# Supplementary material for: Novel prognostic biomarkers in nasopharyngeal carcinoma unveiled by mega-data bioinformatics analysis
Source: Front Oncol. 2024 May 24;14:1354940. doi: 10.3389/fonc.2024.1354940 (PMC11157084; doi:10.3389/fonc.2024.1354940)
Supplement: Supplementary Data Sheet 1 — Upregulated differentially expressed genes (DEGs). [file DataSheet_1.csv]

Up-regulated DEGs
GSE13597	GSE40290	GSE53819	GSE34573	GSEMIX	...GSE13597|GSE40290	...GSE13597|GSE53819	...GSE13597|GSE34573	...GSE13597|GSEMIX	GSE40290|GSE53819	GSE40290|GSE34573	GSE40290|GSEMIX	GSE53819|GSE34573	GSE53819|GSEMIX	GSE34573|GSEMIX	...GSE13597|GSE40290|GSE53819	...GSE13597|GSE40290|GSE34573	...GSE13597|GSE40290|GSEMIX	...GSE13597|GSE53819|GSE34573	...GSE13597|GSE53819|GSEMIX	...GSE13597|GSE34573|GSEMIX	GSE40290|GSE53819|GSE34573	GSE40290|GSE53819|GSEMIX	GSE40290|GSE34573|GSEMIX	GSE53819|GSE34573|GSEMIX	...GSE13597|GSE40290|GSE53819|GSE34573	...GSE13597|GSE40290|GSE53819|GSEMIX	...GSE13597|GSE40290|GSE34573|GSEMIX	...GSE13597|GSE53819|GSE34573|GSEMIX	GSE40290|GSE53819|GSE34573|GSEMIX	...GSE13597|GSE40290|GSE53819|GSE34573|GSEMIX
HRG	TEAD4	IGSF9	LINC00622	MTERF3	GPNMB	HSPA4L	KIF20A	NUSAP1	HOXA9	FANCL	NME1	NHS	ATF5	LGALS1	SOX4	ATP2C1	RACGAP1	NEK2	MCM10	NCAPG	KCTD3	MMP3	PCOLCE2	FMNL2	FOXM1	TTK	CCNB2	CDK1	RCN1	KIF23
TENM3	WNT8A	SYCE3	ELOVL7	RAN	NAV2	IGF2BP3	CHAF1B	APOC1	MPP3	ZNF354A	GHR	TMEM237	ANKRD22	ASNS	ESM1	RCN2	MCM2	LAMB3	PBK	KIF11	PTK7	BMP2	SPARC	TNFSF4	ITGAV	PLAU	TPX2	ASPM	CCL8	TOP2A
KIF3C	FGD1	AGRN	RPAIN	PAICS	FABP6	SGK1	CCL20	CKS1B	PTPRF	CASK		PAQR6	FCGR1B	NDC80	FGF1	TM7SF3			MAD2L1	MELK	STAT1	ANLN		PGAP1	ROBO1	MMP1	TMPO	RAD51AP1	COL4A1	BUB1B
HJURP	ZNF462	CLEC5A	RFX5	SAC3D1	HDAC2	GPSM2	TIPIN	PCLAF	PLXNA1	NPEPL1		CXCL3	COL11A1	DMD	GJB5				FERMT1	AURKA	HOXA10	SSTR2		C6orf141	KREMEN2	PTGS2	GJA1	LMNB2	ZIC2	RBBP8
CDY1	MKI67	TMEM51	PKDCC	NUF2	ANTXR1	WNT5A	KIF2C	CCNB1	LRP4	NCKAP1		SCO2	NEDD1	LINC00839	COL4A5				OIP5	RRM2	COL5A1	XG		CXCL10	GADD45A	MEST	BRCA1	DTL	IDH1	PRC1
CHEK1	LGALS3BP	HOXB13	NUP62	BEX3	PHF14	PTTG3P	SLC9A7	DLGAP5	EPHB4	PRNP		NEURL3	FCGR3B	CDCA2	INPP1					CEP55	SNAP25			PAPSS2	ARNT2			NPL	GRB10	GALNT11
CCDC30	SLCO1A2	STEAP3	MCM3AP	ZNF367	DST	MCM4	SUSD4	CENPU	ANXA4	FZD7		OASL	MARCO	HMMR	POSTN					CSE1L				COL22A1	RAI14			PMAIP1	USP18	NFE2L3
CCNA2	AMOTL1	DYRK3	TTC13	DNA2	NUP155	NOX4	BLMH	CKS2	SPR	PDE7A		POLQ	CENPH	KNTC1	IFIH1					BUB1				CXCL11				ZWINT	COL5A2	VRK2
SKP2	CLDN12	CCR8	MIB1	ZNF260	ATP8B4	FAP	SEC61A2	PSPH	PFKFB4	WNT10B		NUAK1	VCAN	EZH2	SPP1					SMC4				COL4A2				FJX1		TNFAIP6
HDGFL3	LRRC1	TREM2	GORAB	GZMB	PRRX1	CDC6	CENPM	GMNN	PCSK6	SCARB2		ZNRF3	EXO1	MTHFD2	COL17A1					CCT6A				KIF18A				GINS1		LAMB1
TIPRL	ZFY	LMBR1	ANKLE2	ADA		FPR3	LPL	MTCL1	TFAP2C	COL1A2		LRP12	MMP12	PCNA	ASPN					CDK4				SYNPO2				STAR
TYMS	GRM1	ALOX15B	GCA	C1QB		IGFBP2	SNX10	GREM1	CXADR	ATXN7		EPCAM	CCNE2	MCM6	TUFT1					HOXC6				GNLY				ECT2
ASIC4	HOOK2	CA9	PTPN12	TIGAR		WNT4	CCNF	RAD54B	AQP9	CALU		CDCA5	DAPL1	ATP11C	FN1					PARPBP				ANGPT2				INSM1
ZNF74	GUCY2F	C3orf80	PDE6D	CENPK		TMEM132A	NCAPD3		MYO10	GFPT2		CDT1	HS3ST4	UHRF1	GPC1					CCND2				CXCL9				KIF14
MMP10	DDR1	ITLN2	PTAR1	HAUS1		ERCC6L	ADAMDEC1		ASB9	FTH1		KIF13A	PTPRR	CTPS1	DSG2					HELLS				KIF18B				GAD1
HMGB2	CPOX	PAPPA	TNFAIP3	RHNO1		ABCC1	MFHAS1		CCND1	SCML1		RSAD2	IL13RA2	ANKRD29										IFI44L				LHX2
DGKB	THBS4	CHRNA6	SMARCA2	ACTA2		CDC45	ANP32E		CENPF	MYO6		JAG2	COL1A1	TMEM200A										IFIT1				TFRC
GATC	SLC6A2	KLRG2	AIDA	JMJD4		PLK4	RAP2C		IGSF3			RNF43	PLA2G7	RFC5										ARL14				PUS7
STMN1	PLS3	EPHB2	SELL	CENPE		FZD6	MMD		DSP			ICAM1	COL12A1	FANCI										COL3A1
PTTG1	SCHIP1	MEX3A	ARMT1	CCL2		DUSP10	TYK2		CHST3			CCR1	GATA6	MASTL										FHOD3
SLC5A6	VLDLR	CCDC150	DUSP12	NDC1		LGR4	POGLUT1		TK1			AFAP1-AS1	BCL2A1	MAGOHB
CHRNB4	AHCY	OLR1	WEE1	LOC101928554		CD70	FGD6		HOMER1			TNFRSF9	NLRP7	TMEM38B
CCT2	DIAPH3	HOMER3	RPS24	CDCA7		PLA2G3	NOL8		ITPKA			ARL5B	CHI3L1	OLFM1
PIMREG	TNFSF18	GRM8	MPHOSPH9	KIF15		B4GALT6	ABCA3		ENAH			BCHE	PRKDC	MCM8
SLC5A3	SH3GL2	ERC2	BCL2	CD163		ARNTL2			RGS20			XIRP1		AKT3
POLD1	SPO11	PSMC3IP	NBPF20	CDKN3		TP63			ABTB2					DEPDC1B
POLE	TRAP1	KCNB2	SLBP	COL15A1		RALA			DKK3
BID	LIPF	L3MBTL4	JMJD1C	LIX1		FSCN1			GPR143
SAP30	DLG1	PPP2R2C	ANO6	THAP2		MYB			CIT
SHMT2	CTNNA3	MTHFD2L	DDX46	NPNT		RNF19B			NRXN1
DYNC2LI1	FKBP4	ZNF683	PHF3	MAP7D2		BIRC5			TNNT1
PAAF1	EXT1	BTG3	SASS6	GRB14		IRF6			COL7A1
KLHL12	SOCS5	PRR5-ARHGAP8	LOC389765			STX1A			DSCAM
ZWILCH	B4GALT5	SDS	THUMPD1			ICAM5			PLAUR
ABCA1	FGF17	SORD	PRPF39			VASH2			SNAI2
UTS2	GGH	C11orf45	NUP107			RAPGEFL1			ZNF488
STYXL1	IL2	CSAG2	VCAM1			FXYD2			SOD2
TBXT	CLDN16	NAV1	ZFAND5			HCAR3			SERPINE1
ILF3	VGLL2	CSF2	U2SURP			CXCL2			ETV4
CDC20	ACOXL	RUNX1	SLC4A1AP			CST1			EGFL6
BCL7A	CDK2AP1	HS6ST1	CSRNP2			ST6GALNAC2			SLC11A1
IRGQ	ZNF516	PRRG4	CSF2RB			ULBP2			CCL7
RFWD3	KCNC1	HOXC8	PRSS16			UBE2S			KCNJ5
DNMT3A	TEAD1	EIF4EBP1	TMEM263						BMP7
ZNF124	CABP7	CSAG1	SCAF4						IFIT3
THNSL1	MC2R	SPRN	GNL2						EFS
CDCA3	AEBP2	SGPP2	CXCL13						PHLDA3
AURKB	CADPS2	ZNF503	MTX2						COL10A1
SPTA1	EFNA1	SMUG1	PELI1						TNIP3
GPR137B	SLC8A1	HOXC13	SLC35F2						OR5P2
ADGRA3	C1QTNF6	PHF21B	CEP135						PPP1R14C
NFYA	EMILIN2	KDM5B	PDHX						IL1A
KRT32	MDM2	SCD	P2RY8						DSC2
MAPKBP1	GSTP1	HAPLN1	NUP160						UNC5B
DHTKD1	DLG5	CNTNAP2	ARID5A						PDGFRL
DHFR	CRH	C1orf74	COP1						HOXA4
ARID3A	LAPTM4B	DOCK4	MITD1						KLRC2
TNNI3	NR5A1	CEACAM19	MTMR4						PLXDC2
ADAMTSL4	RIN2	HOXB9	DRAM1						FUT1
PLK1	FER1L4	MSR1	IKZF3						TREM1
CAV1	KIF5B	HMGB3	C1orf109						DKK1
CSTA	KCNK1	P4HA1	DBF4						PPFIA4
KCNC4	XPOT	FAM71F1	PPIL4						APLN
WDR18	GGCX	AFMID	CDC42EP3						CLDN1
STK3	TECTB	DEFB4A	BTBD3						KRT17
SMO	USP26	VSNL1	DNAJC21						IL23A
CEBPA	BRCA2	INHBA	RELT						OSM
PRSS2	DLG3	PSAT1	RMI2						CXCL6
RAD51	KIAA1586	CKAP4	ZBED5						MOCOS
HSPB1	TRIM37	PLEKHG3	LAPTM5						FCGR3A
CLDN11	COL21A1	PLEK2	CDYL						ABCA12
RELB	AREG	TNFRSF12A	SSBP1						PKP1
NUP54	MTUS1	CCL1	NUP205						DGKI
HTR2B	TM4SF5	EDN2	COA1
MLXIPL	SULT4A1	PSRC1	ANKRD27
C1orf112	C1QTNF2	LEMD1	SKAP2
WDR91	OLFM4	LZTS1	C7orf31
SCNN1D	ADAM9	B4GALNT4	ATR
SLC35E3	KIF4A	TAF7L	SAMD9L
PXMP2	MASP1	F2R	RECQL
SPAG5	MMP15	FAM83H	TSEN15
AXIN1	NKTR	GFI1B	BUB3
ADM2	SCN1A	MANEAL	INTS8
APOE	LRCH3	CALN1	RFC4
NREP	MMP20	IBSP	TRMT10C
MYC	PMS1	SHROOM2	KANSL2
FGFR3	MARVELD1	CHRNA5	ENOPH1
TFPI2	TMOD2	CYP27B1	INTS13
CLIP2	TPBG	FRMD4A	PAPLN
PRPS1L1	ST7	S1PR5	DGAT2
TWSG1	FBXL17	CCL27	ABCA11P
CDCA8	CYP11B2	FAM71E1	CD83
CXCL8	CYSLTR2	PPP4R4	MTR
METTL2B	PLCB1	CYP3A7	RBFOX2
LINC01361	DNAJC6	TNFSF15	TAF1D
IL32	ABCC5	PPIF	PLPP1
APOA2	LYZL6	SPRED1	BIRC3
GEMIN6	KCNJ14	CDCP1	FBXL4
DGKG	SLC39A14	PTGFRN	DUS4L
BLVRA	SLC36A1	TMTC3	E2F5
TRPV5	GPR15	PGLYRP4	EIF2AK2
ATG3	CALD1	PMFBP1	PAN2
PRDM1	MDN1	GLCE	ADPGK
PRIM2	RIT2	CDK18	ASAP2
TCIM	ZNF365	KCNJ6	TVP23B
VAPB	KLK13	SSX2IP	LZTR1
FGF2	MAGEB3	GKN1	RIOK1
ACTR6	PLOD2	STC2	ZNF112
CSTF1	HELZ	MARVELD3	TGOLN2
PTPN13	PANK1	FOXI1	HNRNPA3
ADGRE3	BIVM	SLC1A3	ASF1A
CDK5	SCN10A	COL8A1	HSPBAP1
TACC3	MAL2	JUN	PHF6
ST8SIA3	FGF21	SOST	GNA12
CUL7	BCL2L11	BMP8A	EXOC8
C17orf75	OPCML	KCTD1	ABRACL
SPDL1	TEX14	EFNB1	DCK
BCAT1	ADAM18	GPR84	PHF12
IQSEC3	RFX4	VDR	BCOR
ZFHX3	NET1	FOSL2	WDR41
TLL2	MMP27	PAQR4	IL27RA
MGAT4C	KIAA1217	TNKS1BP1	TRIM22
FCGR2A	LDHAL6B	GPRIN1	TRAPPC11
CUL9	CD209	LAD1	STARD4
ISYNA1	E2F6	ATAD3B	SMC6
ZBTB1	MYT1L	STAP2	SESN1
ANKEF1	ESRRG	FNDC3B	MIPEPP3
GABRG2	SLC39A11	MT2A	SH2B3
CDC25A	CLIC4	BMP1	ZNF696
ZBTB6	PF4	ADCY10	TRAFD1
GPR161	USP29	SLC28A3	NOC3L
MIER2	BTNL8	UBE2T	PABPC1L
IFT22	PNLIPRP1	PCSK1	RRN3
AKAP9	KCNMA1	CPS1	FNBP1
CNIH3	MC5R	LRFN4	SCYL3
FER	FZD10	WNT2	PPP1R21
NPRL3	PERP	SHOX2	MSH2
CA5BP1	GPR50	ELOVL3	DNAJC9
SNORA21	GDF5	ESRP1	EXOSC2
CSNK1A1	UBQLN3	PHLDA1	ARF3
PDK1	TOM1L1	HES2	CCL5
PYCARD	CPB2	CYP3A5	ZBTB40
SKA1	BPESC1	DLX4	BBS12
MAGEC2	VAPA	CCNJL	SCAI
ZNF268	HES6	ARHGEF19	UPF3B
SOCS1	CLCA4	PTPN14	SMAD1
GINS2	KLHL1	SRD5A1	TRIM13
ZNF771	TSGA13	PAIP1	TAF3
RP2	ZDHHC23	IL11	SENP6
TECPR2	CLCN5	MDK	HNRNPA2B1
GAB1	SLC2A13	DHRS2	CDC23
PIGN	RGMA	TYMP	ZCRB1
CATSPERG	C5	CYP17A1	PEX1
	OR12D3	SCG5	PCMTD2
	CDH4	TEX101	DFFB
	ELK3	SUCNR1	ENO3
	TUSC3	C5orf38	PTER
	RAB23	CYP3A4	LIFR
	GRIN3A	CXADRP3	RGS1
	GCM2	RTKN	HACD3
	FHL5	KRTAP12-2	DERL1
	SLC24A2	KRTAP1-5	WDR11
	TRPA1	HILPDA	MCM7
	SLC39A2	HOXC5	ZNF600
	HSPD1	JUP	EID1
	PTPRK	AJUBA	C2CD5
	SRGAP1	TEX19	ANKRD33B
	OR2N1P	ELL2	CCDC59
	C14orf119	MYO3B	ERI1
	SOX11	FBXO39	FBXO5
	PRKAR2B	KCNQ3	BAHD1
	ADAM23	CLEC4E	HLTF
	KIF1A	NKX2-1	NAA50
	SMARCA1	CTTN	DNAJC7
	SYNPO2L	HMGA2	CHSY1
	HAS2	DEPDC1	MINPP1
	HCRTR2	TRIML2	PRRC2B
	TAS2R7	TMEM54	MFF
	PLEKHA5	MMP11	MCUR1
	MLNR	AMH	PTK2B
	IFRD1	CATSPER1	USP47
	EIF1AY	SUV39H2	NVL
	ITGB5	NOXO1	N4BP2
	F2RL3	GNA15	HNRNPAB
	TRPM3	CDKN1A	ODC1
	MYO3A	NHSL1	PIBF1
	PCDHB6	FAT1	KLHL24
	ARSF	TNFAIP2	PLCB4
	INSR	CABLES1	AIM2
	BMP15	TLR3	RPAP3
	TTLL2	PARD3B	CYTIP
	CEACAM1	SMPDL3B	CEP350
	PCDHB8	HOXA7	SRSF11
	SPINT3	MYO1B	CHD3
	CDH13	XRCC2	AFAP1L2
	MYOZ3	GADD45G	DEGS1
	PPEF1	TANC2	LINC01560
	KBTBD3	ADAM22	TMEM37
	ADAM29	ONECUT2	ZDHHC17
	IL31RA	LDLRAD3	PSMA3-AS1
	PBX1	HOXC9	ZNF23
	SLC4A9	KITLG	PARP16
	UGT2A1	JAKMIP1	PTCD3
	OR2S2	NINJ1	SERTAD2
	AVIL	TSKU	RPS7
	WNT2B	MARK1	DMXL2
	ARHGAP24	ETV7	ITGB1
	YES1	MT1G	FTX
	GLP2R	C12orf54	CHTF18
	DMRT3	GPR37	SPIDR
	IL21	LINC00319	KHDRBS1
	PMCH	SCNN1G	ARID2
	CBS	USP41	LGR5
	OLFM3	RIMBP2	POGZ
	FABP2	TMEFF1	TAP1
	NRCAM	WFDC5	CD40
	DLC1	PKP3	ZNF184
	ALDH1A2	PRR5L	DDIAS
	COL4A6	CCDC28B	TMEM181
	PRG3	RIN1	CORO1C
	FCGR1A	FAM83B	PODXL
	GNG3	SH2D4B	METAP1
	FUT10	FSTL4	ST8SIA1
	AIPL1	C15orf48	RNF114
	DUSP14	CLSTN2	MBNL2
	EHBP1	TEX11	NBPF1
	PRKCI	IFT81	TBX3
	GABRA4	KREMEN1	RUNX3
	CLDN17	OSCAR	PPP1CC
	OR52A1	FOSL1	SNRNP35
	ATP1B2	ADM	PNISR
	PCDHB2	GLS2	MAP2K1
	SLC2A1	FAM83D	AHCTF1
	IL12RB2	MMP14	ICE2
	CROT	GGT8P	TTC19
	UGT1A6	TRIM36	RASSF2
	CKM	ESCO2	EPS15
	NPAS3	TFAP2A	TMEM200C
	F5	SHC3	HNRNPC
	PLSCR2	LAMC3	RAB18
	SLC6A16	RAD54L	RBM5
	SLC6A18	NRTN	ZCCHC2
	COL6A1	CXADRP2	NEK9
	LGI1	IZUMO1	ZSCAN29
	B3GNT5	APOBEC3H	CLASP1
	SLC30A4	GZMH	C2CD2
	KLHL11	SULF1	IFT80
	ADAM12	RTP3	MGAT5
	ENC1	SLC6A12	SUCO
	GAL3ST3	CST2	ANKRD20A11P
	ABCD2	RNF152	ZNF281
	TAS2R8	TROAP	INTS6L
	ANXA13	CFHR4	MAPKAPK5
	UPK2	FAT2	TRIM33
	TNFRSF11A	FBXO27	RAD51C
	UPK1A	ALK	CBR4
	MOGAT2	MSX2	MDM4
	TRPC5	ZP4	ANKIB1
	CDH8	CARD18	TMEM150C
	DMC1	GTF2IRD1	GLIPR1
	NID2	CPT1C	ZDHHC2
	SYT1	ITGA11	ZNF826P
	MBD2	KRT5	SUPT20H
	IRS2	TET1	DEK
	SIM1	ZIC5	DCAF6
	SLC4A8	ADORA2B	C9orf78
	TNFRSF19	PLAC1	ZNF394
	ABCC9	PYCR1	DHX9
	GPR88	ATP1B3	SMARCC2
	PFKFB2	MT1B	PI4KA
	ZBTB33	LAMA1	GIMAP7
	KDELR3	KRTCAP3	SPPL2A
	CRISP3	ESRP2	TM2D1
	CYP3A43	EMP2	BRI3BP
	MYH8	BRIP1	ATIC
	DDX4	TUBB3	EFNB2
	AQP4	SGIP1	ZNF432
	GPX5	HOXC10	PPP2R2D
	ITGA2	DIRAS3	ETV1
	SYCP1	SDC1	ZBED6CL
	EDNRA	FST	PLEKHA3
	BCL2L10	MT1L	ZNF284
	C1QTNF7	STEAP1	KIFAP3
	NF1	IFI6	ARL1
	TGM7	TRIP13	ZNF384
	NR1I2	HOTAIR	HSPE1
	OTC	PSTPIP2	DNMT1
	HTR4	HK2	YTHDF2
	VANGL2	CHIT1	FAM171A1
	ASAH2	GNGT1	FAM13A
	HK3	APC2	ZDHHC9
	CACNG2	HTRA4	FAM102B
	PPP1R3A	LOC643201	ZNF682
	CYP7A1	OAS3	TOPBP1
	AKAP6	LOC389831	PAXIP1
	C3AR1	RHBDL3	LPCAT1
	MSH4	RHOBTB3	SERINC1
	HCN4	SDR9C7	CBX1
	CYP2C8	IFNG	KLHL42
	ZNF507	TSPEAR	MAT2B
	PSD	KIR2DL2	SHROOM3
	TNNI3K	SLC6A10P	DDX21
		KRT8P41	CCDC71L
		PRLR	CHAC2
		TLN2	RBM39
		KLK8	PBX3
		PCDHB9	VEGFA
		ISG15	MGME1
		SRSF12	ZFP69B
		IRX2	USP12
		KRT16P3	TRIM23
		RNF148	NELFCD
		KATNAL2	SLC35B4
		CD274	TCERG1
		NMNAT3	CCT4
		GREB1	ZNF776
		PLAT	USPL1
		CST11	PPTC7
		CCL4	SYNPO
		PRINS	EXOSC9
		ICOSLG	LINC00294
		MEGF11	ADNP2
		NRG1	ABHD3
		RAB7B	S100PBP
		NTM	C5orf34
		CLEC7A	OSBP
		CD109	VPS13C
		RGS4	VDAC1
		CLEC4D	CHST14
		FCAR	NAP1L1
		CDC25C	HLA-DRB4
		LOXL2	CHST15
		LAMP3	ENOX2
		GPR87	ARL13B
		CABYR	DUT
		S100A7	METTL14
		SKA3	ATP5PD
		FOXL2	ENY2
		S100A7A	IL15
		TGFA	CRYZ
		OR2B6	ODR4
		DSG3	CERS5
		KRT33A	VPS54
		IFI27	C9orf40
		GPR141	APPL2
		CRYBA2	ARMC1
		IGFL2	TTC9C
		FSTL3	EIF5A2
		ECM1	ZNF84
		ESPN	FASTKD2
		LCE3B	EVI2B
		GRIP1	LOC100289230
		PXDN	SLC25A44
		FGFBP1	AP1M1
		SCG3	ANKRD44
		BDKRB1	SGMS1
		SCUBE3	GTPBP4
		IL13	TIFA
		ADAMTS2	ZNF419
		CPA6	KLHL15
		GRHL2	CAMTA1
		UMODL1	ZNF702P
		SMAD5-AS1	PTGES3
		SFN	COL4A4
		GSDMA	RBPJ
		TCERG1L	APOBEC3G
		MFAP2	ZNF559
		THBS2	WASF1
		GBP1	DSG2-AS1
		OTP	GALNT17
		ADAMTS4	INSIG2
		CDA	ANKRD10
		MEGF10	EMP3
		CNDP1	MRFAP1L1
		COL2A1	PPP1R8
		SIM2	RHEB
		TM4SF19	RABGGTB
		CLDN14	SERPINE2
		PRR16	ORC2
		PCDH19	RAP1B
		CSRNP3	ZNF767P
		CKAP2L	LETMD1
		MX1	ZSCAN25
		IL1RL1	ZNF326
		VIL1	MSN
		KRT16	GTDC1
		KIR2DS2	ANKRD20A12P
		AK4	NEURL1B
		TDO2	EIF2B1
		POU2F3	PSMD12
		IFI44	ZNF330
		IL1RN	UBE2V2
		SH2D6	FAM117A
		SPOCD1	CD69
		TTYH3	RPL7L1
		OAS1	NKG7
		BCL2L14	NDUFA5
		CXCL5	ZNF200
		WDR72	AASDHPPT
		S100A14	PRKAG2
		XAF1	ANKRD23
		LAMA3	AATF
		PROX1	TXNDC16
		IRAK3	FCF1
		SPRR2G	SHPRH
		S100A2	DTX3L
		ITGB6	SLC35A5
		LRAT	WHAMM
		UBE2QL1	PDE4B
		HCAR2	SETX
		BBOX1	NEPRO
		UNC79	S1PR3
		IL36G	HOXC4
		ATF3	TAF9B
		SH3D21	SEC24D
		BARX1	TERF1
		VSIG4	CAND1
		SEMA3C	IGLC1
		SOX9	GEMIN5
		LGALS7B	DCP2
		UBE2C	SCML2
		DSC3	STARD7
		KCNJ15	EIF5B
		SALL1	CCR5
		EVPLL	KPNA2
		ODF3L1	TRIM44
		KLK7	GTF2E1
		APOC2	CEP295
		GBP5	SETD2
		HBBP1	ZNF862
		COL6A6	NIF3L1
		AP3B2	HMBOX1
		COL6A5	UPF2
		TRIM43	TMEM168
		TGFB2	LYRM9
		IL1B	IL21R
		GJB2	MICAL1
		RNASE2	LOC389834
		SLC7A11	CARD8
		FMO1	FANCB
		MIR7-3HG	TUBB2B
		NPPC	FYTTD1
		OR52K3P	GUSBP11
		ALOX12B	JOSD1
		EMP1	CNBP
		KCNS3	NSRP1
		TMPRSS11A	XKR4
		WNT10A	ADNP
		CCL3	AK6
		ST18	LCP1
		PAX8	RASGRP1
		PMEL	ASXL1
		LMO1	KLHL8
		S100A8	SPRED2
		CCL11	ATAD2
		SLC6A15	ADD3
		IDO1	CRLF3
		BATF2	METTL8
		FPR2	TLK1
		CBLC	SPHK2
		SERPINB5	PAXBP1
		LPAR3	KDM1B
		ZYG11A	UBE2D2
		NKAIN1	AMMECR1L
		FFAR2	SLC38A1
		CTNND2	DONSON
		CD177	E2F1
		ZNF556	HMGN1
		UNC93A	LMNB1
		FABP7	KIF2A
		ANO1	PNRC1
		ECEL1	FLJ45513
		IL24	TGDS
		FRMD5	TXNDC9
		KCNH2	LPIN2
		C1QL2	ANKRD36B
		PTHLH	C14orf132
		APCDD1L	UBXN2A
		KLK5	LRRC37A2
		HS3ST2	DMTF1
		LUZP2	APOBEC3B
		KRT15	SLC20A1
		RET	LYG1
		KRT16P2	USP33
		DNMT3L	FKBP14
		CYP26A1	DNAJB14
		CD1A	DOCK7
		POU3F2	NBR2
		PDC	C1orf52
		RASSF10	SRRT
		LYPD5	PKIA
		P4HA3	CNDP2
		S100A9	ETS1
		KRT75	ADAR
		PHOSPHO2-KLHL23	MIS18A
		SLED1	TRAF2
		DLX2	RASAL2
		ANGPTL4	HNRNPDL
		MMP13	GTF3C3
		SLC6A8	AGPAT5
		BNC1	BET1
		TMPRSS11E	REPIN1
		SPRR2C	BIRC2
		CRYBB2	RNF150
		CDSN	RASGRF2
		FCGBP	ORC6
		NKX3-2	YWHAQ
		NFE4	PHOSPHO2
		OGDHL	ASCC3
		GJB6	CHD6
		MUCL1	ADAMTS18
		GABRE	NANOS1
		PRAME	MEX3C
			YKT6
			ZNF664
			GXYLT1
			OSBPL8
			CGAS
			LARP6
			SUMO1
			EP400
			DMXL1
			FKBP5
			MICB
			FBXO32
			ZNF141
			NNT-AS1
			CCT8
			EPB41L4A-AS1
			CDV3
			RNF44
			TMEM260
			GPAM
			LINC00173
			SRGAP2C
			CCDC47
			FAM47E
			WBP2
			CTC1
			FGFR1OP2
			LINC00485
			NR3C1
			ARHGAP26
			MRPL16
			CIITA
			RHPN1-AS1
			MUC19
			LOC100190986
			TLR6
			STK26
			BGN
			PSMB9
			SLC7A7
			DHX40
			CLHC1
			NCAPG2
			ACVR1
			RBMS1
			TACC1
			INPP5D
			MRE11
			CRNKL1
			FUT11
			OTULIN
			RBBP4
			ATXN2
			TMEM178B
			PSMD14
			APMAP
			RPF2
			RSRC1
			RFC2
			PHRF1
			CCT3
			NAGPA
			ZKSCAN5
			NUB1
			YWHAG
			GZMK
			ELP4
			DDX1
			CTHRC1
			CFAP36
			EAF1
			CPSF4
			SLC29A2
			TRMT61B
			ZNF107
			ZNF445
			NEXN
			MANEA
			PSMC6
			DPYSL2
			HERC2
			RTN4
			KANSL1
			SIN3B
			CNP
			ERCC6L2
			ZFP30
			GOLGA8N
			AHSA2P
			TMEM243
			CEP57
			KPNA3
			COPA
			ABCA5
			FKSG29
			OSTM1
			TNFAIP8
			CABLES2
			WDR75
			EXO5
			TDRP
			RNF165
			CDC42BPB
			ZKSCAN1
			GTF2E2
			FANCM
			MIA2
			PNRC2
			MIER1
			IBTK
			IPO8
			FNBP1L
			ABCC4
			ZFAND6
			HMG20B
			USP46
			LINC01128
			CXorf58
			RBM28
			FAM111B
			LOC100505874
			SLC19A2
			HMGN4
			ZNF621
			RINT1
			HNRNPK
			ETNK1
			RPS6KC1
			CHEK2
			TMCO3
			TMEM106A
			SLC39A6
			CBLL1
			B3GALNT2
			NPAT
			EBLN2
			KIAA0754
			ZFYVE21
			SLC7A5
			KHDC4
			PTPRM
			GMFG
			ZNF302
			LUM
			CRTAM
			PHF11
			MFGE8
			LINC00933
			MACO1
			MIAT
			ANAPC16
			ZNF605
			UPF3A
			PRKCQ
			TAS2R40
			MALT1
			GUCY1B1
			RPS6KB1
			SNX9
			TOMM20
			FNBP4
			MRPS9
			PREPL
			STX16
			PRKX
			FZD1
			P2RX4
			ALKAL2
			NAPEPLD
			HIC2
			NNT
			MRPS23
			CCDC77
			ZFP62
			ANXA5
			DSN1
			SGTB
			RIF1
			ASNSD1
			IFT52
			EGR2
			TMEM14A
			MMD2
			CLPTM1L
			RTCA
			TTI1
			CENPN
			YEATS4
			XPO1
			AFAP1
			MTX3
			UBA2
			LY75
			VOPP1
			ST13
			METTL3
			LEPROTL1
			CD47
			CCNT1
			CROCCP2
			CLK1
			RTN1
			APOL3
			ORC4
			LSM12
			GEMIN2
			PPM1B
			DMAP1
			CBLN3
			CCNT2
			ZNF589
			ARGLU1
			LOC100507516
			KCNV1
			PPHLN1
			POGK
			CRTAC1
			FAM222A
			C4orf46
			IARS2
			QDPR
			GAS2L3
			DUXAP10
			PCM1
			CHST12
			SEM1
			CRYBG1
			KIAA1191
			HSPA14
			B3GLCT
			ARHGEF17
			ORC3
			PRKAG2-AS1
			ESCO1
			VPS35
			SMARCE1
			BORCS5
			KIN
			DLD
			CHTOP
			LINC02381
			MSANTD2
			DNM1L
			KAT6B
