# Supplementary material for: Novel prognostic biomarkers in nasopharyngeal carcinoma unveiled by mega-data bioinformatics analysis
Source: Front Oncol. 2024 May 24;14:1354940. doi: 10.3389/fonc.2024.1354940 (PMC11157084; doi:10.3389/fonc.2024.1354940)
Supplement: Supplementary Data Sheet 2 — Downregulated differentially expressed genes (DEGs). [file DataSheet_2.csv]

Down-regulated DEGs
GSE13597	GSE40290	GSE53819	GSE34573	GSEMIX	...GSE13597|GSE40290	...GSE13597|GSE53819	...GSE13597|GSE34573	...GSE13597|GSEMIX	GSE40290|GSE53819	GSE40290|GSE34573	GSE53819|GSE34573	GSE53819|GSEMIX	GSE34573|GSEMIX	...GSE13597|GSE40290|GSE53819	...GSE13597|GSE40290|GSE34573	...GSE13597|GSE53819|GSE34573	...GSE13597|GSE53819|GSEMIX	...GSE13597|GSE34573|GSEMIX	GSE40290|GSE53819|GSE34573	GSE40290|GSE53819|GSEMIX	GSE40290|GSE34573|GSEMIX	GSE53819|GSE34573|GSEMIX	...GSE13597|GSE40290|GSE53819|GSE34573	...GSE13597|GSE40290|GSE53819|GSEMIX	...GSE13597|GSE40290|GSE34573|GSEMIX	...GSE13597|GSE53819|GSE34573|GSEMIX	GSE40290|GSE53819|GSE34573|GSEMIX	...GSE13597|GSE40290|GSE53819|GSE34573|GSEMIX
ZNF639	IL24	ZNF667	MALL	CATSPERD	FUT7	PTGER1	CLCN4	GNE	TIMD4	PBXIP1	SHISA3	LRRC34	SERPINB3	PLEKHB1	PRB4	WASF3	RNASE4	PTPRN2	TNFRSF13C	CD22	AQP3	TTC21A	ATP2A3	SERPINB7	LCN2	C4orf19	UPK1B	MSLN
MTA2	VAV1	C16orf89	CA12	CCDC113		KCNN4	PRB3	TMPRSS3	FXYD5	PRSS21	RSPO1	SCUBE2	SERPINB4	CHI3L2	UNC93B1	GPR162	GALNT12	TOX3	PTPN6	VPREB3	KRT14	CDHR3	AQP5	ADRA2A		DNALI1	ALOX15	LTF
ITIH4	LRRK1	EDNRB	CRAT	CABCOCO1		GJA4	FUT2	SCRN1	PLA2G10	PLCB2	ADH1A	DYDC1	SPRR3	SIDT1	RASA3	SLC44A4	SYBU	CFAP45	PARVG	CD19	CRIP1	LRRC46	CLU	PROM1		SCGB2A1	KRT4	SCGB1A1
ATP6V0E2	SPOCK2	GDF10	ZNF185	LRP11		PRB1	GCK	SLC26A2	MAP4K1	PRSS22	APBB1	SRD5A2	DUOX2	WFDC2		BAIAP3	C7	FKBP1B	IL16	RAB37	KRT23	C1orf87	PIGR	FOXJ1		ALDH1L1	CDH26	CRYM
CERNA1	FBXO25	FOXP1	SPRR2C	FGF14-AS2		FMO5	LHX1	BPIFA1	ADCY4	CD5	CDKL2	FCRL1	GPRC5A	DGKD		HP	ADH1B	DEFB1	HTR3A	MS4A1	KRT13	TTC29		BLK		PIP	CAPS	SPAG6
BPESC1	HAS1	CDO1	CES2	HS3ST6		TCEAL2	GPD1L	GMDS	ARHGEF1	KIF9	CES4A	TIMP4	C11orf97	DPEP2		FAM107A	TSPAN8	TF	WFDC6	TNFSF11		NEK10		CR2		TMC5	ALDH3A1	CYP2F1
VPS45	ALPL	SLC26A7	ARSD	LOC100506990		PTGFR	MVD	CFB	CNR2	TMSB4Y	PPP1R32	TCL1A	LRG1	PTGDS		TFF1	STATH	TUBB2A	FOLR2	CD1D		UBXN10				CLDN10	DHRS9	CYP4B1
GNMT	GMIP	KCNIP2	LDHD	ARHGAP18		LPAR1	SIX1	NUCB2	TNFRSF13B	CD7	SLC23A1	GAPT	CLCA4	TFEB		VIPR1		TCN1	CXXC5	ATP12A		PPP1R36				ATP2C2	MUC20	AGR2
ABLIM1	CDKN2D	ROPN1B	ATP6V1D	SPAG1		LRRC31	REPS2	LXN	CD37	MYH14	DNAH12	AGBL2	S100A9	GFRA2		ME3			TCF7	C22orf23		C9orf24				FOLR1	RRAD	SLPI
STK19	RAB33A	AFF3	HSD11B2	MORN2		SLC22A3	GJC2	BEX4	SLC9A2	UTS2R	SPATA4	DZIP1L	CEACAM5	GNG7		SERPINA3			SMPD3	KLRB1		DNAH7				TSPAN1	TEKT1	MUC13
GNG13	TINF2	CBX7	C9orf152	SLC27A2		SORBS2	MGLL	CLMN	LYL1	SSH2	DNAH1	NAPSB	RHCG	KLF2		COCH			CAMP	SLC27A6		CAPSL				PACRG	FAM3D	MSMB
SMR3B	RASGRP4	CD5L	DEFB124	UBL3		DMBT1	GRIA2	ANXA3	LY86	GFI1B	LRRC43	FCRL2	TRNP1	CX3CR1		C1orf115			TREML2	C3		RGS22				MUC16	S100P
NIPAL3	RYR1	LRRC36	KRT78	GULP1		BACH2	SLC8A2		PTPRCAP	SBF1	ABCA6	CCDC78	ADIRF	COX7A1		KRT7			DGKA	VSIG2		SPAG8				TFF3	DNAI1
NOP14-AS1	IMPDH1	PXK	RHBDL1	CETN2		EFCAB1	DTX4		SELP	HINT2	STAB2	ACSBG1	PIFO	RASGRP2		SLC16A7			KCNK17	EFHC1		CCDC17				VILL	SPA17
ACSM5	STK10	RERGL	TMEM184A	CCDC190		CR1	C3orf36		MFNG	POLD4	PHYHD1	ARHGEF26-AS1	PI3	CCL19		ABHD6			PZP	ADAM28		MORN5				MLPH	ROPN1L
HOXB8	CABP2	ASTN1	LOC100288123	BCO2		CAPN9	ERN2		GPSM3	NCR2	VWA3A	DTHD1	TUBB3	CRISP2					HYDIN	BANK1		DNAH9				SELENBP1	BCAS1
ELF5	SIRPB2	ANKAR	SOX7	DNAAF4		GPM6A	PCLO		CPNE5	MPO	MYO15B	OSBPL6	CLIC3	APOD					CCNA1			WDR38				ANG	ZMYND10
CMAHP	INE1	CARNS1	GJB6	BEST4		FZD4	FOXC1		RHOH	MIXL1	TDRD10	NBEA	MAP3K19						HS3ST3A1			LRRC71				NDRG2	CH25H
NKX3-1	KCNA1	ECT2L	CHCHD10	WDR54		NPY1R	SLC9A3R2		SP140	SYT5	SPINK2	GPR18	SLC6A14						DUOX1			ADH1C				TPPP3	CHST9
LY6H	TTTY1	CADM3	BNIPL	GON7		S100A1	DPM3		HOXA2	OR4D1	LIPE	DNER	CFAP126									ELL3				NME5	CXCL14
ACKR1	CD2	DIO3OS	PTPRH	GCLM		ST6GAL1	TRH		CD1C	CIDEB	GNA14	LMO2	LOC728196									CLIC6					IQCD
IL12RB1	FOXP2	DKK2	TMEM220	PCSK5		TESC	SLC34A2		FCER2	KLF1	KIF6	GABRP	SMIM22									DYNLRB2					C9orf116
PIK3IP1	MOCS1	ITIH3	IL10RB-DT	LZTFL1		SMAD9	LPO		P2RX5	SLC13A2	NHLRC4	PRKCB	VMO1									C11orf16					MAL
MSX2	HRH2	CRIP3	VAMP2	CEP126		SETBP1	LZTS3		FRZB	R3HDML	C6	OXTR	SMIM5									CCDC153					HSPB8
MAN1A2	PLCD1	SPEF2	RAB17	GRAMD1C		ITIH5	ATP13A2		SIPA1	ELMO1	ABHD14B	CLDN8	LOC101928817									CCDC81					CEACAM6
DIAPH3	RNASE6	SORCS1	SLC26A8	FAM174A			MUC5B		RBP5	LGR6	DNAH3	CCR6	SERPINB1									STOML3					GCNT3
KCNQ1	LSM2	DRD1	SPACA9	PLS1			ASTE1		CCL21	CST8	ZNF781	SLC22A16	EP300-AS1									ARMC3					SCGB3A1
SIDT2	FXYD7	MEOX2	LOC100506858	LCA5			DSTYK		SELL	SLAMF1	CSK	STK33	SPRR1A									IL33					ZMYND12
SLC5A1	CDADC1	IGHD	IL20RB	ATP10B					CD53	GPR37L1	DYNC2H1	CCDC89	MUC1									RSPH4A					RIBC2
CFAP46	FEZ2	MYCBPAP	NSG1	ENPP5					CD72	C10orf95	CCL28	CCDC65	RAB38									ARMC2					SLC22A4
GPD1	MC3R	FAM47E	KLF4	FOXA3					ARHGAP4	MAPK8IP1	ZFP28	ATP7B	TMPRSS11D									TMEM190					AK7
AZGP1	BIN2	TMEM132C	CDC42EP5	CFAP58					STAG3	SOX15	FOXN4	SYNE1	ARHGEF37									C7orf57					FUT3
MKRN2	CA11	PON3	DMRT3	AADACP1					GRAP	CHRNE	CACNG6	MUC5AC	RSPH14									RSPH1
DHRS7	PTCD1	CCL14	EHF	CLIC5					UCP2	EHD3	CCDC60	HSD17B2	TUBB4B									SNTN
CHRDL1	MADD	KRT222	LINC00908	WASIR2					NEIL1	GRIN3B	ZNF471	MNS1	SPRR1B									RBM24
CREBZF	VIP	DLEC1	LIPH	KIF21A					RAMP3	CIB2	GAS2L2	CLDN3	CKB									ENKUR
ASRGL1	DPEP3	SPAG16	XKR6	FRMD4B					CARD11	ATOH1	SPNS3	MUC15	PPL									AGR3
CACNB1	PRG2	C21orf62	FAM205C	ALDH1A1					DPT	CHRNB4	CBLN1	NEBL	CFAP299									C20orf85
SPATA7	ACRBP	PKNOX2	S100A7	BASP1					PPP1R16B	GPX3	ANKUB1	FAM3B	S100A8									FAM81B
CXCR5	CD6	RGN	TAAR5	SMIM31					PSD4	TM4SF4	TXK		CFAP300									AKAP14
RASSF7	P2RY10	CXCL12	EPB41L1	ERICH5					BTK	DOCK2	ZNF415		MS4A8									DNAI2
STXBP6	INSL6	CETP	MSRA	COL28A1					CD48		INPP4B		KRT24									LRRC10B
PPP2R5B	GPR85	PCDHA11	HES5	CCDC69					ANGPTL6		KANK3		LOC388780									TTC9
PER3	LPXN	AMY1C	MPP7	DUSP1					APBB1IP		SERPINA5		VWA5A									LRRC23
SNPH	PASK	HHEX	CFAP221	RHPN2					CCR7		KLK1		DNAAF3									ZBBX
PTGDR2	GNAI2	PLCXD3	C17orf50	IL20RA					P2RY14		ATOH8		SLC51A									TEKT2
ANKRD7	EGLN2	TSPAN19	CFAP161	WDR49					BCAS4		CFTR		CFAP53									TEKT3
TTYH1	OXA1L	PNPLA7	PITX1	LINC00926					HLA-DOB		TMEM71		SDR16C5									DYDC2
SLC12A2	LAT	KHDRBS2	AP1M2	CFAP52					POU2AF1		LPAR5		DHCR24									IQUB
CCDC85C	MXD4	C6orf118	RARRES1	LINC01127					SLAMF6		ZNF347		TMPRSS11B									CCDC96
CCDC170	PLA2G2D	RFX2	S100A12	BACE2					NFATC1		MEIG1		CD55									PIH1D2
CREB3	RAB3IP	ASB14	CFAP43	SLC26A4					ARHGAP9		AMDHD1		CDS1									KCNRG
TBX4	DOK3	NME9	RPP25	FCMR					LCK		FHIT		GGT6									FBXO15
LINC00939	CD3E	SERP2	C12orf50	WLS					PLCG2		ZNF608		FAM229B									ZNF295-AS1
CFH	SYVN1	TTLL10	DEGS2	SERTAD4					KCNK12		MT3		TUBA4B									CXCL17
PDE6B	RAC2	TPO	KLK13	RHOU					RARRES2		CCDC88B		AKR1C2									EPAS1
TSPYL2	MYO1G	EBF1	MYRF	RPTN					ZAP70		SLC7A10		S100A2									DNAH5
MOG	COTL1	NTRK3	REEP6	C16orf54					SAA4		SGCA		RSPH9									C4orf47
ADRA1D	PDK2	LINC00402	ZNF208	GALNT3					ITGA8		GSTM2		MAOA									NQO1
HABP4	FBXO40	DOK7	ARL4D	JCHAIN					OSBPL10		SERPINA9		SERPINB13									VTCN1
IL23A	GNGT2	C22orf15	BOK	LINC01215					EVI2B		FAM166B		SRGAP3-AS2									ANKRD45
SLC4A8	HPS4	ZMAT1	TUBBP5	C15orf48					FILIP1		HEMGN		ZNF750									SPATA18
HERPUD1	CLDN9	FAM107B	KATNB1	ADGRG2					MFAP4		CACNA2D2		NEK5									RIIAD1
PTGER2	FLT3LG	KLF12	PITPNM3						MEF2C		GDA		ANXA1									SLC15A2
ADGRF1	CDX2	LDLRAD1	OR1J2						TRAF5		C2orf81		CST6									TMEM231
POU3F4	GBA3	LOC388242	ZNF503-AS1						SPATS1		EML6		C1orf116									CHL1
OR7E47P	EAF2	NUDT9P1	LINC00906						CORO1A		FHL1		FAM221A									GSTA3
MYH1	LSM10	ATP6V1G2	HSPB9						EFHC2		LIMS2		CNFN									PPIL6
PIK3C2B	PRKCG	C16orf86	FGFR4						P2RY12		ASXL3		EPHA2									CHST6
LCE2B	ADAMTSL1	SGSM1	SH3GL1						PLG		ZBTB16		SPINK5									ADH7
PLA2G2A	IGHM	POU6F1	GNAL						RNASE1		GLOD5		DRC1									MDH1B
HIP1R	CHRM2	ABI3BP	CRCT1						RGS13		S1PR4		SLC2A10									ENPP4
TIGD6	DEFA5	SUN2	KLHDC8B						LRRN3		SNAI3		KLHDC9									CES1
ROR1	DEF6	MFSD6L	CCL27						FUCA1		TSPAN32		LOC400710									ST6GALNAC1
TSPAN13	MNDA	ROPN1	LINC00687						WNT16		NR1H4		MANSC1									AK1
TAGLN	ATP6V1E2	ABCB4	PTK6						RALGPS2		RBPMS2		ADGB									OSCP1
CRISP3	SLC25A23	ANKRD42	LRP5						LRRIQ1		PI16		CIB1									PLEKHH1
CALCA	CNN2	TGFBR2	TPD52L1						ASB2		DNAH11		TTLL9									PSCA
ST3GAL6	EBI3	MAP6	NAPRT						GPRASP1		TSHZ2		ERICH3									ANKRD35
PLA2G1B	TRIM9	GSTM5	EVPL						ANGPTL1		CKMT2		TNFAIP8L1									SPATA17
HYMAI	DEFB126	KLHDC1	LY6K						IL7		DOCK3		ASS1									BPIFB1
ERCC2	KLK12	RSPH10B	ST6GALNAC4						LTB		CLECL1		TOGARAM2									C19orf33
LMF2	IL10RA	CASP12	ZNF564						DEFA4		IKZF1		ELF3									SCIN
FPR1	DAZAP2	ZNF439	PRSS27						KMO		RAMP2		ENKD1									TMEM125
PRR7	CBX2	MDS2	PPDPF						MRGPRF		BEX1		CAPN14									PLAC8
C1QTNF3	SLA2	RASL11A	P4HTM						GRID1		CCBE1		ZC2HC1C									ZG16B
ALDH3B1	TPK1	PTH1R	MGST1						FGF20		SHANK2		CLDN7									PCP4L1
DDAH1	CCL22	HTR2A	ARG2						PRELP		KLF8		DENND2C									CP
ANO10	SYTL1	PAX5	TMEM217						RASGRP3		KIAA0319		PLBD1									TMEM45B
TRAK2	RENBP	CHGB	KCNJ5						AIM2		USHBP1		CFAP206									ATP6V0A4
MPZ	ANXA6	MYRIP	HCFC1R1						ADAMTSL3		PHEX		IFT172									TCEA3
GNGT1	CD4	ZSCAN18	ARSF						LY9		HYAL1		FAM216B									CWH43
PHF2	SP110	LTK	ZBTB7B						AOC3		CR1L		SGMS2									SPAG17
DNAJC6	LSP1	C2orf73	KY						CD34		ST8SIA5		EVA1C									SNX31
MT1M	RETN	MAPRE2	SLC22A8						FABP4		CYP2A6		F3									SERPINB11
PLK2	SUPT5H	KLHL3	STEAP4						RIBC1		RGS11		PLEKHS1									AKR1C3
FOLH1	GPRC5D	CD79B	C2orf50						PLA1A		ABCG2		SLC16A9									SCNN1A
	CASP9	RP1	ITGA9								TPSAB1		C5orf49
	CSRP3	DNAH6	ALDH3B2								KCNMB2		DAW1
	TREX1	FXYD1	GSDMC								ANO5		ID1
	TNFRSF17	IGFALS	POLR3E								FMO2		FANK1
	TNFSF12	ADARB1	C1orf210								BTC		MT1E
	RASSF5	GP1BA	SAT1								CDCA7L		PALMD
	TFAP4	DIO3	MAPK12								FLJ33534		CYP4X1
	GLRA2	NXF2	TGM2								KCNA5		FHL2
	KCNA7	CHST8	EPHB3								MAP1A		CXCL1
	FYN	BTG4	MRLN								ITGAD		DMKN
	FCN1	TCP11	CCDC184								MUC4		LNX1
	PTPN4	ZDHHC14	JMJD8								PACSIN1		MFSD4A
	ZNF571	DMRTC1	WFDC21P								CAP2		CYP24A1
	FBXO2	JAM2	GADD45GIP1								KNDC1		SAXO2
	RAB18	GFRA1	RALY-AS1								IGSF21		EXPH5
	SPIB	TSPAN7	CARD6								RGL4		TUBA1A
	KATNAL1	KLHL32	JUP								LRRC4		CYBA
	CYSLTR1	RAI2	PGF								VWA3B		TXNIP
	CES3	MAP4K2	FAAP20								SYTL4		SERPINB2
	AGXT2	SHE	ASCL1								FCER1A		PROS1
	RPS6KB2	FCAMR	MPZL2								TSNAXIP1		CRNN
	HCP5	HPCAL4	SH3BGRL2								HRC		PPOX
	HTR1B	NAP1L3	GPX2								IGDCC4		PTPRZ1
	MYO1F	CCDC39	OTOS								NPTX1		TMEM154
	SRY	NPFFR2	PDZK1IP1								CCDC80		BBOF1
	ATP1B4	TRPC1	A4GALT								RASGRF1		PRR15
	SEMG1	ABCC6	MKX								PTPRT		CYSTM1
	ZNF224	EFHB	P2RY2								LOC100505841		MEIS3P1
	MCTS1	CNRIP1	KLK6								IL17F		MOK
	FGD3	FAIM2	TOB2								GOLT1A		PSENEN
	ITGB2	LOC100505915	ARSI								THRB		KLF5
	AKNA	GPIHBP1	B9D1								B3GNT3		TP53INP2
	PPP1R3B	CTSG	CFAP54								RNF183		NR4A2
	HSH2D	ZNF135	ERCC1								CHP2
	EBF2	CYP2U1	ECM1								KCNK10
	AOC2	LOC728392	OSBPL5								NLGN4X
	BLNK	STMN2	USP4								SLC5A8
	RIPK3	ZFP82	AHNAK2								ZBTB32
	SLC2A9	CYFIP2	SLC27A4								TNNT3
	HLA-DMA	CD40LG	RPL29								PPP1R3C
	SDCBP2	DNAAF1	FBXL7								MB
	COX4I2	FRMPD2	PNLIPRP2								TRIM63
	RAB11FIP4	DNASE1L3	MMP15								PRR15L
	TRPC7	CYTL1	CABP1								RAET1E
	PRM3	SH2D3C	N4BP3								DDIT4L
	CD38	HVCN1	GPX1
	CD84	ZNF671	GBX2
	PECAM1	SCN7A	SYT9
	ZNF324	CAND2	SHISA5
	LY6G5C	ADHFE1	PINLYP
	GYPC	NAPSA	RBKS
	DAPP1	AGMAT	XPR1
	HLA-DMB	MYH11	SCOC-AS1
	OLIG1	POU2F2	CEACAM1
	USP2	RCSD1	LINC00954
	HCLS1	C12orf42	RBP7
	CXCR3	DPPA4	ATP6V0C
	PTH	FCRLA	RBPJL
	IGLC1	LINC00226	TMEM191A
	BRS3	CBFA2T3	CFAP70
	LFNG	KLHL14	RAB25
	SLC22A2	CYBRD1	SLC14A2-AS1
	CD3D	DNAH10	DRAIC
	GRIN2B	KCNB1	TUBGCP2
	CD96	HMGCLL1	FLYWCH2
	SYK	MADCAM1	COA4
	GZMK	KRT27	TDRD1
	PTPRC	RAB3C	CHMP4B
	STK17B	FCRL3	RAB11B
	LGALS2	NLRP4	LOC101929609
	ADRA1A	VAT1L	ANXA11
	PRKACB	CLEC3B	CTSW
	TNFSF14	PKD1L1	OCEL1
	FLG	LAMB4	S100A16
	CST3	RECK	ETHE1
	FMNL3	ABHD12B	ATP5F1E
	CYP3A7	ZNF83	TUBA4A
	LST1	KCNJ16	DUSP3
	CDX1	TBC1D10C	OPN1SW
	KLK2	MTMR9LP	CADM4
	P2RX7	ZNF540	P2RY1
	ABI3	TMEM204	MVP
	RASSF2	MIR600HG	S100A11
	CST7	PPP1R3E	TRAV12-2
	PARP6	PLD4	GLI1
	ABTB1	PCDHB15	KIAA2012
	LTA	SOBP	PKP3
	SEC14L3	SUSD1	DUSP23
	CD14	ATP1B2	FGFBP1
	EHD2	RORC	MTF1
	EGR2	MAOB	N6AMT1
	ADORA2A	PTCRA	SLC6A20
	DTNB	CYP2C8	TMEM150A
	GATM	TLR9	TRIM29
	RERG	GUCY2C	KLK15
	RPE65	EDN3	LINC01697
	VAMP4	NXF5	TXN
	SLA	FLRT2	PCDHGB6
	SLC7A2	TSPAN33	FABP5
	RASAL1	METTL7A	CHPF
	PIP5K1B	SOD3	KLHDC7A
	DIRAS2	LBH	TMEM214
	HLA-DPA1	ZNF879	TLN2
	RUNX3	ZNF549	KLK10
	ATP8B3	ADAMTS9-AS2	TATDN2
	SLCO2B1	CAPS2	PRR18
	SLIT3	RUNDC3B	KIF1C
	GRPR	CNR1	CHAD
	SNX22	ACOX2	CLCA2
	ARHGEF6	LCN6	BLOC1S1
	OCLN	TMC8	EFCAB12
	CYP2E1	LRTOMT	UQCR11
	CD226	OGN	ZNF524
	SPARCL1	JAM3	GALP
	PLEK	GABRA3	IL1RN
	UBASH3A	SCARNA17	FAM83A
	CSF1R	KBTBD8	BNIP1
	SIGLEC10	SLC6A16	FANCD2OS
	NPPA	ZFPM2	ZNF821
	OR1G1	TRAF3IP3	FOS
	CILP	PCBP3	PCDH1
	MMP9	CTSF	TFCP2L1
	PIWIL1	TMED8	OMP
	TAGAP	F10	ZNF474
	RRS1	ENPP3	ALS2CL
	CCR9	ATP1A2	C1QTNF12
	NKG7	SUSD5	CBARP
	SALL3	PRKCE	PAQR7
	PTCHD1	CD52	TM7SF2
		FLI1	MMP24OS
		FHAD1	B3GALT4
		ARHGAP30	SYNC
		CLCF1	SELENOW
		ZNF582	UPK1A
		TBX15	CSMD3
		CFP	TAS2R8
		ASPA	CRTC1
		ABCB1	NFIC
		CD180	CAPN5
		CD163L1	NIPAL2
		IGSF10	LRSAM1
		PPP1R42	BCL7B
		SNAP91	CDHR2
		USP44	SRPX2
		ARHGAP6	FBXW9
		CRHBP	BCL2L14
		HSF5	KRTDAP
		DENND1C	IHH
		IRF8	PDE6A
		LCA5L	OR2F2
		STAP1	IP6K3
		ZIK1	SH3BGRL3
		NOSTRIN	EPPK1
		SVOPL	TYRO3P
		PIK3CD	MAN1C1
		CDH19	LYNX1
		RAPGEF3	PLLP
		CC2D2A	CDC42
		AK8	KLK5
		S1PR1	MAPRE3
		LIMD2	LIPC
		MMRN1	PLEKHA6
		ANKFN1	HSD17B8
		C11orf21	CEP83-DT
		FGF7	MYOF
		GSTA2	EFCAB11
		ZNF257	GTF3C1
		FAM78A	HSBP1
		POU4F1	LINC01186
		ICAM3	LOC100507642
		BEST2	GTPBP1
		KBTBD11	KLK11
		INPP5D	CYP3A43
		MLC1	LINC01554
		COL4A3	HPD
		PARP15	ANGPTL4
		P2RX1	MED16
		NTNG1	ARMH1
		KCNJ12	IGFBP6
		NCR3	KCNQ1-AS1
		LOC100128164	PSD2
		SLC32A1	SLC2A4
		ANKRD55	PHTF2
		DENND5B	BDH1
		CNTD1	EPS8L3
		NR0B1	RPS27
		LRRC4C	BSG
		RGS9	SH3D19
		SORCS3	MAPK15
		PDZD2	GIPC2
		LGI1	VRTN
		NKX6-3	EIF2B2
		GGT7	DCDC2B
		TMEFF2	NYNRIN
		MAP1LC3C	ATP10A
		LOC100128108	HADH
		RIC3	FOXD3
		BMP3	ALDH3A2
		EPHB6	ELOB
		TGFBR3	ASL
		LAT2	LINC01181
		WDFY4	SLC13A3
		EMB	SLC52A3
		SKAP1	PAX3
		KLHL34	LOXHD1
		MUSTN1	MROH8
		MYO7B	ANAPC15
		KIF19	TAF1A-AS1
		LEPR	GLIPR2
		CMA1	PLAT
		AICDA	RHOV
		NR3C2	CLCA1
		GSTA1	BDKRB2
		ZPBP2	PNLIPRP1
		TMEM61	EZR
		ANKRD44	RAB3B
		TLR10	GLUL
		SP5	AMHR2
		CA8	ARSA
		AIRE	HNF1B
		NR2F1	ATP6V0D1
		IQCA1	NIM1K
		CAPN3	IQSEC2
		TNXB	PRADC1
		PLEKHA2	TEX46
		TLL1	LMOD3
		PEBP4	RNPEPL1
		DUSP26	NUP50-DT
		KCTD19	GLYCTK
		PID1	TLCD2
		CAPN12	TRADD
		GSTA5	LOC101928730
		SEMA3E	NRG2
		ZNF818P	RPRML
		HDC	LY6D
		FOXF1	NDUFB1
		PNLDC1	LOC100507634
		EFHD1	GOT1
		ZNF404	SPAAR
		PCOLCE	SERINC5
		PCDH20	ADARB2
		KCNH8	ASIC1
		DAZL	MRAS
		ZNF385D	MAN1B1
		TMCO5A	TMPRSS4
		ART4	FAM83C
		NEK11	TNFRSF14-AS1
		ITM2A	PLEKHG6
		EVL	CHGA
		BTLA	LOC105378052
		ZNF541	RDH10
		DPF3	POLR2J
		KLHL6	RPL38
		P2RY8	MUL1
		ALPK2	RNF17
		DMRTA1	RANBP3
		SNED1	EPHX1
		EDA	OLIG2
		RFPL2	UBASH3B
		CDC20B	C12orf76
		CMTM8	SPSB1
		GJB1	ARMH4
		ASPG	POM121L12
		SIT1	PRR19
		HPGD	SZRD1
		FCHO1	SULT2B1
		ZFR2	ROGDI
		SLC38A11	SLC25A41
		ZNF831	LOC100505711
		ARHGAP44	LOC101930421
		BHMT2	TEX49
		ESR2	KRT17P5
		PHACTR1	FAM120C
		GIMAP7	UBTF
		LOC100129434	C11orf42
		SLC40A1	TBC1D22A
		CNGA3	ADAM3A
		PPM1J	KLK7
		SRPX	MAGI1
		NLRP1	MRPL21
		PLEKHH2	BARX1-DT
		MAPK10	TRAK1
		FER1L5	GDF15
		C10orf67	TRAPPC5
		SP140L	MAP1LC3A
		SLC34A1	TCTE1
		COBL	RNF208
		TMEM156	SART3
		NMUR1	ELFN1-AS1
		GIMAP5	JHY
		ABLIM3	TBC1D22A-AS1
		VNN2	BRDT
		HSPB2	EPN3
		CRLF1	MED25
		PVRIG	PROM2
		PNOC	ITGB1-DT
		SUSD3	ATP6V1A
		ARHGAP15	ZBTB45
		SIGLEC6	COMTD1
		ABCA8	CRYBG2
		IGF1	DLGAP2-AS1
		ZNF441	GNG4
		CUX2	FMC1
		RXFP1	NPRL3
		TAL1	RABIF
		RCAN2	PVALB
		GMFG	ADIPOQ
		TTC16	SYT3
		FAM184A	ZBTB7C
		DDR2	AGFG1
		ZNF214	C17orf97
		COLQ	SMAGP
		ARHGAP25	D21S2088E
		KLRG1	DMTN
		TCL6	SLC9A3R1
		TOX2	TRIM42
		ATG9B	CEACAM7
		FAM174B	NUBP2
		DSC1	LRP10
		CLEC4C	CAPNS2
		NLGN1	ARHGAP1
		AMFR	PEAK1
		SLC45A3	DPP10-AS1
		DOCK8	KCNC3
		RASAL3	VN1R5
		GPR183	GPR26
		EFCAB6	LPP-AS2
		VIT	SCNN1B
		IKZF3	FOXH1
		DIO1	LINC02145
		SHD	PITX3
		SCN4A	INAVA
		RBM20	SYNGR1
		MS4A2	IQCJ-SCHIP1-AS1
		ATP6V1G3	TOR4A
		AK5	BRPF3
		SMOC2	MZF1-AS1
		ACY3	SMIM21
		ANK1	NAF1
		BEND5	GRIN1
		OR4C46	ATAD3C
		GIMAP1	SLC7A13
		PURG	CITED4
		CD28	OPN4
		PLAC9	C4orf17
		LAMB2	EMP2
		TNNC2	METTL27
		PLD5	VAPA
		NCF1	HOXD12
		TRIM55	SASH1
		TKTL1	MYF6
		BEGAIN	ZBTB20-AS1
		TMEM47	LMNTD1
		EMCN	FOXC2
		TMEM213	WEE2-AS1
		TSGA10	CALM1
		BPI	ILDR1
		DPY19L2P2	SIGLEC17P
		SLCO1C1	COX7A2
		FAT4	F12
		ZFP42	AMELX
		FAM153B	SDC1
		KAZALD1	RPP25L
		PCDHB4	NRSN2
		PTPN7	OR10C1
		LONRF2	LOC100130691
		FGF13	GRM5
		RUNX1T1	RUNX1-IT1
		SNTG2	LINC01180
		FCRL5	CLCN1
		CD160	PPP1R13L
		CCL23	LINC01551
		HSPA12B	SH3RF2
		ITGA7	OR7E104P
		MAEL	ZNF219
		ACAP1	MINK1
		CYP2A7	OCM2
		KIRREL3	POLR2A
		ITGAL	DHRS12
		DES	SH3GL1P2
		BAALC	DOC2B
		TEK	ABCB5
		C8orf34	LHX5
		RGL3	SPTBN2
		PCDHB5	ZNF571-AS1
		SCML4	STOM
		RGS5	TPRG1
		PRPH	PSMD8
		SOSTDC1	ZFPL1
		TMOD1	CROCC
		ARRDC5	MIR10A
		AQP1	RBP1
		DACH1	EEF1A2
		ECSCR	METRNL
		SGCE	SSH3
		DCLK1	GPR6
		AXDND1	THAP4
		LYPD2	C11orf94
		PDE2A	ZC4H2
		ADCY5	OLAH
		PYGM	SCT
		PDCD1	S100A10
		MYBL1	SRRM4
		ASCL3	MYH16
		CD36	PPP1CA
		DCN	MRGPRF-AS1
		CTSE	OR10J1
		SEC14L5	TMLHE
		TTLL6	BAG3
		MIA	CEL
		DGKG	GS1-124K5.4
		PLIN5	PCIF1
		ABCA13	OTC
		HRK	TRIM65
		KCNG1	PPDPFL
		CNTN1	RGCC
		C11orf52	GM2A
		RSPO3	RNF39
		CD79A	LIMD1-AS1
		CPA3	C16orf46
		NAP1L2	GIPC1
		LHFPL3	HHLA2
		TIE1	SCRT1
		SYT17	MPL
		CLEC4G	GRAPL
		PNMA3	SLC6A6
		FCRL4	LOC100507403
		GHRL	LOC285191
		TOX	LOC100499194
		PRB2	ERICH6
		CPEB1	PYY
		PRL	PON1
		CXCL13	ZNF354C
		THSD7A	CH17-340M24.3
		MIR100HG	AATK
		CCDC148	ANXA2P2
		LILRB5	OR1C1
		NUDT10	RNF180
		CGNL1	BLVRB
		TSPAN12	MCHR2-AS1
		FAM151A	MATN1
		AR	ECE2
		MYH8	OR2F1
		ODAM	BTBD2
		NR1I2	LINC00561
		CCDC85A	MRPL54
		MYOT	RMDN2
		HSPB7	HAS3
		MASP1	AQP10
		C4B	URM1
		ANGPTL5	KCNJ15
		PLN	DOT1L
		COL14A1	UNC5B-AS1
		HPR	TLE6
		CHRDL2	PPP2R2C
		TRIM7	C11orf1
		XAGE1A	SRRM1
		PAGE5	CGN
		ADCY2	MCU
		MYOC	NIPAL4
		OSGEP	MDGA2
		COL19A1	PLCD3
		FAM162B	ZNF784
		MOGAT2	NOXA1
		TACSTD2	WDR86-AS1
		ERAP2	KIAA1217
		HHATL	G0S2
		UCHL1	KIAA1958
		GLYATL1	LINC00454
		FAM153A	TFF2
		CCDC68	GAS7
		TUB	INO80B
		SPEG	AKR1B10
		SYNDIG1	TSPEAR-AS2
		FLT3	GABRR2
		SGCG	CIRBP
		CD69	LOC286359
		CAMK2B	ZBTB42
		CGREF1	SFTPD
		TNNI3	APOA5
		MYOM1	LINC01563
		PRR4	TBX2
		TIMP3	SSR4
		IRF5	RAB7B
		TNNC1	SERTAD4-AS1
		FAM118A	COX6A1
		CA3	HTR1E
		TMSB15A	TEX28
		MGP	SYT8
		C4BPA	HBB
		FAM183A	LINC01416
		TMOD4	NACC1
		PAGE2B	CCDC137
		PEG10	ZDHHC19
		PRH2	FAM83E
		ENTPD3	PLB1
		AMPD1	PLXNA2
		TDRG1	LOC101928487
		HPGDS	ELMO3
		FLRT3	PRSS3
		TMEM100	BICDL2
		GP2	GAS6-AS1
		PLAC4	TIMM8B
		CASQ2	C22orf46
		DACT2	LINC01782
		SLC4A4	FAM98C
		NTS	MID1
		TNNI2	MCC
		PRPH2	GPR146
		FGF9	EDC4
		PAGE2	LRRC29
		CRYAB	CORO2A
		GP5	BTNL2
		L1TD1	GAB4
		CASQ1	KRTAP4-4
		ANGPTL7	MMP20
		RBFOX1	KCNE3
		TTN	PRKCZ
		UNC45B	BRINP1
		FNDC5	ESAM
		PDLIM3	C11orf40
		F13A1	ZNF444
		SLITRK5	TCF7L2
		EYA1	TK2
		SYNPO	MTSS1
		PPP1R1A	SNCB
		SOX8	LINC01333
			SIAH3
			MEIS3
			BTBD11
			SCAPER
			SLC35E2B
			NBEAL2
			SFN
			PCSK1N
			TTC37
			APOM
			ANXA2P1
			DUOXA2
			EDF1
			ANHX
			MYL12B
			CENPT
			DMRT2
			TPRN
			CCDC61
			LACTB2-AS1
			SLX4
			SAMD13
			LIG3
			OAZ3
			CCL24
			BTBD6
			ARMCX6
			TMEM120A
			CHST4
			SBSN
			DUSP22
			IRGC
			NDUFA11
			RBM15B
			ATP6V1G1
			CSNK1E
			PHLDB3
			LMTK2
			ARHGEF4
			MS4A15
			ZNF143
			PHYHIP
			MEFV
			TSPAN11
			MROH7
			ANKMY1
			TYSND1
			RHO
			IL17RE
			SCAMP2
			RHBG
			SPRYD3
			WNT2B
			LOC100996740
			P2RY4
			NCOA1
			ZNF296
			YWHAEP7
			MOB3C
			FAM53B-AS1
			HOTTIP
			RPS29
			DLG3-AS1
			GSTP1
			LINC00824
			SCAND2P
			TRIOBP
			TPT1
			DCTN1-AS1
			NELFB
			TMBIM6
			DOK5
			TCF25
			LTB4R
			CSTB
			ADAM15
			RNF31
			LINC00507
			SMIM32
			GPN2
			CLYBL-AS1
			AXIN2
			DBH
			USP29
			CACNG5
			LOC400940
			LINC00476
			SLC6A19
			PAX9
			ASB13
			LINC02171
			MBD1
			COQ6
			ZNF804B
			TP53I3
			LOC101927247
			BCKDHA
			PKD2L1
			MLYCD
			LOC101928651
			CYSRT1
			POMT2
			ELAC2
			IRGM
			ENDOU
			SYNPR
			DUSP18
			SLC46A1
			SMIM27
			CYP2S1
			COX7B
			GLIS1
			CEBPE
			CNKSR1
			ELMO2
			EIF2B4
			CYP1B1-AS1
			DSCR8
			RRBP1
			LMAN2
			STAC2
			MBD6
			TERT
			NNAT
			MCL1
			GPAT2
			MTMR14
			LINC02533
			LOC441086
			CDA
			SPIN4
			LINC01922
			DRAP1
			ZNF777
			TMEM63A
			MLLT6
			DHX32
			B3GNT7
			OPTC
			ERP27
			DOCK9-DT
			PTCHD4
			ACD
			KRT80
			TTTY14
			S100A7A
			AMZ1
			EIF3L
			INTS5
			MAST1
			MED15P9
			KRTAP9-9
			OGDH
			DNAJC17
			HYI
			SPEF1
			SMDT1
			KIAA1656
			EXOC4
			OR51B4
			RPLP2
			ADAD1
			LINC01393
			TONSL-AS1
			AKAIN1
			DRC3
			CATIP-AS1
			HRH3
			TP53TG5
			FZR1
			MEG9
			GTSF1L
			XPNPEP2
			TMEM95
			SPATA24
			LOC339685
			GAS8-AS1
			RNF187
			TPPP2
			DLGAP3
			RTP3
			NEUROG3
			TXNRD1
			CNGA4
			GPRIN2
			FLJ40288
			SMIM4
			ZNF853
			KLF3
			ECEL1
			CLYBL
			KIF25-AS1
			MFSD3
			JUND
			SLURP1
			CASP14
			SARM1
			STIMATE
			PCYT1A
			NGB
			MSANTD1
			TRIM31
			MIR670HG
			EEF2KMT
			LINC01751
			FOSL2
			ZNF629
			CD59
			SLC5A2
			PRMT2
			HDAC6
			TIMM13
			SREBF1
			PRRG4
			TSACC
			CRIP2
			PLEKHN1
			RNF186
			CCDC63
			TGM1
			LINC00302
			NACA2
			SLC18A2
			CYP1A1
			TAAR2
			LOC101929902
			TGM3
			GALNT16
			MOSPD3
			GSK3A
			CDH9
			SIX2
			LOC101926934
			KIR2DL5A
			RNF123
			SEMA3F
			SLC2A1
			SDR42E1
			TRAPPC2
			TNS4
			VSIG10
			MYMX
			LINC01568
			EPS8L2
			AMIGO1
			BAIAP2
			THRSP
			PRSS33
			PLK5
			VENTX
			PAX8-AS1
			C20orf173
			CEBPD
			LINC00836
			PRDM9
			SPZ1
			SLC5A4
			LINC00293
			LINC02180
			SFXN5
			CDSN
			RIT2
			SOX1
			RBP3
			PRM2
			TNFRSF10D
			LOC400499
			ARPC1B
			ING2
			MXD1
			BDKRB1
			STAU2-AS1
			ODF3L1
			FAM110C
			POU3F3
			TMEM54
			LRGUK
			LINC00544
			ANKRD60
			NOBOX
			OSTF1
			SNORA71B
			KRTAP4-1
			CAMK1D
			MAPK3
			BNC2
			LOC729870
			GRP
			LINC00565
			MRPS7
			C1orf226
			MTHFSD
			NOX1
			KIRREL2
			RAB1B
			MAGI2
			RPL27A
			LOC100507513
			DHRS1
			DLG4
			PVR
			LOC101927914
			CORT
			AVPR1A
			BCL6B
			RPS17
			OR5J2
			UBAP1
			GOLGB1
			PHACTR2
			MRPL45P2
			LMF1
			CREB3L3
			RAG2
			PTPN23
			AFDN
			COA3
			RBM34
			KLHL31
			MAP3K9
			RIN1
			LYPD3
			ALKBH4
			HRH1
			LINC01700
			APOO
			RPS11
			GABARAPL3
			BMP10
			CRNDE
			IFNA5
			RTBDN
			FBLIM1
			GPT2
			ECHS1
			IL18
			HK1
			ADGRF3
			LOC440792
			SHISA8
			FLII
			SERPINE1
			TTC7A
			ERVW-1
			TEF
			UBXN11
			F2RL1
			CARF
			SELENOP
			SLCO4C1
			TAMM41
			SPATA32
			GSTT1
			PLEKHG5
			HAPLN4
			TH2LCRR
			LINC02549
			CLDN17
			MGAT5B
			PLEKHG2
			REN
			DSCR9
			PPFIA3
			ABHD2
			GDPD2
			MTNR1B
			SHPK
			DRD4
			LOC105370832
			PKHD1L1
			TMEM141
			E2F4
			HPSE2
			KRT31
			MESP2
			LHX4
			LOC105371352
			MC1R
			GAN
			KIAA0825
			SMPD2
			NLRP5
			CIZ1
			VCL
			IFFO2
			HHLA1
			GNG12
			ZNF517
			GIGYF1
			OR7C1
			ZNRF4
			RPL10A
			MBOAT7
			LOC100507065
			ARF6
			TTBK1
			DNASE1L1
			LPCAT4
			LINC01365
			PCDHGB5
			LINC01015
			MAP3K14-AS1
			GCNT2
			ATP5ME
			HES4
			EGFLAM-AS2
			ARHGAP39
			ZYG11B
			SLC12A6
			ASMTL-AS1
			ATP4B
			CEP170B
			YBX2
			NRAP
			LRRC4B
			TP53RK
			CYHR1
			ZNF385A
			PHYH
			MBOAT2
			LOC100289361
			PPIB
			TNFSF8
			IVL
			POMK
			HDAC11
			STEAP3
			IZUMO4
			RGS9BP
			MT1G
			S100A6
			CYB561D1
			GJB2
			WFS1
			EPS8L1
			RASGEF1C
			ZNF350
			DIP2C
			SHISA9
			ADAMTS15
			ZNF668
			RDH12
			ANPEP
			KIAA1614
			FAM71D
			OR8B8
			IRX4
			POR
			PPARG
			GLB1L
			CCDC169
			CPNE2
			PDP1
			LINC00355
			TRPM2
			ARHGAP23
			GLCCI1
			FLRT1
			LOC100996506
			LINC00339
			RIMKLA
			GNG5
			CBLC
			LOC101927609
			DPYS
			LRRTM1
			LOC100507351
			RPL37
			PLD2
			ZFP36L1
			LIPC-AS1
			C8orf17
			CALCOCO2
			SPAG11A
			STK24-AS1
			NMU
			OXCT2
			DGCR2
			SNTG1
			MARVELD2
			HECTD3
			PHETA1
			LOC101927815
			ACOXL
			AP1G2
			HDGFL2
			CRH
			C10orf53
			TPCN2
			LIMK1
			LOC105373418
			UPF1
			LOC100506405
			MC2R
			CPTP
			RAB31
			PRAP1
			PPP1R13B
			CLTB
			RNF157-AS1
			RNASEL
			JSRP1
			ZCCHC12
			GPR15
			LUC7L2
			SLC13A4
			IFNL1
			CPS1-IT1
			EPB42
			TMED5
			SLC30A2
			LOC100507562
			LOC105374325
			LOC400748
			MIGA2
			AGPAT2
			SLC23A3
			CSGALNACT1
			COL20A1
			ITGB4
			RBBP8NL
			LINC01644
			KRT6B
			SMPX
			LINC01119
			LRRC73
			GUCY2D
			FUT1
			LINC02363
			ACAA2
			C5orf58
			NBEAP1
			PHIP
			CELP
			XAGE-4
			C1S
			SDHAF1
			SUN3
			ZP2
			FLCN
			IZUMO2
			RNLS
			CRYGC
			TSPAN31
			LINC01547
			KDELR1
			C6orf132
			PALM3
			CHRD
			TSPAN9
			ECI1
			PLPP6
			LINC00527
			GRN
			DCAF12L1
			SFTA1P
			KIF12
			LOC100996549
			OR3A1
			LLGL2
			INSR
			MAMDC2-AS1
			EML2
			PDLIM5
			MACROD2-AS1
			SPNS2
			LINC00242
			POLR2I
			C5orf63
			ZNF677
			KXD1
			TXNDC2
			PAX1
			PACRG-AS2
			CMIP
			BMPR1B
			ZBED5-AS1
			DCXR
			WDR72
			DTX3
			NRGN
			ERF
			RCBTB2
			BTNL3
			SYNE4
			IL27
			POU5F2
			DPCD
			TMEM198
			LINC00092
			CAV3
			CCAR2
			LOC101926915
			WDTC1
			ENPP7
			CYB5R3
			DNAJB2
			TAS2R45
			FES
			IGF2BP2-AS1
			LIN28B-AS1
			DLK2
			LINC01342
			FDXR
			NGEF
			CRABP2
			SUMF2
			PCDHGB8P
			C10orf99
			CCNO
			VSTM2L
			RXFP3
			APRT
			SLC47A1
			NDUFS3
			LINC00967
			KRTAP8-1
			CACNA1C
			MROH2B
			ABCG4
			FOCAD
			ARHGAP26-AS1
			LINC01343
			AOX2P
			STX1B
			OVOL1-AS1
			HTR3B
			COX6B2
			SAP30
			DUX1
			TLX2
			ROBO4
			LMOD2
			CACNA1G
			C21orf91-OT1
			TMSB10
			OSER1-DT
			ADAMTS6
			BCL2L15
			NUCB1
			TTC28-AS1
			LOC100505555
			BPIFB4
			MSI2
			ALDH7A1
			LOC285422
			APOBEC2
			CYB5R2
			IGFBP4
			NSD1
			OR5AK4P
			LINC01512
			RBMS3-AS3
			GRIK1-AS1
			LINC01233
			CFHR5
			LRRC72
			BRICD5
			RAX2
			AGPAT4
			UHRF1BP1L
			ADGRB1
			LHFPL3-AS2
			FAM124B
			CALB2
			SOX4
			CPA6
			VAMP8
			MGAT4A
			SIGIRR
			TRPV2
			CRB1
			TMC4
			A4GNT
			CEND1
			B3GALT6
			PIK3CD-AS1
			FAM71F2
			NDOR1
			TULP1
			MYLK2
			KLHL9
			TSC22D3
			LOC105375875
			RPS10
			NLRP6
			SMIM6
			PSG9
			RNF151
			HTR3C
			MLLT11
			KRT18
			SLC4A11
			TMEM53
			C14orf93
			FN3K
			SSBP3
			VGF
			TRMO
			PTPA
			CHML
			MRPL4
			NRSN1
			DECR2
			SPINT1
			OPLAH
			THEG5
			LINC00471
			BFSP2
			ONECUT2
			HNF1A
			ZNF442
			EYA2
			PITPNM1
			LINC00958
			LINC01348
			PRAMEF11
			TSKU
			ERICH3-AS1
			DENND2D
			PCDHGC4
			METTL17
			LOC101929305
			MAN1B1-DT
			METTL21C
			NPB
			MACC1
			PMVK
			PLEKHF1
			IGLON5
			EPOR
			PI4KB
			NR4A3
			ERVFRD-1
			LAMTOR1
			TTC22
			KCNIP2-AS1
			LOC100506476
			SPATA21
			HOXB4
			ORM1
			SMARCD1
			ACP2
			LGALS12
			C3orf56
			NFE4
			BHLHE23
			PBX2
			ASXL2
			NIN
			MLN
			SFTA3
			CLTCL1
			SUCLG1
			TM6SF2
			CLIP1
			CD24
			LHPP
			KAZN
			SH3PXD2B
			FABP6
			PPP2R5A
			GNA15
			HAGLR
			DISC1
			AIF1L
			HNRNPUL2
			LOC100506274
			TEX35
			LOC101928760
			WFIKKN1
			LOC101927647
			ITGAX
			PCDHB11
			GFRA4
			LINC00112
			PGD
			MAP3K2
			TMEM130
			STK11IP
			LINC01730
			USP25
			LOC100507443
			SLC43A2
			ZNF528
			LINC01656
			ENDOG
			UQCRQ
			TEX44
			BCL2L1
			DKKL1
			LINC00658
			B3GAT2
			LOC101929076
			PRLH
			MAGI2-AS3
			TMEM207
			PCDHB18P
			PCDHB8
			CCRL2
			TSSK6
			CRADD
			TOX4
			FGF22
			CCKAR
			CYP11A1
			VPS4A
			IL37
			LOC101928409
			VAMP5
			UBR4
			SGPP2
			RABEP2
			LOC101927604
			HTR6
			OR1Q1
			IGFBP2
			CPB1
			TAAR1
			ANO7
			SHARPIN
			CCDC126
			FOXE3
			PPP4C
			LOC101927098
			LOC101928663
			DNASE1
			GNG11
			THAP7-AS1
			EIF4G2
			GSTZ1
			WBP2NL
			LOC101927839
			ABCA7
			CST13P
			DDX53
			NKTR
			CYB5D2
			MIR3663HG
			SLC35C1
			ARSK
			PARD6A
			ATG13
			PIGZ
			PTPRU
			PDE1B
			C21orf58
			GPR88
			SCARF1
			LEKR1
			KDM5C
			TMEM92
			TPTE2P6
			CCDC38
			SCAF1
			RAPGEFL1
			HDGF
			STYK1
			ZNF662
			KCNK7
			SNHG19
			HSPB1
			FBXL18
			SF3B2
			UHRF1BP1
			SLITRK4
			CLDN19
			CLIC1
			NPHP3-AS1
			LAMP1
			SLC22A14
			LINC01350
			LOC101927377
			USH1C
			GALNT9
			PNPLA5
			LINC01487
			CSHL1
			BARX2
			TNC
			LINGO1-AS2
			ADAMTS4
			LOC101927608
			MGARP
			LOC101927623
			NAV2-AS5
			S100A5
			CACNA1H
			LINC01664
			ALDH16A1
			EYA4
			CHCHD5
			IQCH-AS1
			MAS1
			GSN
			CCDC186
			SLC39A2
			TMIE
			PINK1
			TPP2
			SEMA4B
			LOC100996349
			XRRA1
			PRSS55
			ERGIC1
			CASTOR1
			CCDC71
			PLIN3
			LINC02091
			KDM6B
			LCN10
			LOC101928894
			CCDC172
			AMN
			PRICKLE1
			HBQ1
			LMO1
			TWIST2
			PALD1
			ADRA1B
			MAGEA8
			COASY
			LOC105372404
			PYCARD
			MYO15A
			UBA52
			SNX33
			LINC01686
			PRRG2
			APCDD1L
			C1orf94
			DOK4
			SCG3
			FRG1EP
			ATP6V0E2-AS1
			DDX31
			SHF
			TMEM174
			DLL4
			TMEM108-AS1
			CDRT1
			TMEM239
			LINC00520
			LOC101928251
			TDH
			GALNT5
			NOP10
			KLF9
			MCF2L
			RAC3
			KISS1
			LOC101929050
			SLC15A1
			MUC12
			RSPH6A
			ATP6AP2
			MIR2052HG
			APOL5
			LINC01346
			CACNA1B
			POMC
			KLF16
			PDC
			LOC100129098
			RLN3
			FOXB1
			CTSD
			NKX2-1
			SPINK7
			UNC93A
			LINC01255
			TMEM225
			GAS2L1
			CALY
			CNOT3
			SLC13A5
			CPLX3
			LINC01988
			MS4A12
			SEC1P
			MIB2
			FOXD2
			TECPR1
			HABP2
			LOC100505664
			SSBP4
			LOC102723831
			KRT3
			PPP6R1
			TTLL4
			NHP2
			DENND2A
			FOSL1
			LINC00309
			BAG1
			UBTD1
			MTIF3
			CD248
			COBLL1
			FAM229A
			LOC100288966
			REG1B
			LOC101929473
			TAAR9
			CACNG4
			STPG1
			LL22NC03-63E9.3
			IFNA4
			TMEM63B
			POLR2L
			C15orf32
			MTMR12
			GLI3
			LOC283387
			ALDH1A2
			LOC730098
			MGST2
			KRTCAP2
			INF2
			DHRS3
			PCDHB17P
			SLC4A5
			KIAA1328
			LRFN3
			MANBAL
			DDX3Y
			MKRN7P
			CD82
			AVPI1
			GLYATL2
			SLC1A1
			NALT1
			UTP14A
			GPR161
			NECTIN1
			USP10
			PSD
			CMPK1
			PDE6H
			PEX19
			METAP1D
			LOC101928565
			PRND
			SPTBN4
			DERL3
			PHF10
			ZZEF1
			TBR1
			ARL8A
			HSF4
			LINC01555
			ITGA2
			SMIM1
			PDE11A
			MS4A5
			ASB10
			MGRN1
			HDAC9
			MDFIC
			DSCAML1
			CATSPER1
			VARS2
			LINC00973
			MIEN1
			RPL35
			PPM1E
			USP19
			LRRN2
			VWF
			NTN1
			ALG1
			CEP104
			PYGL
			LINC01339
			MAPK14
			FAM81A
			PACRG-AS1
			OPCML
			TRDN-AS1
			POLR1B
			KCNJ9
			GFER
			LOC339352
			GSC
			LINC02059
			DIAPH3-AS1
			MAGI3
			VPREB1
			LOC101927159
			ANKRD54
			NMB
			PLP2
			SOD2
			MAP3K10
			IMP4
			LRP2BP
			MRPS36
			BEX5
			TRPM2-AS
			CALML3
			OR3A2
			KNCN
			MAPK8IP2
			PPARD
			F9
			SMLR1
			LOC100130449
			RNF170
			LOC101928510
			HMGB4
			PITPNA-AS1
			SF3A2
			LINC02487
			ZIC4
			PTGR1
			SERPINF1
			TSPO
			SPTSSB
			PF4
			MYBBP1A
			ARHGEF16
			TSR3
			REG4
			CHRM1
			ZNF736
			CLUAP1
			EFCAB10
			MGAM2
			DTWD2
			CASC16
			PDLIM1
			MTX1
			OR51E2
			KRTAP5-8
			LINC02172
			G6PC2
			DIXDC1
			LOC105374768
			SPATA42
			PRPF31
			ST6GALNAC6
			EFCAB2
			ENG
			CPNE7
			CARHSP1
			CBLL2
			OR2S2
			PURB
			TMEM151A
			ANO2
			WNK3
			KDR
			SLC6A7
			LINC01270
			GDF2
			NOTCH3
			PIAS2
			LINC01620
			ZNF433-AS1
			PRMT7
			ILK
			PSMG4
			SHISAL1
			MORC2-AS1
			MTUS2
			NFATC4
			DDC
			FLG-AS1
			RGR
			LINC01159
			ALOXE3
			ZSCAN31
			NUTM2B
			ESPNL
			EFCAB5
			IFT46
			SATB2-AS1
			LDLRAP1
			LOC401312
			FOXL2
			HDHD5-AS1
			TMA7
			SWI5
			SAFB
			KCNG2
			CHRM3-AS2
			LOC93429
			LOC400622
			POM121L10P
			C16orf95
			C3orf20
			PER2
			DDX10
			R3HDM4
			LINC02436
			MRPL57
			NUMA1
			PIP4K2B
			DPAGT1
			CHD8
			CACNB2
			UCP3
			NXPH4
			NUP210L
			RAI1
			FAM149A
			CCKBR
			NLRP10
			ERBB2
			LINC02254
			HGFAC
			FAM83H
			ZFYVE9
			CFDP1
			LINC00868
			LOC401442
			PCOLCE-AS1
			MS4A3
			PKIG
			LOC100421171
			EDA2R
			NPW
			LPAL2
			CCL26
			PDGFB
			RHOB
			C6orf226
			RGL2
			GFRA3
			LINC01315
			SDCBPP2
			FYCO1
			BCORL1
			MIR5188
			TEX37
			MYBPC3
			ACTR1A
			PLEKHA4
			NLGN3
			TMED6
			MMP25
			MIR1-1HG
			CFHR3
			FAM43B
			LOC648987
			BEAN1
			IL36A
			CCDC22
			NPPB
			SLC22A7
			VNN1
			STK32A
			APCDD1L-DT
			ANGPT4
			LOC100129175
			DUSP7
			FGF8
			XYLT1
			RNF167
			SPATA2L
			IFRD2
			CRB3
			PRDX5
			DHDH
			HES2
			KLC4
			C5AR2
			ATOX1
			SHROOM1
			LRRC56
			PPIC
			RSPO4
			ZNF324B
			RAB5B
			HEBP2
			LOC101928211
			DPEP2NB
			CDK2AP2
			TMEM59
			MT1X
			MCRIP1
			ZNF204P
			CYP2A7P1
			C5orf47
			DSTN
			DRD2
			TUBB4A
			LOC101928009
			OR1J4
			KLF6
			TYRP1
			CCDC182
			GSTO2
			GNA11
			FGF4
			NDP
			MUC7
			ETV2
			KIR2DS2
			DUSP15
			GSX2
			DIRAS1
			MFSD2A
			SLC16A12-AS1
			ORC1
			RPS5
			SYT13
			FAAH
			CPN2
			MPHOSPH6
			IL34
			SIL1
			NDUFA3
			SCOC
			OSBPL1A
			HKDC1
			SLC7A3
			PIWIL2
			ITGAM
			MYL6
			TRPV5
			ERVH-6
			TRPT1
			PHOSPHO1
			ATP1A1
			ERICH1
			LINC00857
			RTL3
			ANGPTL3
			KRTAP3-1
			LOC101927668
			DPP10-AS3
			WWTR1-AS1
			PAN3
			FSTL5
			LINC01116
			OR51E1
			MRPL24
			CTAGE11P
			LOC84214
			INSL3
			REXO1
			SAMD15
			OR10A4
			IL22RA1
			UST-AS1
			ABCB11
			GRID2
			LINC01224
			DNAJB13
			CISD3
			CLEC4M
			SNAPC5
			ZER1
			TSNARE1
			LOC101927020
			ADAM5
			C11orf49
			TRIM50
			FICD
			LINC02114
			RNF212B
			TRIM15
			EBP
			SALL1
			MPST
			GNL1
			BIRC7
			RBP2
			BSPRY
			STMN1
			LOC101927089
			TMEM79
			FOSB
[truncated: 73 more rows]
