# Supplementary material for: Novel prognostic biomarkers in nasopharyngeal carcinoma unveiled by mega-data bioinformatics analysis
Source: Front Oncol. 2024 May 24;14:1354940. doi: 10.3389/fonc.2024.1354940 (PMC11157084; doi:10.3389/fonc.2024.1354940)
Supplement: Supplementary Data Sheet 3 — Upregulated and Downregulated differentially expressed genes with |log2FC|>1.5 and p<0.05 (DEGs). [file DataSheet_3.xlsx]

## Sheet: deg-up-GSE34573
logFC	AveExpr	t	P.Value	adj.P.Val	B	probe_id	symbol	change	ENTREZID
7.5156	8.33372	8.61455	5.96374e-09	1.80943e-05	10.1836	205278_at	GAD1	up	2571
6.76644	8.14445	4.59808	0.00010573	0.0132281	1.33354	206502_s_at	INSM1	up	3642
6.59492	8.19653	4.36671	0.000192539	0.0188164	0.780653	205242_at	CXCL13	up	10563
5.84823	8.71675	4.58595	0.000109107	0.0134507	1.30453	205476_at	CCL20	up	6364
5.01233	7.32073	5.48746	1.06355e-05	0.00317398	3.44997	233562_at	LINC00839	up	84856
4.95325	8.12224	6.69242	5.18136e-07	0.000514491	6.20967	1556088_at	RPAIN	up	84268
4.87286	6.94795	2.76901	0.0104433	0.153565	-2.8609	209728_at	HLA-DRB4	up	3126
4.86378	10.1028	4.81658	6.00078e-05	0.00928387	1.85608	201667_at	GJA1	up	2697
4.78731	6.9295	6.37079	1.14413e-06	0.000822165	5.49033	200951_s_at	CCND2	up	894
4.73469	6.61949	5.71019	6.02268e-06	0.00228414	3.97222	204162_at	NDC80	up	10403
4.5783	7.97333	5.31047	1.67521e-05	0.00423714	3.03204	218585_s_at	DTL	up	51514
4.49052	6.37696	5.49388	1.04621e-05	0.0031546	3.46508	218244_at	NOL8	up	55035
4.48323	8.39374	5.31129	1.6717e-05	0.00423714	3.03397	218009_s_at	PRC1	up	9055
4.47986	6.34093	2.97574	0.00640229	0.123347	-2.42296	229308_at	ANKRD29	up	147463
4.45205	7.23117	5.37524	1.4183e-05	0.00387829	3.18524	1552575_a_at	C6orf141	up	135398
4.44196	9.08764	6.01906	2.75588e-06	0.00141988	4.68831	201105_at	LGALS1	up	3956
4.43596	8.18101	6.12013	2.13794e-06	0.0012037	4.92031	219211_at	USP18	up	11274
4.43151	8.12474	6.14149	2.0265e-06	0.00119004	4.9692	202153_s_at	NUP62	up	23636
4.38181	5.33526	6.82772	3.72633e-07	0.000442405	6.50796	1558404_at	LINC00622	up	644242
4.36785	7.65276	6.70322	5.0464e-07	0.000512516	6.23358	227180_at	ELOVL7	up	79993
4.31675	9.71172	5.30273	1.70893e-05	0.00423714	3.01369	202643_s_at	TNFAIP3	up	7128
4.27849	6.3852	3.45396	0.00198226	0.0706178	-1.36062	206140_at	LHX2	up	9355
4.23052	7.64895	4.87288	5.18644e-05	0.00858325	1.9906	228873_at	COL22A1	up	169044
4.13921	8.87073	6.26084	1.50389e-06	0.000977763	5.24129	225380_at	PKDCC	up	91461
4.11392	7.08924	4.81396	6.04171e-05	0.00929793	1.84981	227926_s_at	NBPF20	up	100288142
4.07839	6.80527	5.28689	1.78003e-05	0.00423714	2.97617	226661_at	CDCA2	up	157313
4.06918	8.58341	6.41755	1.01893e-06	0.000794957	5.59578	202963_at	RFX5	up	5993
4.0659	7.02813	5.57787	8.43934e-06	0.00277867	3.66251	213469_at	PGAP1	up	80055
4.0102	8.61604	5.18398	2.32046e-05	0.0049697	2.73201	207165_at	HMMR	up	3161
3.98299	7.51125	3.58503	0.00142646	0.0595047	-1.06011	226785_at	ATP11C	up	286410
3.98273	10.7012	5.84781	4.24667e-06	0.00188285	4.29255	202351_at	ITGAV	up	3685
3.9736	7.52571	3.993	0.000504813	0.0332303	-0.107172	1562442_a_at	SSBP1	up	6742
3.9729	6.89096	2.52006	0.0184935	0.197354	-3.36656	214023_x_at	TUBB2B	up	347733
3.97183	6.8203	3.35719	0.00252262	0.0794501	-1.58022	218172_s_at	DERL1	up	79139
3.95774	5.28654	6.03543	2.64467e-06	0.00140226	4.72597	219481_at	TTC13	up	79573
3.90434	7.82474	5.68613	6.403e-06	0.00236275	3.91604	203765_at	GCA	up	25801
3.89676	6.56555	3.57228	0.00147303	0.060473	-1.08949	218179_s_at	TRAPPC11	up	60684
3.88906	10.2908	5.11565	2.76795e-05	0.00566165	2.56954	204533_at	CXCL10	up	3627
3.88627	6.46181	3.36361	0.00248276	0.0788873	-1.56573	217777_s_at	HACD3	up	51495
3.88095	9.6393	3.45701	0.00196718	0.0704021	-1.35365	1405_i_at	CCL5	up	6352
3.87865	7.13437	2.92396	0.00724526	0.128875	-2.53404	204439_at	IFI44L	up	10964
3.86978	7.03254	4.4713	0.000146857	0.0158504	1.03043	201505_at	LAMB1	up	3912
3.86448	6.27636	3.09825	0.00476454	0.106206	-2.15675	203153_at	IFIT1	up	3434
3.85509	4.71451	3.41832	0.0021667	0.0739509	-1.44172	214997_at	SCAI	up	286205
3.84906	7.99788	3.81282	0.000800516	0.0434147	-0.530816	221652_s_at	INTS13	up	55726
3.83576	9.37895	4.56382	0.000115549	0.0139131	1.25161	213194_at	ROBO1	up	6091
3.82152	5.98293	3.11479	0.00457688	0.104892	-2.12046	218793_s_at	SCML1	up	6322
3.82035	6.26835	3.71919	0.00101587	0.0494911	-0.749331	221586_s_at	E2F5	up	1875
3.79501	6.40211	3.61329	0.00132828	0.0571193	-0.994891	203427_at	ASF1A	up	25842
3.78365	8.9087	4.48506	0.000141715	0.0156988	1.06331	205159_at	CSF2RB	up	1439
3.75291	5.8959	2.28651	0.0309691	0.243881	-3.81568	225681_at	CTHRC1	up	115908
3.74585	6.68508	5.40019	1.33027e-05	0.00374484	3.2442	219499_at	SEC61A2	up	55176
3.72651	6.98021	4.3973	0.000177885	0.0179597	0.853651	222310_at	SCAF4	up	57466
3.72004	5.21687	2.56258	0.0167993	0.189363	-3.28206	1558216_at	AFAP1-AS1	up	84740
3.70811	6.28539	4.38224	0.000184956	0.0182989	0.817708	204709_s_at	KIF23	up	9493
3.68773	6.16417	3.61855	0.00131075	0.0567061	-0.982731	1552671_a_at	SLC9A7	up	84679
3.6845	7.50077	4.61365	0.000101547	0.0129574	1.37078	206555_s_at	THUMPD1	up	55623
3.67661	8.5073	5.98344	3.01453e-06	0.00151039	4.60626	224720_at	MIB1	up	57534
3.67594	6.12317	3.4778	0.00186747	0.0684944	-1.3062	210163_at	CXCL11	up	6373
3.671	7.96784	5.75609	5.35926e-06	0.00213639	4.07927	205047_s_at	ASNS	up	440
3.67033	6.7994	3.78539	0.000858489	0.0448902	-0.594975	204548_at	STAR	up	6770
3.66449	8.203	3.7366	0.000971935	0.04808	-0.708806	209147_s_at	PLPP1	up	8611
3.66203	6.87435	4.76274	6.8994e-05	0.0101289	1.72735	221763_at	JMJD1C	up	221037
3.63879	6.38781	3.60956	0.00134084	0.0575233	-1.0035	206134_at	ADAMDEC1	up	27299
3.63856	5.38268	4.48118	0.000143146	0.0157814	1.05404	208165_s_at	PRSS16	up	10279
3.63045	6.0663	3.28293	0.00303168	0.0863153	-1.74732	209585_s_at	MINPP1	up	9562
3.56731	8.03592	6.08072	2.36014e-06	0.00130196	4.82999	212269_s_at	MCM3AP	up	8888
3.56276	7.27428	5.82807	4.46453e-06	0.00190486	4.24671	226337_at	GORAB	up	92344
3.55591	9.12941	5.59184	8.14355e-06	0.00274533	3.69528	202006_at	PTPN12	up	5782
3.53497	5.55012	2.84295	0.00877903	0.141975	-2.70599	235117_at	CHAC2	up	494143
3.53156	7.79923	4.54054	0.000122735	0.0142919	1.19595	209642_at	BUB1	up	699
3.53088	7.61352	2.83345	0.00897794	0.143492	-2.72602	202403_s_at	COL1A2	up	1278
3.5285	6.40661	5.366	1.45237e-05	0.00392635	3.16341	226110_at	PTAR1	up	375743
3.52838	7.09975	2.96895	0.00650718	0.124348	-2.43757	214714_at	ZNF394	up	84124
3.52426	9.66186	2.56871	0.0165671	0.188132	-3.26979	209138_x_at	IGLC1	up	3537
3.5216	8.62737	2.60926	0.0151061	0.179971	-3.18836	201852_x_at	COL3A1	up	1281
3.49325	6.66159	4.1029	0.000380548	0.0279716	0.152859	209286_at	CDC42EP3	up	10602
3.49075	5.43559	3.41647	0.00217676	0.0741208	-1.44595	208015_at	SMAD1	up	4086
3.48327	9.86423	4.4007	0.000176324	0.0178656	0.861783	205126_at	VRK2	up	7444
3.48302	6.61528	4.16159	0.000327129	0.0258805	0.292147	1552617_a_at	COP1	up	64326
3.46638	4.77072	2.89317	0.00779561	0.133545	-2.59967	216468_s_at	ZNF682	up	91120
3.45587	5.73392	5.21888	2.12078e-05	0.00476635	2.81489	204563_at	SELL	up	6402
3.45533	10.4954	5.25541	1.93031e-05	0.0044481	2.90155	207332_s_at	TFRC	up	7037
3.45106	9.34142	5.28576	1.78519e-05	0.00423714	2.97351	206542_s_at	SMARCA2	up	6595
3.44612	7.09868	5.15396	2.50732e-05	0.00526953	2.66066	218195_at	ARMT1	up	79624
3.44144	5.48035	3.91842	0.000611187	0.0366983	-0.282973	229146_at	C7orf31	up	136895
3.43688	4.74688	4.07264	0.000411367	0.0293066	0.0811734	230893_at	DNAJC21	up	134218
3.43437	6.10862	4.90932	4.71931e-05	0.00813046	2.07765	1558369_at	MPHOSPH9	up	10198
3.4313	8.75428	3.06749	0.00513315	0.110323	-2.224	200665_s_at	SPARC	up	6678
3.42333	7.11167	2.86177	0.00839749	0.138973	-2.66626	234994_at	TMEM200A	up	114801
3.40419	7.48526	3.87228	0.000687777	0.0394554	-0.391446	201456_s_at	BUB3	up	9184
3.39214	10.0372	4.52763	0.000126913	0.0145306	1.16507	226184_at	FMNL2	up	114793
3.37045	7.4508	4.50636	0.000134104	0.0150162	1.11423	221260_s_at	CSRNP2	up	81566
3.36551	6.08205	3.86951	0.000692663	0.0396473	-0.397947	218905_at	INTS8	up	55656
3.35985	6.84437	2.94883	0.006828	0.126002	-2.4808	219236_at	PAQR6	up	79957
3.33746	6.85433	3.37193	0.00243195	0.0782102	-1.54691	218967_s_at	PTER	up	9317
3.33674	6.05738	2.19475	0.0376921	0.26513	-3.98459	201744_s_at	LUM	up	4060
3.32557	9.33673	5.66689	6.72462e-06	0.00244835	3.87106	203881_s_at	DMD	up	1756
3.31324	8.75474	4.01566	0.000476283	0.0321794	-0.0536591	218587_s_at	POGLUT1	up	56983
3.30412	7.18506	3.49766	0.00177681	0.0664181	-1.26078	203213_at	CDK1	up	983
3.27551	8.21702	3.89977	0.000641084	0.0378647	-0.326859	226603_at	SAMD9L	up	219285
3.26658	5.80499	2.69577	0.0123819	0.165171	-3.0123	204165_at	WASF1	up	8936
3.25942	5.48944	3.37174	0.00243311	0.0782102	-1.54734	205876_at	LIFR	up	3977
3.25828	6.0849	3.52944	0.00164062	0.0644599	-1.18796	226670_s_at	PABPC1L	up	80336
3.23577	6.34104	3.89608	0.000647152	0.0381214	-0.335515	217894_at	KCTD3	up	51133
3.22965	9.78957	5.78603	4.96687e-06	0.00203952	4.14898	212200_at	ANKLE2	up	23141
3.22705	7.50021	3.32559	0.00272823	0.0826311	-1.65149	231963_at	ANKRD33B	up	651746
3.22537	7.58885	5.81375	4.62953e-06	0.00195683	4.21345	219692_at	KREMEN2	up	79412
3.21018	7.50024	2.73467	0.0113136	0.158498	-2.93215	220085_at	HELLS	up	3070
3.20969	7.45337	3.79675	0.000833985	0.0443082	-0.568404	224327_s_at	DGAT2	up	84649
3.20749	6.06573	2.96104	0.0066316	0.124955	-2.45459	228071_at	GIMAP7	up	168537
3.20628	9.10971	4.93533	4.41205e-05	0.00782322	2.13973	1555878_at	RPS24	up	6229
3.2053	6.16017	5.37941	1.40316e-05	0.00387829	3.19512	204091_at	PDE6D	up	5147
3.1967	4.29943	3.11569	0.00456693	0.104752	-2.11849	1569788_at	ST8SIA1	up	6489
3.19015	6.08206	3.88528	0.000665292	0.0386939	-0.360913	225399_at	TSEN15	up	116461
3.18607	8.2888	4.29558	0.000231441	0.0209267	0.610993	218826_at	SLC35F2	up	54733
3.18583	5.36185	4.26138	0.000252833	0.0219625	0.529511	221258_s_at	KIF18A	up	81930
3.17543	7.03538	3.56113	0.00151495	0.0616053	-1.11514	205098_at	CCR1	up	1230
3.17456	7.79465	4.50145	0.000135822	0.0150964	1.10249	226360_at	ZNRF3	up	84133
3.17096	4.93427	2.63345	0.0142928	0.176212	-3.13945	213915_at	NKG7	up	4818
3.14611	6.22279	3.80364	0.000819485	0.0440497	-0.552309	226435_at	PAPLN	up	89932
3.13582	8.80661	4.9445	4.3086e-05	0.00771493	2.16161	211980_at	COL4A1	up	1282
3.13484	7.34246	4.70437	8.02627e-05	0.0111254	1.58778	206316_s_at	KNTC1	up	9735
3.13364	5.50005	4.66675	8.84869e-05	0.0118736	1.49778	230815_at	LOC389765	up	389765
3.13357	7.88099	3.67121	0.00114732	0.0533086	-0.860825	201761_at	MTHFD2	up	10797
3.13286	6.93637	5.03475	3.41141e-05	0.00646901	2.37689	218576_s_at	DUSP12	up	11266
3.11617	8.18278	4.01457	0.000477616	0.0321794	-0.056231	201663_s_at	SMC4	up	10051
3.11328	6.93215	4.41934	0.000168014	0.0173783	0.906304	224759_s_at	TMEM263	up	90488
3.10403	8.29836	2.99764	0.0060745	0.120097	-2.3757	229623_at	TMEM150C	up	441027
3.10341	6.48074	3.7588	0.000918595	0.0465894	-0.65705	1552343_s_at	PDE7A	up	5150
3.10069	7.55496	3.22439	0.0035016	0.0918532	-1.87808	203895_at	PLCB4	up	5332
3.09993	6.05729	3.32884	0.00270634	0.0823177	-1.64416	212943_at	C2CD5	up	9847
3.0905	6.65371	3.30259	0.00288798	0.0848877	-1.70321	206025_s_at	TNFAIP6	up	7130
3.08275	6.0523	4.67358	8.69341e-05	0.0117228	1.51412	231895_at	SASS6	up	163786
3.0812	8.23047	3.671	0.00114791	0.0533086	-0.861294	206414_s_at	ASAP2	up	8853
3.07284	7.18034	3.34766	0.00258301	0.0806091	-1.60174	242463_x_at	ZNF600	up	162966
3.07027	8.17328	4.03117	0.000457667	0.031519	-0.0169774	201720_s_at	LAPTM5	up	7805
3.06758	9.41302	4.24019	0.000267059	0.0228386	0.479064	206003_at	CEP135	up	9662
3.05954	7.11126	3.15225	0.00417786	0.100662	-2.03799	212820_at	DMXL2	up	23312
3.05562	5.30517	4.14048	0.000345429	0.0264214	0.242016	221092_at	IKZF3	up	22806
3.04767	5.65744	3.17294	0.00397197	0.0978656	-1.99226	213934_s_at	ZNF23	up	7571
3.04736	5.34253	4.2355	0.000270314	0.022959	0.4679	229686_at	P2RY8	up	286530
3.04481	5.69808	2.63979	0.0140864	0.174842	-3.12659	209795_at	CD69	up	969
3.04463	8.4157	4.5339	0.000124865	0.0143893	1.18008	203868_s_at	VCAM1	up	7412
3.04443	6.85019	3.59166	0.0014028	0.0588865	-1.04482	203302_at	DCK	up	1633
3.04242	5.91947	2.51214	0.0188264	0.198793	-3.38222	237802_at	XKR4	up	114786
3.02312	7.66834	3.9074	0.000628679	0.037372	-0.308904	209902_at	ATR	up	545
3.02215	8.16887	3.86596	0.000698963	0.0397635	-0.406263	204023_at	RFC4	up	5984
3.01891	6.53086	3.25106	0.00327935	0.0892352	-1.8186	207877_s_at	NVL	up	4931
3.01822	4.4835	2.67381	0.0130262	0.169826	-3.05729	203548_s_at	LPL	up	4023
3.01454	4.50467	2.79159	0.00990596	0.150193	-2.81382	1563051_at	OSBP	up	5007
3.0138	4.82004	2.70418	0.0121432	0.163415	-2.99502	214602_at	COL4A4	up	1286
3.01324	5.64673	4.9055	4.76622e-05	0.00815979	2.06853	203684_s_at	BCL2	up	596
3.00638	4.62089	2.96361	0.00659093	0.124922	-2.44906	1561973_at	SMARCC2	up	6601
3.00404	7.53043	5.25768	1.91902e-05	0.00444083	2.90695	220199_s_at	AIDA	up	64853
3.00033	5.26925	3.07079	0.0050924	0.109839	-2.21681	1568941_a_at	HNRNPC	up	3183
2.99585	6.72674	3.84642	0.000734753	0.0411138	-0.452122	223267_at	TRMT10C	up	54931
2.9827	6.49699	3.13604	0.00434623	0.102258	-2.07372	1553349_at	ARID2	up	196528
2.97895	9.38586	3.22726	0.00347701	0.0915132	-1.87168	206551_x_at	KLHL24	up	54800
2.9751	10.2357	3.4387	0.00205929	0.0720006	-1.39538	204285_s_at	PMAIP1	up	5366
2.97458	6.23145	2.62243	0.014658	0.177863	-3.16176	219295_s_at	PCOLCE2	up	26577
2.97359	6.94568	3.70354	0.00105704	0.0506768	-0.785738	204211_x_at	EIF2AK2	up	5610
2.97019	7.3642	4.04464	0.000442097	0.0306788	0.0148711	226456_at	RMI2	up	116028
2.96875	7.57285	4.57548	0.000112109	0.0136971	1.27949	220553_s_at	PRPF39	up	55015
2.9585	5.34245	2.38307	0.0250892	0.224265	-3.63321	204560_at	FKBP5	up	2289
2.95839	8.53696	4.14338	0.000342855	0.0263902	0.248902	218627_at	DRAM1	up	55332
2.95398	4.79259	3.2195	0.00354387	0.0921626	-1.88895	1557984_s_at	RPAP3	up	79657
2.95329	7.48617	4.01954	0.000471549	0.0319513	-0.04447	203098_at	CDYL	up	9425
2.95255	6.03666	2.65689	0.0135436	0.172212	-3.09181	205495_s_at	GNLY	up	10578
2.95082	5.15047	2.19341	0.0377989	0.265404	-3.98702	206914_at	CRTAM	up	56253
2.94897	5.7578	3.88862	0.000659632	0.0384877	-0.353064	205091_x_at	RECQL	up	5965
2.94771	6.44673	3.93744	0.000582122	0.0358965	-0.238192	204361_s_at	SKAP2	up	8935
2.94752	6.49011	2.43776	0.0222319	0.212846	-3.52782	220468_at	ARL14	up	80117
2.94689	6.07386	3.38096	0.00237798	0.0773816	-1.52648	212406_s_at	PCMTD2	up	55251
2.94609	5.62692	3.72905	0.000990742	0.0487015	-0.726376	205761_s_at	DUS4L	up	11062
2.94556	8.92176	4.19481	0.00030026	0.0246687	0.371094	212709_at	NUP160	up	23279
2.94529	4.5162	2.26492	0.0324442	0.248708	-3.85581	207090_x_at	ZFP30	up	22835
2.92983	6.6913	3.21097	0.00361882	0.0935509	-1.90792	209606_at	CYTIP	up	9595
2.92316	6.72479	4.15379	0.000333774	0.0260405	0.273626	226329_s_at	MITD1	up	129531
2.91856	7.2271	4.15548	0.000332324	0.0259645	0.277635	204343_at	ABCA3	up	21
2.91203	6.18695	2.71861	0.0117437	0.160863	-2.96531	218404_at	SNX10	up	29887
2.90953	6.56133	2.71542	0.011831	0.161394	-2.97189	226370_at	KLHL15	up	80311
2.89251	7.65803	2.92587	0.00721241	0.128737	-2.52996	203333_at	KIFAP3	up	22920
2.87902	5.48584	2.58935	0.0158077	0.183974	-3.22843	203325_s_at	COL5A1	up	1289
2.87457	9.92343	3.5725	0.00147221	0.060473	-1.08898	213293_s_at	TRIM22	up	10346
2.86476	7.68801	2.84738	0.00868773	0.141462	-2.69665	203705_s_at	FZD7	up	8324
2.86459	5.97487	2.87654	0.00810909	0.136517	-2.63498	221729_at	COL5A2	up	1290
2.86194	7.38835	4.52375	0.000128193	0.0146258	1.15581	212058_at	U2SURP	up	23350
2.86051	9.72779	2.80766	0.00953934	0.147728	-2.78018	203915_at	CXCL9	up	4283
2.85942	5.4349	2.97928	0.00634818	0.123152	-2.41533	1563502_at	ZDHHC2	up	51201
2.85911	5.51296	3.24563	0.00332351	0.0897217	-1.83074	228242_at	N4BP2	up	55728
2.85873	5.86028	2.6539	0.0136372	0.17268	-3.0979	227680_at	ZNF326	up	284695
2.85858	6.49575	2.33868	0.0276518	0.23337	-3.71766	1553436_at	MUC19	up	283463
2.85747	5.31286	2.4936	0.0196266	0.20289	-3.41874	205572_at	ANGPT2	up	285
2.85721	10.1859	3.66361	0.0011696	0.0540402	-0.878438	201202_at	PCNA	up	5111
2.85118	5.94508	3.62815	0.00127936	0.05612	-0.960548	1554608_at	TGOLN2	up	10618
2.84309	7.0333	3.15047	0.00419599	0.100772	-2.04191	1558515_at	FTX	up	100302692
2.84179	5.77688	3.55181	0.00155092	0.0623347	-1.13659	220967_s_at	ZNF696	up	79943
2.84055	4.65373	2.34254	0.02742	0.232481	-3.71037	1556282_at	FGFR1OP2	up	26127
2.83143	7.59617	2.35538	0.0266609	0.229892	-3.68601	228628_at	SRGAP2C	up	653464
2.81857	8.48333	4.73419	7.42928e-05	0.0107054	1.65909	224906_at	ANO6	up	196527
2.81818	8.30488	4.15175	0.00033553	0.0260525	0.268791	212277_at	MTMR4	up	9110
2.8154	6.5671	2.87854	0.00807063	0.136162	-2.63072	212825_at	PAXIP1	up	22976
2.80844	5.46771	2.42806	0.022716	0.214753	-3.54662	1555355_a_at	ETS1	up	2113
2.79654	6.90291	2.84336	0.00877069	0.141904	-2.70514	226756_at	CCDC71L	up	168455
2.79226	5.9632	4.16605	0.000323385	0.0258805	0.302749	213138_at	ARID5A	up	10865
2.7873	6.11694	3.50237	0.00175595	0.0661364	-1.25	209421_at	MSH2	up	4436
2.78361	7.98309	3.84474	0.000737908	0.0411638	-0.456055	221821_s_at	KANSL2	up	54934
2.78292	8.67811	3.64461	0.00122722	0.0550722	-0.922469	201930_at	MCM6	up	4175
2.77656	8.32611	4.51701	0.000130454	0.0147883	1.13968	203358_s_at	EZH2	up	2146
2.77133	7.32904	3.34351	0.00260976	0.0811657	-1.61112	208669_s_at	EID1	up	23741
2.7663	6.42081	2.36948	0.0258498	0.227113	-3.65918	218755_at	KIF20A	up	10112
2.76543	9.65938	4.3025	0.000227337	0.0206581	0.627488	204702_s_at	NFE2L3	up	9603
2.76513	7.43893	4.52349	0.00012828	0.0146258	1.15518	1558201_s_at	SLC4A1AP	up	22950
2.76323	7.22174	3.48664	0.0018266	0.0673863	-1.28601	209527_at	EXOSC2	up	23404
2.75699	5.33466	2.37442	0.0255705	0.225758	-3.64973	1558801_at	NNT-AS1	up	100652772
2.75634	5.39109	3.01336	0.00584929	0.117507	-2.34169	206066_s_at	RAD51C	up	5889
2.75354	8.64254	3.73307	0.000980688	0.0484252	-0.717026	210538_s_at	BIRC3	up	330
2.75277	4.56621	2.16212	0.0403836	0.271509	-4.04356	238018_at	ALKAL2	up	285016
2.75259	5.9908	2.39303	0.0245447	0.222004	-3.61412	217784_at	YKT6	up	10652
2.75156	8.19043	3.07311	0.0050639	0.109483	-2.21175	229523_at	TMEM200C	up	645369
2.75007	6.86854	2.93832	0.00700147	0.127287	-2.50332	227598_at	ZBED6CL	up	113763
2.74547	4.52345	2.82281	0.00920556	0.145605	-2.74838	204732_s_at	TRIM23	up	373
2.74125	6.88453	4.95223	4.22322e-05	0.00760973	2.18007	212533_at	WEE1	up	7465
2.74119	7.1269	2.71554	0.0118275	0.161394	-2.97163	212789_at	NCAPD3	up	23310
2.74055	8.53753	3.74113	0.000960815	0.0477027	-0.698256	212104_s_at	RBFOX2	up	23543
2.74022	7.27812	2.71269	0.0119061	0.161972	-2.97751	1555370_a_at	CAMTA1	up	23261
2.73636	5.95789	3.4556	0.00197412	0.070558	-1.35687	225655_at	UHRF1	up	29128
2.73247	4.50862	2.66911	0.0131679	0.170587	-3.06688	1555136_at	FGD6	up	55785
2.72798	6.88589	2.5451	0.0174777	0.192869	-3.3169	206991_s_at	CCR5	up	1234
2.72753	4.36457	3.55554	0.00153642	0.0621085	-1.12801	236837_x_at	MIPEPP3	up	650794
2.72664	5.27671	2.20328	0.0370154	0.262501	-3.96908	215268_at	KIAA0754	up	643314
2.72237	6.09436	3.94485	0.000571177	0.0356499	-0.220743	206497_at	COA1	up	55744
2.72211	7.26538	3.33778	0.00264706	0.0815824	-1.62402	207426_s_at	TNFSF4	up	7292
2.7199	6.0179	2.80846	0.00952153	0.147728	-2.77851	228652_at	ZNF776	up	284309
2.71645	8.73471	2.45829	0.0212389	0.210054	-3.48788	220940_at	ANKRD36B	up	57730
2.71553	5.68499	3.10149	0.00472719	0.105791	-2.14964	219682_s_at	TBX3	up	6926
2.71528	8.35561	4.70457	8.02218e-05	0.0111254	1.58825	202462_s_at	DDX46	up	9879
2.71476	7.67611	3.54327	0.00158459	0.0630928	-1.15621	218889_at	NOC3L	up	64318
2.71466	6.64099	3.12734	0.00443928	0.103222	-2.09287	204146_at	RAD51AP1	up	10635
2.71438	5.97066	2.38297	0.0250945	0.224265	-3.63339	205591_at	OLFM1	up	10439
2.71396	7.43375	3.02509	0.00568652	0.115988	-2.31628	227485_at	INTS6L	up	203522
2.70774	6.97533	2.60894	0.0151169	0.179983	-3.189	228953_at	WHAMM	up	123720
2.70426	5.45464	3.50294	0.00175344	0.0661132	-1.24869	207536_s_at	TNFRSF9	up	3604
2.6933	5.13104	2.76723	0.0104869	0.153916	-2.86462	1556629_a_at	SNAP25	up	6616
2.69265	6.66086	2.34321	0.02738	0.232481	-3.7091	218980_at	FHOD3	up	80206
2.69243	8.01982	3.83858	0.000749592	0.0416455	-0.47048	217956_s_at	ENOPH1	up	58478
2.68342	5.28703	2.46896	0.0207395	0.208232	-3.46706	219258_at	TIPIN	up	54962
2.67896	4.19909	2.73104	0.0114094	0.15897	-2.93965	205976_at	FASTKD2	up	22868
2.67431	5.11087	2.40497	0.0239067	0.219814	-3.59118	1555324_at	PTK7	up	5754
2.66989	6.48018	3.03049	0.00561294	0.115571	-2.30455	203429_s_at	SUCO	up	51430
2.65793	5.67297	2.77001	0.0104189	0.153438	-2.85882	1556121_at	NAP1L1	up	4673
2.65669	6.2634	2.58589	0.0159329	0.184744	-3.23539	203215_s_at	MYO6	up	4646
2.65644	10.1984	3.59312	0.00139763	0.0587597	-1.04144	223361_at	ABRACL	up	58527
2.65642	7.07846	3.60292	0.00136351	0.0580399	-1.01884	219284_at	HSPBAP1	up	79663
2.65526	10.8892	4.52807	0.000126768	0.0145306	1.16613	210275_s_at	ZFAND5	up	7763
2.64783	7.85048	2.48029	0.0202207	0.205798	-3.44487	213797_at	RSAD2	up	91543
2.64285	8.09998	3.73207	0.000983179	0.0484256	-0.719351	209943_at	FBXL4	up	26235
2.63587	5.33328	4.69021	8.32637e-05	0.0113498	1.55391	215718_s_at	PHF3	up	23469
2.63257	8.4553	3.68207	0.00111618	0.05255	-0.83562	225720_at	SYNPO2	up	171024
2.63173	7.39064	3.07945	0.00498671	0.108372	-2.19789	203185_at	RASSF2	up	9770
2.63119	8.40741	3.31604	0.00279349	0.0835034	-1.67297	226416_at	ERI1	up	90459
2.62991	4.27916	2.2392	0.0342857	0.254518	-3.90332	1554277_s_at	FANCM	up	57697
2.6202	7.71582	4.04569	0.000440896	0.0306344	0.0173738	227060_at	RELT	up	84957
2.6197	7.46292	3.19062	0.00380393	0.0958385	-1.95312	221210_s_at	NPL	up	80896
2.61662	5.5906	3.1359	0.00434774	0.102258	-2.07403	210393_at	LGR5	up	8549
2.61493	6.34081	3.13178	0.00439157	0.102704	-2.0831	213452_at	ZNF184	up	7738
2.61444	8.23736	4.80173	6.23626e-05	0.00954008	1.82057	206052_s_at	SLBP	up	7884
2.6134	4.40243	2.62454	0.0145874	0.17759	-3.15749	215231_at	PRKAG2	up	51422
2.61284	10.645	3.04912	0.0053663	0.112966	-2.26406	201839_s_at	EPCAM	up	4072
2.6084	5.89707	2.70096	0.012234	0.164052	-3.00163	224518_s_at	ZNF559	up	84527
2.60831	6.71591	2.74945	0.0109311	0.156391	-2.90155	202950_at	CRYZ	up	1429
2.60536	9.40302	4.56678	0.000114664	0.013878	1.2587	201111_at	CSE1L	up	1434
2.60029	4.00108	3.23638	0.00339998	0.0903209	-1.85137	213239_at	PIBF1	up	10464
2.59141	6.48776	3.15171	0.0041834	0.100662	-2.03919	1553530_a_at	ITGB1	up	3688
2.58821	8.00174	2.72441	0.0115866	0.159846	-2.95334	211742_s_at	EVI2B	up	2124
2.58032	7.23762	3.91535	0.000616016	0.0368732	-0.290206	204092_s_at	AURKA	up	6790
2.57524	8.37539	3.57367	0.00146786	0.0604407	-1.08628	218055_s_at	WDR41	up	55255
2.56636	5.83399	2.23138	0.034864	0.256055	-3.9177	1554918_a_at	ABCC4	up	10257
2.56539	6.46702	3.51032	0.0017213	0.065894	-1.2318	205607_s_at	SCYL3	up	57147
2.56506	8.56969	4.24005	0.000267159	0.0228386	0.478719	203067_at	PDHX	up	8050
2.56432	4.1617	2.80477	0.00960442	0.147879	-2.78625	1562238_at	USPL1	up	10208
2.5538	8.44165	3.98775	0.000511664	0.0334252	-0.11957	212247_at	NUP205	up	23165
2.54901	5.27299	2.39095	0.0246577	0.222584	-3.61811	1558816_at	ZNF664	up	144348
2.54864	7.02757	3.78613	0.000856872	0.0448892	-0.593245	203774_at	MTR	up	4548
2.54627	5.84289	3.79645	0.000834627	0.0443082	-0.56911	220159_at	ABCA11P	up	79963
2.54171	7.69935	3.6764	0.00113231	0.0531263	-0.848763	203117_s_at	PAN2	up	9924
2.54029	6.2456	2.90455	0.00758763	0.131885	-2.57544	222451_s_at	ZDHHC9	up	51114
2.53717	5.44556	3.36479	0.00247545	0.0788751	-1.56304	202988_s_at	RGS1	up	5996
2.53428	6.3657	2.80131	0.00968259	0.148462	-2.79348	226793_at	LINC00294	up	283267
2.5328	9.19464	4.03955	0.000447917	0.0310179	0.00283624	218263_s_at	ZBED5	up	58486
2.53205	5.81953	2.12575	0.0435866	0.281238	-4.10859	219555_s_at	CENPN	up	55839
2.52642	6.6061	3.41057	0.002209	0.0744232	-1.45934	207850_at	CXCL3	up	2921
2.52387	7.34874	2.22858	0.035073	0.256865	-3.92283	217974_at	TM7SF3	up	51768
2.52128	7.35474	3.27709	0.00307568	0.0867626	-1.7604	212068_s_at	PRRC2B	up	84726
2.51966	5.47425	2.91118	0.00746906	0.130952	-2.56132	1569024_at	FAM13A	up	10144
2.51921	4.8479	2.54376	0.0175306	0.19314	-3.31956	1556319_at	TRIM44	up	54765
2.5181	6.13341	2.85021	0.00863	0.1409	-2.69069	225548_at	SHROOM3	up	57619
2.51804	7.27554	3.31355	0.00281075	0.0837901	-1.67857	203051_at	BAHD1	up	22893
2.51759	5.8482	2.24323	0.0339911	0.253635	-3.8959	1557963_at	CDC42BPB	up	9578
2.51473	5.96595	3.5863	0.00142187	0.0593779	-1.05717	231815_at	PHF12	up	57649
2.51279	10.9713	3.24012	0.00336884	0.090055	-1.84302	200790_at	ODC1	up	4953
2.50464	6.77199	2.87515	0.00813579	0.136757	-2.63792	201818_at	LPCAT1	up	79888
2.50367	6.2393	2.71374	0.0118771	0.161771	-2.97534	228468_at	MASTL	up	84930
2.49972	7.84775	2.31247	0.0292757	0.239111	-3.76709	219913_s_at	CRNKL1	up	51340
2.49473	9.40754	4.41732	0.000168899	0.0173897	0.901459	209409_at	GRB10	up	2887
2.49148	6.19703	3.44061	0.0020495	0.0718306	-1.39104	1559728_at	ZBTB40	up	9923
2.49118	4.5604	2.97845	0.0063608	0.123229	-2.41712	1560853_x_at	ZNF826P	up	664701
2.49048	6.12275	2.76137	0.0106312	0.154977	-2.87679	228201_at	ARL13B	up	200894
2.48994	5.54287	3.02561	0.00567934	0.11595	-2.31515	218401_s_at	ZNF281	up	23528
2.48933	7.97624	3.50768	0.00173272	0.065894	-1.23784	201291_s_at	TOP2A	up	7153
2.48611	6.31585	2.58461	0.0159793	0.185007	-3.23796	219918_s_at	ASPM	up	259266
2.48155	5.54822	2.10958	0.0450819	0.285018	-4.13726	203485_at	RTN1	up	6252
2.47865	8.13312	2.82559	0.00914571	0.145028	-2.74256	222039_at	KIF18B	up	146909
2.47732	8.27013	3.7406	0.000962109	0.0477236	-0.69949	218750_at	TAF1D	up	79101
2.47707	4.98282	2.98017	0.00633463	0.123152	-2.41341	204221_x_at	GLIPR1	up	11010
2.4757	10.3825	2.97748	0.00637561	0.123341	-2.41921	200934_at	DEK	up	7913
2.47517	4.07356	2.39477	0.0244512	0.221635	-3.61079	1556873_at	MEX3C	up	51320
2.46645	6.18805	3.42059	0.00215448	0.0737938	-1.43657	229603_at	BBS12	up	166379
2.46642	7.44628	3.55731	0.00152958	0.0619429	-1.12393	218781_at	SMC6	up	79677
2.46635	4.83298	2.64481	0.013925	0.174093	-3.11639	1558982_at	ANKRD20A12P	up	100874392
2.46233	6.55707	3.0968	0.00478134	0.106321	-2.15993	212176_at	PNISR	up	25957
2.45729	5.90591	2.3211	0.0287317	0.237467	-3.75085	1554690_a_at	TACC1	up	6867
2.45658	6.6674	3.02624	0.00567075	0.11595	-2.31378	241233_x_at	ANKRD20A11P	up	391267
2.45386	5.20492	3.38022	0.00238233	0.0773816	-1.52814	206752_s_at	DFFB	up	1677
2.45277	6.02859	2.97786	0.00636981	0.123272	-2.41839	216682_s_at	SUPT20H	up	55578
2.45095	4.88724	2.52451	0.0183092	0.196603	-3.35776	219971_at	IL21R	up	50615
2.45054	6.49293	2.5313	0.0180311	0.19547	-3.34431	203519_s_at	UPF2	up	26019
2.45028	8.14787	3.70387	0.00105615	0.0506768	-0.784971	206213_at	WNT10B	up	7480
2.44595	4.31854	2.37728	0.0254108	0.225249	-3.64429	225328_at	FBXO32	up	114907
2.44451	8.23839	4.30961	0.000223194	0.0204703	0.644441	218319_at	PELI1	up	57162
2.44412	7.18711	2.43067	0.0225845	0.214263	-3.54155	228135_at	C1orf52	up	148423
2.44405	5.10924	2.22503	0.0353396	0.257505	-3.92934	234082_at	LOC100505874	up	100505874
2.44382	6.1669	2.61556	0.0148902	0.178843	-3.17565	215567_at	FCF1	up	51077
2.44158	6.97943	3.64434	0.00122804	0.0550722	-0.923077	224450_s_at	RIOK1	up	83732
2.43398	7.80349	2.95067	0.00679798	0.125912	-2.47684	202668_at	EFNB2	up	1948
2.42906	6.90973	3.42184	0.00214776	0.0737225	-1.43372	202179_at	BLMH	up	642
2.42713	4.79716	2.06743	0.0491985	0.295618	-4.21129	229156_s_at	PRKAG2-AS1	up	100505483
2.42634	6.27414	2.89317	0.0077956	0.133545	-2.59967	220777_at	KIF13A	up	63971
2.42519	5.06845	2.40057	0.0241401	0.220615	-3.59964	1555463_a_at	CHD6	up	84181
2.4241	7.74576	2.82534	0.00915092	0.145068	-2.74307	213007_at	FANCI	up	55215
2.42298	5.34569	2.72206	0.0116501	0.160102	-2.9582	226641_at	ANKRD44	up	91526
2.42127	6.95535	4.11074	0.000372941	0.0276045	0.17145	202986_at	ARNT2	up	9915
2.42108	6.4994	2.61494	0.0149113	0.179024	-3.1769	205100_at	GFPT2	up	9945
2.41877	7.25114	3.65098	0.00120758	0.0547888	-0.907697	203412_at	LZTR1	up	8216
2.41783	4.94167	2.35709	0.0265615	0.22949	-3.68276	225420_at	GPAM	up	57678
2.41287	6.64847	2.06402	0.0495462	0.296612	-4.21725	226582_at	LINC02381	up	400043
2.41062	8.61306	3.27399	0.00309924	0.0870674	-1.76733	206102_at	GINS1	up	9837
2.40691	6.61289	2.74831	0.01096	0.15665	-2.9039	218721_s_at	ODR4	up	54953
2.40341	4.49272	2.73423	0.0113253	0.158498	-2.93306	220198_s_at	EIF5A2	up	56648
2.40116	6.74429	3.06587	0.0051533	0.110454	-2.22754	219062_s_at	ZCCHC2	up	54877
2.39917	5.59439	2.79794	0.00975939	0.149088	-2.80053	213017_at	ABHD3	up	171586
2.39108	10.1248	4.09581	0.000387556	0.0282963	0.136059	202946_s_at	BTBD3	up	22903
2.3907	7.67813	2.51775	0.01859	0.197681	-3.37113	201751_at	JOSD1	up	9929
2.3863	4.18157	2.61987	0.0147441	0.178252	-3.16694	205433_at	BCHE	up	590
2.38086	5.18082	2.2253	0.0353192	0.2575	-3.92884	1557128_at	FAM111B	up	374393
2.37266	9.47317	2.66001	0.0134468	0.171993	-3.08545	202052_s_at	RAI14	up	26064
2.37259	6.76089	2.57214	0.0164387	0.187536	-3.26294	203755_at	BUB1B	up	701
2.37179	6.69662	2.40642	0.0238302	0.21943	-3.58838	227657_at	RNF150	up	57484
2.37106	10.305	4.0862	0.000397268	0.0287364	0.113275	213457_at	MFHAS1	up	9258
2.36555	4.95214	2.32307	0.0286086	0.237159	-3.74714	228316_at	CLHC1	up	130162
2.36533	6.53557	3.38666	0.00234451	0.0768552	-1.51357	204873_at	PEX1	up	5189
2.36195	6.30251	3.19437	0.00376912	0.0956207	-1.94479	200685_at	SRSF11	up	9295
2.36066	5.69034	2.58921	0.0158127	0.183976	-3.22871	202375_at	SEC24D	up	9871
2.35995	7.31808	2.76328	0.0105841	0.154677	-2.87283	204643_s_at	ENOX2	up	10495
2.35819	6.04259	2.18592	0.0384039	0.266805	-4.00061	227168_at	MIAT	up	440823
2.35559	6.16713	2.58639	0.0159148	0.184652	-3.23439	218894_s_at	MAGOHB	up	55110
2.34898	6.42007	4.10297	0.000380476	0.0279716	0.153034	226472_at	PPIL4	up	85313
2.3413	7.13834	3.00822	0.00592207	0.118284	-2.35283	1553693_s_at	CBR4	up	84869
2.33839	6.0872	3.56799	0.001489	0.0609129	-1.09935	226390_at	STARD4	up	134429
2.33633	5.75742	2.10684	0.0453402	0.2857	-4.14211	228933_at	NHS	up	4810
2.33582	9.56803	4.36799	0.000191905	0.018816	0.783696	201948_at	GNL2	up	29889
2.33468	7.84885	3.05417	0.00530118	0.112258	-2.25305	226562_at	ZSCAN29	up	146050
2.33317	7.34742	3.6225	0.00129775	0.0566086	-0.973611	211929_at	HNRNPA3	up	220988
2.33227	8.22602	2.80494	0.00960041	0.14787	-2.78588	206858_s_at	HOXC6	up	3223
2.33059	9.18422	3.65869	0.00118427	0.0542447	-0.889851	218446_s_at	TVP23B	up	51030
2.32884	7.23666	2.8338	0.00897046	0.143456	-2.72527	204082_at	PBX3	up	5090
2.31728	8.37528	3.09517	0.00480027	0.106611	-2.1635	202670_at	MAP2K1	up	5604
2.31293	6.13043	3.22428	0.00350254	0.0918532	-1.87832	206513_at	AIM2	up	9447
2.31213	8.25445	2.45036	0.0216177	0.211036	-3.50333	206632_s_at	APOBEC3B	up	9582
2.30958	8.93443	3.79607	0.000835443	0.0443082	-0.570007	204440_at	CD83	up	9308
2.30761	5.11292	2.29358	0.0304988	0.242516	-3.80247	206666_at	GZMK	up	3003
2.29172	5.23234	3.59724	0.00138319	0.0585582	-1.03194	224442_at	PHF6	up	84295
2.29054	3.83296	2.52019	0.0184884	0.197354	-3.36631	1553244_at	FANCB	up	2187
2.28825	9.03564	3.35399	0.00254275	0.0797628	-1.58745	218090_s_at	WDR11	up	55717
2.28804	4.47505	2.50086	0.0193097	0.201566	-3.40446	1561206_at	KLHL8	up	57563
2.28745	5.3768	2.29622	0.0303252	0.242001	-3.79753	1557071_s_at	NUB1	up	51667
2.28707	6.10051	3.41627	0.00217781	0.0741208	-1.44638	1569142_at	TRIM13	up	10206
2.28496	8.71022	3.30617	0.0028625	0.0844965	-1.69516	217745_s_at	NAA50	up	80218
2.28399	8.0548	2.60216	0.015353	0.181488	-3.20268	211964_at	COL4A2	up	1284
2.27813	8.37498	4.34591	0.000203191	0.0193662	0.731007	203517_at	MTX2	up	10651
2.27467	5.99585	2.95029	0.0068042	0.125912	-2.47767	219848_s_at	ZNF432	up	9668
2.27269	9.8174	4.55959	0.000116821	0.0140218	1.24151	218768_at	NUP107	up	57122
2.27118	8.46519	3.48603	0.0018294	0.0673863	-1.2874	204444_at	KIF11	up	3832
2.26977	5.35941	2.49609	0.0195174	0.20254	-3.41385	212458_at	SPRED2	up	200734
2.26637	6.12361	2.71608	0.0118128	0.161325	-2.97053	219826_at	ZNF419	up	79744
2.26305	7.93588	3.57688	0.00145604	0.060301	-1.07888	203058_s_at	PAPSS2	up	9060
2.26285	6.91016	2.60916	0.0151096	0.179974	-3.18857	218519_at	SLC35A5	up	55032
2.26034	6.73978	2.31563	0.0290755	0.238343	-3.76115	214038_at	CCL8	up	6355
2.26003	4.55207	2.21298	0.0362595	0.259632	-3.95139	1555460_a_at	SLC39A6	up	25800
2.25834	3.53294	2.17929	0.0389462	0.268271	-4.0126	1559849_at	ZNF605	up	100289635
2.25698	5.82307	2.44849	0.0217078	0.211344	-3.50697	236706_at	LYG1	up	129530
2.25682	8.29226	2.74298	0.011097	0.157542	-2.91496	203414_at	MMD	up	23531
2.25664	7.07856	2.38865	0.0247831	0.223052	-3.62253	1559051_s_at	CGAS	up	115004
2.2537	6.331	2.87457	0.00814694	0.136901	-2.63915	200755_s_at	CALU	up	813
2.25291	6.0849	2.42036	0.0231069	0.216236	-3.56151	1554678_s_at	HNRNPDL	up	9987
2.24994	8.36289	3.27639	0.003081	0.0868137	-1.76197	219137_s_at	MFF	up	56947
2.24915	6.43688	2.19681	0.0375273	0.264381	-3.98084	204220_at	GMFG	up	9535
2.2481	8.06921	4.10887	0.000374736	0.027656	0.167029	218712_at	C1orf109	up	54955
2.2451	7.86137	2.66946	0.0131573	0.170558	-3.06617	1555780_a_at	RHEB	up	6009
2.24427	7.76454	3.5046	0.00174616	0.0661132	-1.2449	1553955_at	PPP1R21	up	129285
2.2438	7.49805	2.60666	0.015196	0.180491	-3.1936	203708_at	PDE4B	up	5142
2.24311	5.37463	2.62454	0.0145875	0.17759	-3.1575	230384_at	ANKRD23	up	200539
2.24218	6.9355	3.59533	0.00138988	0.0587318	-1.03636	221737_at	GNA12	up	2768
2.23763	6.32266	3.17415	0.00396027	0.0976883	-1.98959	225724_at	PSMA3-AS1	up	379025
2.23701	6.0768	3.02252	0.00572173	0.115988	-2.32184	212871_at	MAPKAPK5	up	8550
2.23228	6.38624	2.7234	0.0116139	0.159852	-2.95544	212683_at	SLC25A44	up	9673
2.23155	5.07532	2.20503	0.036878	0.261833	-3.96589	219906_at	EBLN2	up	55096
2.23011	7.8718	3.55693	0.00153104	0.0619429	-1.1248	218346_s_at	SESN1	up	27244
2.22841	7.9418	2.66749	0.0132172	0.170929	-3.0702	209180_at	RABGGTB	up	5876
2.22837	6.19423	2.62888	0.014443	0.176826	-3.1487	207338_s_at	ZNF200	up	7752
2.22621	4.04771	2.41855	0.0231996	0.216841	-3.565	1555439_at	GTF3C3	up	9330
2.22577	9.71642	2.66507	0.0132911	0.171316	-3.07513	212190_at	SERPINE2	up	5270
2.22402	5.25773	2.59443	0.015626	0.182933	-3.21823	221616_s_at	TAF9B	up	51616
2.22064	9.08507	3.82351	0.00077899	0.0427991	-0.505796	205546_s_at	TYK2	up	7297
2.21556	5.99595	2.82604	0.009136	0.144916	-2.74161	213327_s_at	USP12	up	219333
2.21197	4.40809	2.20777	0.036664	0.260992	-3.9609	1553691_at	B3GALNT2	up	148789
2.21063	9.65583	2.85029	0.00862836	0.1409	-2.69052	202637_s_at	ICAM1	up	3383
2.20965	4.45606	3.41002	0.00221203	0.0744793	-1.46059	219631_at	LRP12	up	29967
2.20682	5.73983	2.08568	0.047377	0.290589	-4.17937	235709_at	GAS2L3	up	283431
2.20576	6.5548	2.68447	0.0127096	0.167215	-3.03548	227434_at	GALNT17	up	64409
2.20498	5.31798	2.94185	0.00694274	0.126871	-2.49576	221772_s_at	PPP2R2D	up	55844
2.204	8.61997	3.59462	0.00139234	0.0587318	-1.03798	227577_at	EXOC8	up	149371
2.20226	4.5045	2.89454	0.00777029	0.133362	-2.59676	226568_at	FAM102B	up	284611
2.199	7.09697	2.3834	0.0250708	0.224265	-3.63257	203791_at	DMXL1	up	1657
2.1946	9.17957	3.51716	0.00169199	0.0654428	-1.21612	212288_at	FNBP1	up	23048
2.19457	7.86063	2.60043	0.0154137	0.181821	-3.20616	228176_at	S1PR3	up	1903
2.19291	8.24351	3.41119	0.00220557	0.0744232	-1.45793	202318_s_at	SENP6	up	26054
2.19229	6.37393	2.22932	0.0350175	0.256708	-3.92147	203869_at	USP46	up	64854
2.19223	6.54935	2.65474	0.013611	0.172628	-3.0962	228138_at	ZSCAN25	up	221785
2.19018	7.87917	3.93778	0.000581627	0.0358965	-0.237409	221522_at	ANKRD27	up	84079
2.18906	4.31956	2.3964	0.0243632	0.221363	-3.60765	228523_at	NANOS1	up	340719
2.18885	7.12098	2.79493	0.00982861	0.149518	-2.80683	202580_x_at	FOXM1	up	2305
2.18605	5.27984	2.82854	0.00908228	0.144525	-2.73634	207219_at	ZFP69B	up	65243
2.18437	8.48652	2.95753	0.00668751	0.12512	-2.46213	225716_at	BRI3BP	up	140707
2.18415	7.36958	2.52353	0.0183495	0.196837	-3.35969	218376_s_at	MICAL1	up	64780
2.1809	6.04618	2.30135	0.0299906	0.241077	-3.78795	1053_at	RFC2	up	5982
2.18049	8.07947	3.02238	0.00572367	0.115988	-2.32215	210266_s_at	TRIM33	up	51592
2.17842	10.1649	3.29194	0.00296497	0.0856278	-1.72711	203044_at	CHSY1	up	22856
2.17805	4.44303	2.23889	0.0343081	0.254518	-3.90389	204055_s_at	MIA2	up	4253
2.1774	6.84748	3.09735	0.00477488	0.106307	-2.15871	205300_s_at	SNRNP35	up	11066
2.17555	7.42556	2.38922	0.024752	0.223052	-3.62143	212582_at	OSBPL8	up	114882
2.17365	6.16506	2.12965	0.0432321	0.280242	-4.10165	218741_at	CENPM	up	79019
2.16725	7.55725	3.18488	0.00385768	0.0962887	-1.96583	207431_s_at	DEGS1	up	8560
2.16629	5.12269	2.17401	0.0393837	0.269228	-4.02215	203817_at	GUCY1B1	up	2983
2.16461	5.93056	2.24493	0.0338673	0.253197	-3.89277	1557545_s_at	RNF165	up	494470
2.16133	5.0177	2.63028	0.0143967	0.176804	-3.14586	209832_s_at	CDT1	up	81620
2.1572	5.11985	2.3131	0.0292357	0.238912	-3.7659	205395_s_at	MRE11	up	4361
2.15662	8.58647	3.07765	0.00500852	0.10863	-2.20183	217886_at	EPS15	up	2060
2.15161	5.66161	2.08725	0.0472228	0.290262	-4.17661	235088_at	C4orf46	up	201725
2.15074	5.70384	3.13334	0.00437487	0.102543	-2.07966	212153_at	POGZ	up	23126
2.15059	8.88129	3.97169	0.000533192	0.0342982	-0.157471	218397_at	FANCL	up	55120
2.14576	6.6808	3.58623	0.00142212	0.0593779	-1.05733	219433_at	BCOR	up	54880
2.14525	6.24444	3.26418	0.00317514	0.0880175	-1.78929	203110_at	PTK2B	up	2185
2.14517	5.03744	2.11163	0.0448899	0.284756	-4.13364	1569291_at	CROCCP2	up	84809
2.14328	6.05531	2.80161	0.00967591	0.148445	-2.79286	205061_s_at	EXOSC9	up	5393
2.14298	6.7147	2.52105	0.0184527	0.197289	-3.36462	1554479_a_at	CARD8	up	22900
2.14225	5.375	2.26552	0.0324025	0.248595	-3.8547	228211_at	ERCC6L2	up	375748
2.14195	5.07766	3.18521	0.00385461	0.096256	-1.9651	226829_at	AFAP1L2	up	84632
2.14129	4.61693	2.2148	0.0361196	0.259462	-3.94807	220240_s_at	TMCO3	up	55002
2.14114	9.42526	3.04274	0.00544954	0.11397	-2.27793	212875_s_at	C2CD2	up	25966
2.14068	7.73253	3.0515	0.00533548	0.112703	-2.25887	212752_at	CLASP1	up	23332
2.1387	5.77911	2.21319	0.0362432	0.259587	-3.951	1552302_at	TMEM106A	up	113277
2.13842	6.24282	2.24989	0.033509	0.251996	-3.88362	226778_at	TDRP	up	157695
2.13696	4.97453	2.72169	0.0116601	0.160141	-2.95896	212989_at	SGMS1	up	259230
2.13678	6.57739	3.1318	0.0043913	0.102704	-2.08305	205153_s_at	CD40	up	958
2.13644	3.91203	2.05981	0.0499781	0.297715	-4.22458	1562236_at	KAT6B	up	23522
2.13642	6.63477	3.12009	0.00451831	0.104154	-2.10882	201578_at	PODXL	up	5420
2.13609	6.26229	3.41405	0.0021899	0.0741208	-1.45143	235119_at	TAF3	up	83860
2.1356	4.35382	2.73641	0.011268	0.158469	-2.92855	1569189_at	TTC9C	up	283237
2.13471	6.91226	2.34125	0.0274976	0.23279	-3.71282	205068_s_at	ARHGAP26	up	23092
2.13438	7.12236	2.48144	0.0201689	0.205748	-3.44263	209857_s_at	SPHK2	up	56848
2.13293	4.07641	2.45954	0.0211798	0.209923	-3.48544	1554047_at	TXNDC9	up	10190
2.13226	7.03928	2.65966	0.0134577	0.171993	-3.08617	209934_s_at	ATP2C1	up	27032
2.12676	7.37527	3.06421	0.00517407	0.110682	-2.23117	204531_s_at	BRCA1	up	672
2.12536	6.52835	2.93617	0.00703741	0.127601	-2.50792	223370_at	PLEKHA3	up	65977
2.12373	3.69243	2.25058	0.0334598	0.25189	-3.88235	219567_s_at	EXO5	up	64789
2.12306	6.45276	2.23312	0.0347347	0.255529	-3.91451	232593_at	NEURL3	up	93082
2.12275	7.45534	2.72232	0.0116431	0.160047	-2.95767	223024_at	AP1M1	up	8907
2.12236	5.19134	2.46775	0.0207956	0.20832	-3.46942	203086_at	KIF2A	up	3796
2.1193	3.83737	2.70937	0.011998	0.162614	-2.98435	206557_at	ZNF702P	up	79986
2.11748	6.60332	2.75925	0.010684	0.155086	-2.8812	227601_at	METTL14	up	57721
2.11611	7.01976	3.64009	0.00124133	0.0553864	-0.932934	222237_s_at	ZNF112	up	7771
2.11529	8.24555	3.30744	0.00285358	0.0843617	-1.69232	202983_at	HLTF	up	6596
2.1138	7.80316	2.3378	0.0277051	0.233614	-3.71934	235060_at	LOC100190986	up	100190986
2.11138	10.8187	2.81095	0.00946606	0.147507	-2.7733	200877_at	CCT4	up	10575
2.10796	8.80269	3.06274	0.00519246	0.110815	-2.23437	212299_at	NEK9	up	91754
2.10722	7.05951	2.37801	0.0253697	0.225104	-3.64288	206247_at	MICB	up	4277
2.10658	5.8011	2.48948	0.0198089	0.203848	-3.42685	218782_s_at	ATAD2	up	29028
2.10599	8.10488	3.1222	0.00449518	0.10386	-2.10418	221676_s_at	CORO1C	up	23603
2.10596	6.30861	2.27934	0.0314521	0.245771	-3.82903	229766_at	ZNF445	up	353274
2.10367	4.2621	2.14172	0.0421528	0.276793	-4.08012	228745_at	SGTB	up	54557
2.10185	7.49153	4.1082	0.000375383	0.0276664	0.16544	204244_s_at	DBF4	up	10926
2.09714	8.38811	2.97867	0.00635748	0.123208	-2.41665	218662_s_at	NCAPG	up	64151
2.09544	6.18054	2.20177	0.0371346	0.262971	-3.97183	201195_s_at	SLC7A5	up	8140
2.09156	3.88792	2.4237	0.0229366	0.215526	-3.55506	1557432_at	RASAL2	up	9462
2.08883	9.37689	3.27208	0.00311391	0.0871305	-1.77162	201063_at	RCN1	up	5954
2.0883	6.06494	2.08492	0.0474517	0.290835	-4.1807	228116_at	DUXAP10	up	503639
2.08759	6.26619	2.96297	0.00660096	0.124922	-2.45043	207081_s_at	PI4KA	up	5297
2.08747	7.34138	3.57317	0.00146971	0.0604407	-1.08743	205926_at	IL27RA	up	9466
2.0873	8.38097	2.62745	0.0144906	0.177081	-3.1516	202169_s_at	AASDHPPT	up	60496
2.08687	6.02329	3.12895	0.00442191	0.103108	-2.08933	228281_at	DDIAS	up	220042
2.08636	9.09849	3.06737	0.00513472	0.110323	-2.22428	223336_s_at	RAB18	up	22931
2.08316	6.22495	2.38981	0.0247199	0.222924	-3.6203	226868_at	GXYLT1	up	283464
2.0824	9.9065	2.91657	0.00737381	0.129987	-2.54981	201890_at	RRM2	up	6241
2.07883	6.39433	2.53789	0.0177646	0.194464	-3.33122	213444_at	ZNF862	up	643641
2.0782	6.39243	2.27818	0.031531	0.245978	-3.83119	1552309_a_at	NEXN	up	91624
2.07792	6.28262	2.68303	0.0127519	0.167327	-3.03842	203729_at	EMP3	up	2014
2.07468	6.98813	2.32857	0.0282683	0.236235	-3.73677	204588_s_at	SLC7A7	up	9056
2.07462	8.18017	2.68363	0.0127341	0.167215	-3.03719	218093_s_at	ANKRD10	up	55608
2.06995	7.22345	2.17049	0.0396769	0.270074	-4.02848	212232_at	FNBP4	up	23360
2.0676	7.61007	2.64464	0.0139305	0.174093	-3.11674	225355_at	NEURL1B	up	54492
2.06685	6.65184	2.40183	0.0240729	0.220368	-3.59721	230434_at	PHOSPHO2	up	493911
2.0658	5.14148	2.33746	0.0277256	0.233634	-3.71998	207446_at	TLR6	up	10333
2.06085	7.08415	2.51133	0.0188608	0.199004	-3.38382	203893_at	AK6	up	102157402
2.05911	5.82064	2.50876	0.0189698	0.199564	-3.38888	205590_at	RASGRP1	up	10125
2.05887	5.41206	2.17443	0.0393481	0.269066	-4.02138	208309_s_at	MALT1	up	10892
2.0563	8.28576	3.52549	0.00165698	0.0647748	-1.19703	222204_s_at	RRN3	up	54700
2.05326	8.45641	2.74285	0.0111003	0.157542	-2.91522	218423_x_at	VPS54	up	51542
2.04852	8.64497	3.28135	0.00304348	0.086409	-1.75084	202613_at	CTPS1	up	1503
2.04799	7.09058	2.79624	0.0097984	0.149308	-2.80409	218370_s_at	S100PBP	up	64766
2.04631	7.06454	2.73367	0.0113401	0.158507	-2.93422	204453_at	ZNF84	up	7637
2.04022	6.60137	2.17753	0.0390913	0.268639	-4.01578	210038_at	PRKCQ	up	5588
2.03827	8.01664	2.33604	0.0278117	0.234106	-3.72266	218499_at	STK26	up	51765
2.03817	8.65392	3.26996	0.00313023	0.0873092	-1.77636	220094_s_at	MCUR1	up	63933
2.03771	5.12912	2.14013	0.0422939	0.277287	-4.08297	214700_x_at	RIF1	up	55183
2.03321	8.72679	2.77787	0.0102292	0.152343	-2.84245	218396_at	VPS13C	up	54832
2.03294	7.01754	2.81436	0.00939043	0.147221	-2.76614	202396_at	TCERG1	up	10915
2.0328	6.16963	2.3105	0.0294011	0.239619	-3.77078	228382_at	OTULIN	up	90268
2.03144	5.93816	3.17241	0.0039772	0.0979144	-1.99345	219034_at	PARP16	up	54956
2.02956	8.01265	2.67293	0.0130526	0.169957	-3.05909	207830_s_at	PPP1R8	up	5511
2.02859	5.70356	2.61961	0.0147529	0.178252	-3.16746	226747_at	TXNDC16	up	57544
2.02746	10.3131	2.95968	0.0066531	0.124955	-2.45749	226353_at	SPPL2A	up	84888
2.02586	8.23819	2.42616	0.0228118	0.215139	-3.5503	208103_s_at	ANP32E	up	81611
2.02498	4.75455	2.16293	0.0403144	0.271345	-4.0421	204088_at	P2RX4	up	5025
2.01794	5.36625	2.73841	0.0112157	0.158425	-2.92441	218218_at	APPL2	up	55198
2.01466	9.85971	3.4181	0.0021679	0.0739509	-1.44223	218757_s_at	UPF3B	up	65109
2.01342	6.76289	2.31167	0.0293266	0.239368	-3.76859	226348_at	FUT11	up	170384
2.00811	5.47367	2.94112	0.00695471	0.126959	-2.49731	206501_x_at	ETV1	up	2115
2.00692	7.48544	2.53097	0.0180443	0.195488	-3.34495	218962_s_at	TMEM168	up	64418
2.00637	6.91613	2.59242	0.0156977	0.183261	-3.22227	219787_s_at	ECT2	up	1894
2	7.9221	3.3174	0.0027841	0.0834055	-1.66992	218936_s_at	CCDC59	up	29080
1.99652	5.63338	2.35651	0.0265953	0.229564	-3.68387	1563369_at	LINC00173	up	100287569
1.99385	9.1546	3.21029	0.00362486	0.0935561	-1.90943	204373_s_at	CEP350	up	9857
1.99313	7.6045	3.00554	0.00596039	0.118714	-2.35863	205655_at	MDM4	up	4194
1.99287	5.79921	2.61104	0.0150448	0.179615	-3.18477	226366_at	SHPRH	up	257218
1.99155	9.81012	2.91567	0.00738966	0.130142	-2.55174	212771_at	FAM171A1	up	221061
1.99147	6.48347	2.42403	0.0229194	0.215513	-3.5544	204413_at	TRAF2	up	7186
1.99136	7.56358	3.14341	0.00426887	0.101452	-2.05748	212523_s_at	SPIDR	up	23514
1.98967	4.00305	2.68518	0.0126888	0.167215	-3.03403	1556834_at	DSG2-AS1	up	100652770
1.98823	8.4394	2.2315	0.0348549	0.256049	-3.91747	215017_s_at	FNBP1L	up	54874
1.98773	5.47801	2.73655	0.0112644	0.158469	-2.92827	235033_at	NPEPL1	up	79716
1.98713	6.02329	2.26714	0.0322902	0.24835	-3.85171	209352_s_at	SIN3B	up	23309
1.98602	10.2644	3.25453	0.00325152	0.0887876	-1.81087	219013_at	GALNT11	up	63917
1.98519	8.58702	3.40013	0.00226721	0.0753119	-1.48304	202892_at	CDC23	up	8697
1.98374	7.29123	3.09076	0.00485191	0.107235	-2.17316	218713_at	ICE2	up	79664
1.98324	8.51668	2.95447	0.00673652	0.125649	-2.46869	208758_at	ATIC	up	471
1.983	5.95531	2.93179	0.0071113	0.128225	-2.51729	239462_at	ZNF284	up	342909
1.98021	7.70092	2.281	0.0313393	0.245381	-3.82593	219389_at	SUSD4	up	55061
1.97485	8.81421	2.51823	0.0185702	0.197618	-3.37019	213502_x_at	GUSBP11	up	91316
1.97323	6.41434	3.29215	0.00296342	0.0856278	-1.72663	1556053_at	DNAJC7	up	7266
1.96598	5.48786	3.31415	0.00280661	0.0837124	-1.67724	218875_s_at	FBXO5	up	26271
1.9659	9.43662	2.70254	0.0121895	0.163703	-2.9984	207785_s_at	RBPJ	up	3516
1.96581	5.95518	2.26477	0.0324552	0.248708	-3.8561	213737_x_at	GOLGA8N	up	643699
1.9634	9.07024	2.12138	0.0439861	0.282644	-4.11635	205668_at	LY75	up	4065
1.9617	8.28759	2.40345	0.023987	0.220058	-3.5941	219105_x_at	ORC6	up	23594
1.95507	6.42111	2.66145	0.0134024	0.171993	-3.08252	204853_at	ORC2	up	4999
1.95073	8.77484	3.09083	0.00485102	0.107235	-2.17299	214766_s_at	AHCTF1	up	25909
1.9421	6.12518	2.13313	0.0429185	0.278982	-4.09545	205249_at	EGR2	up	1959
1.94164	8.31903	2.92891	0.00716022	0.128505	-2.52345	210052_s_at	TPX2	up	22974
1.94083	5.85182	2.27419	0.0318035	0.246677	-3.83862	1556049_at	RTN4	up	57142
1.93964	10.3438	3.1467	0.00423479	0.101037	-2.05023	204026_s_at	ZWINT	up	11130
1.93908	9.44452	2.8725	0.00818706	0.137186	-2.64355	208671_at	SERINC1	up	57515
1.93749	7.03495	3.06692	0.00514032	0.110393	-2.22526	201394_s_at	RBM5	up	10181
1.93689	5.1787	2.4801	0.0202294	0.205848	-3.44525	1553150_at	KDM1B	up	221656
1.93275	3.23041	2.26131	0.0326974	0.2494	-3.86251	1559862_at	COPA	up	1314
1.93237	6.04026	2.5297	0.0180961	0.195525	-3.34747	1560703_at	LYRM9	up	201229
1.9323	5.16492	2.48104	0.0201867	0.205753	-3.4434	1555125_at	PAXBP1	up	94104
1.93075	8.13087	2.12169	0.0439573	0.282551	-4.1158	201177_s_at	UBA2	up	10054
1.92825	5.38777	3.03845	0.00550624	0.114644	-2.28726	206720_at	MGAT5	up	4249
1.92696	4.98192	2.33884	0.0276427	0.23337	-3.71738	207458_at	RHPN1-AS1	up	78998
1.9246	8.34854	2.33952	0.0276012	0.233194	-3.71608	205101_at	CIITA	up	4261
1.92256	8.33175	2.17731	0.0391098	0.268642	-4.01618	212607_at	AKT3	up	10000
1.92145	4.74072	2.37443	0.0255703	0.225758	-3.64972	206931_at	ZNF141	up	7700
1.91889	9.39923	3.13696	0.00433653	0.10217	-2.0717	200040_at	KHDRBS1	up	10657
1.91751	8.86831	2.85166	0.00860058	0.140588	-2.68763	217993_s_at	MAT2B	up	27430
1.91191	6.99444	2.16337	0.0402771	0.271345	-4.04131	204451_at	FZD1	up	8321
1.91081	8.53535	2.72129	0.0116709	0.160227	-2.95979	226117_at	TIFA	up	92610
1.9075	4.87656	2.43052	0.0225923	0.214263	-3.54186	201679_at	SRRT	up	51593
1.9045	8.24003	3.67278	0.00114275	0.0532502	-0.857171	220980_s_at	ADPGK	up	83440
1.90433	8.78576	2.70543	0.012108	0.163245	-2.99245	200627_at	PTGES3	up	10728
1.90279	5.79677	3.37475	0.00241495	0.0778389	-1.54052	204483_at	ENO3	up	2027
1.90253	5.33591	2.09629	0.0463452	0.288179	-4.16071	1569108_a_at	ZNF589	up	51385
1.90232	6.7406	2.52256	0.01839	0.196967	-3.36163	241624_at	LOC389834	up	389834
1.90032	7.43277	2.64063	0.0140593	0.174752	-3.12488	221249_s_at	FAM117A	up	81558
1.89446	4.98635	2.60475	0.0152625	0.180697	-3.19746	225279_s_at	NEPRO	up	25871
1.8941	5.81117	2.20071	0.0372179	0.263189	-3.97375	1555579_s_at	PTPRM	up	5797
1.89064	5.28673	2.08259	0.0476811	0.291563	-4.18479	218927_s_at	CHST12	up	55501
1.88984	7.36749	2.26195	0.0326525	0.249267	-3.86132	219522_at	FJX1	up	24147
1.88841	8.73948	2.2906	0.0306961	0.243239	-3.80803	203725_at	GADD45A	up	1647
1.88741	5.17398	2.56528	0.0166967	0.189025	-3.27666	225712_at	GEMIN5	up	25929
1.88498	9.32399	3.48867	0.00181732	0.0672876	-1.28136	213088_s_at	DNAJC9	up	23234
1.88043	4.58485	2.09963	0.0460253	0.287337	-4.15484	205063_at	GEMIN2	up	8487
1.88018	5.76004	2.06469	0.0494778	0.296351	-4.21608	223642_at	ZIC2	up	7546
1.87837	5.02232	2.17461	0.0393338	0.269054	-4.02106	205427_at	ZNF354A	up	6940
1.87461	7.78476	3.54414	0.00158109	0.0630739	-1.1542	202837_at	TRAFD1	up	10906
1.87411	8.71046	3.17687	0.00393399	0.097296	-1.98356	212982_at	ZDHHC17	up	23390
1.87257	7.08933	2.31319	0.02923	0.238901	-3.76573	206364_at	KIF14	up	9928
1.87159	7.76177	2.44271	0.0219886	0.212085	-3.5182	219237_s_at	DNAJB14	up	79982
1.87038	3.4808	2.06604	0.0493396	0.295978	-4.21371	1561146_at	VPS35	up	55737
1.86884	7.0017	2.77286	0.0103497	0.153003	-2.85289	226314_at	CHST14	up	113189
1.86879	6.61013	2.06537	0.049408	0.296151	-4.21488	205664_at	KIN	up	22944
1.8661	10.1108	3.08401	0.00493192	0.107782	-2.18792	217964_at	TTC19	up	54902
1.86501	6.64534	2.76131	0.0106327	0.154977	-2.87691	208955_at	DUT	up	1854
1.86124	5.04717	2.23508	0.0345892	0.255017	-3.9109	1555105_a_at	MIER1	up	57708
1.85265	5.00765	2.09275	0.0466869	0.289149	-4.16694	1556190_s_at	LOC100507516	up	100507516
1.85155	8.02454	2.30617	0.0296785	0.240242	-3.7789	204825_at	MELK	up	9833
1.85113	7.5596	2.53844	0.0177428	0.194464	-3.33014	212493_s_at	SETD2	up	29072
1.84897	8.3811	3.55318	0.00154556	0.0623347	-1.13342	203320_at	SH2B3	up	10019
1.84769	8.20134	2.68561	0.0126762	0.167139	-3.03315	203432_at	TMPO	up	7112
1.84515	10.6367	2.77676	0.0102559	0.152356	-2.84477	212038_s_at	VDAC1	up	7416
1.84501	9.8003	2.59545	0.0155895	0.182741	-3.21617	209784_s_at	JAG2	up	3714
1.84421	7.35095	2.6198	0.0147463	0.178252	-3.16707	209165_at	AATF	up	26574
1.84281	6.71166	2.10627	0.0453938	0.28584	-4.14311	213147_at	HOXA10	up	3206
1.83672	7.73176	2.4871	0.0199146	0.204631	-3.43151	1554667_s_at	METTL8	up	79828
1.83646	7.40958	2.56277	0.016792	0.189363	-3.28167	212919_at	DCP2	up	167227
1.83562	5.94007	2.23023	0.0349495	0.256373	-3.9198	209113_s_at	HMG20B	up	10362
1.83548	4.45986	2.95889	0.00666577	0.124955	-2.4592	1558802_at	TM2D1	up	83941
1.83392	5.68487	2.15323	0.0411463	0.273961	-4.05952	202783_at	NNT	up	23530
1.83281	7.46843	2.22683	0.0352048	0.257271	-3.92605	205241_at	SCO2	up	9997
1.83168	6.74083	3.12346	0.00448142	0.103705	-2.10141	225127_at	TMEM181	up	57583
1.83065	8.58653	3.0414	0.00546726	0.114207	-2.28086	1558956_s_at	IFT80	up	57560
1.82846	11.7761	3.24348	0.00334114	0.0898593	-1.83554	201277_s_at	HNRNPAB	up	3182
1.82631	9.79072	2.62314	0.0146341	0.177853	-3.16032	1555037_a_at	IDH1	up	3417
1.82625	9.28006	3.10625	0.00467289	0.105542	-2.13921	200867_at	RNF114	up	55905
1.82483	5.64502	2.44371	0.0219399	0.211996	-3.51626	219390_at	FKBP14	up	55033
1.82462	11.7317	3.40051	0.00226505	0.0752898	-1.48217	205292_s_at	HNRNPA2B1	up	3181
1.82424	9.36221	3.16084	0.00409113	0.0993016	-2.01901	202656_s_at	SERTAD2	up	9792
1.82319	7.61318	2.4715	0.0206223	0.20758	-3.4621	221677_s_at	DONSON	up	29980
1.81869	5.40725	2.75225	0.01086	0.156119	-2.89574	205992_s_at	IL15	up	3600
1.81585	8.46259	3.13232	0.00438582	0.102667	-2.08192	202307_s_at	TAP1	up	6890
1.8158	8.3298	3.38722	0.00234123	0.0767936	-1.51229	225394_s_at	ZCRB1	up	85437
1.81484	6.57687	2.3228	0.0286255	0.237191	-3.74765	219588_s_at	NCAPG2	up	54892
1.81252	8.13279	2.84817	0.00867165	0.141269	-2.69499	203209_at	RFC5	up	5985
1.80953	9.68797	2.73543	0.0112937	0.158498	-2.93058	201485_s_at	RCN2	up	5955
1.80905	9.30277	3.34784	0.00258186	0.0806091	-1.60134	208795_s_at	MCM7	up	4176
1.80866	6.21887	2.26383	0.032521	0.248797	-3.85785	203491_s_at	CEP57	up	9702
1.80521	4.46745	2.57029	0.0165077	0.18782	-3.26663	1556318_s_at	CAND1	up	55832
1.80327	10.0759	3.48114	0.0018519	0.0680606	-1.29856	200011_s_at	ARF3	up	377
1.80189	7.69036	2.8182	0.00930592	0.146607	-2.75807	225881_at	SLC35B4	up	84912
1.80188	8.38664	2.80262	0.00965283	0.148248	-2.79073	202796_at	SYNPO	up	11346
1.79775	5.50692	2.52753	0.0181849	0.195903	-3.35177	235042_at	XIRP1	up	165904
1.79715	9.3593	2.96724	0.00653385	0.124442	-2.44124	202420_s_at	DHX9	up	1660
1.79707	4.0999	2.73872	0.0112077	0.158425	-2.92378	218904_s_at	C9orf40	up	55071
1.79608	7.26383	2.42409	0.0229167	0.215513	-3.5543	219004_s_at	MIS18A	up	54069
1.79447	6.45472	3.14498	0.00425263	0.10133	-2.05403	226569_s_at	CHTF18	up	63922
1.79339	5.44853	2.26038	0.0327629	0.249656	-3.86423	213353_at	ABCA5	up	23461
1.79185	9.37825	2.35756	0.026534	0.22947	-3.68187	203286_at	RNF44	up	22838
1.78983	3.90947	2.06553	0.0493915	0.296151	-4.2146	1558739_at	BORCS5	up	118426
1.78935	5.74802	2.2108	0.0364283	0.26026	-3.95537	220018_at	CBLL1	up	79872
1.785	11.372	3.14068	0.00429737	0.101839	-2.0635	200887_s_at	STAT1	up	6772
1.78445	6.95485	2.41143	0.0235677	0.21831	-3.57873	202710_at	BET1	up	10282
1.78374	6.82577	3.18046	0.00389967	0.0968213	-1.97563	239034_at	LINC01560	up	203414
1.78352	8.61398	2.82267	0.0092088	0.145605	-2.7487	220607_x_at	NELFCD	up	51497
1.78291	6.6114	2.25365	0.0332398	0.251187	-3.87667	224721_at	WDR75	up	84128
1.78261	5.89744	2.51197	0.0188336	0.198793	-3.38256	207620_s_at	CASK	up	8573
1.7816	7.49655	2.29831	0.0301885	0.241546	-3.79363	234952_s_at	PHRF1	up	57661
1.77781	9.6734	2.76847	0.0104566	0.153636	-2.86204	203066_at	CHST15	up	51363
1.77758	7.05296	2.23601	0.0345207	0.254781	-3.90919	205660_at	OASL	up	8638
1.77616	7.70667	2.44818	0.0217228	0.211344	-3.50757	212513_s_at	USP33	up	23032
1.77302	8.62006	2.48851	0.019852	0.204177	-3.42875	201034_at	ADD3	up	120
1.76751	7.71119	2.68409	0.0127206	0.167215	-3.03624	209566_at	INSIG2	up	51141
1.7672	4.83405	3.10509	0.004686	0.105572	-2.14174	1553536_at	MBNL2	up	10150
1.76716	6.25392	2.54363	0.0175357	0.193158	-3.31981	204775_at	CHAF1B	up	8208
1.76526	5.90405	2.12323	0.0438166	0.282155	-4.11307	203563_at	AFAP1	up	60312
1.76301	5.34678	2.32038	0.0287766	0.237467	-3.75221	1568943_at	INPP5D	up	3635
1.76289	5.88566	2.29321	0.0305236	0.242541	-3.80317	203829_at	ELP4	up	26610
1.76269	9.01926	2.59443	0.0156258	0.182933	-3.21822	206194_at	HOXC4	up	3221
1.7625	7.88188	2.07544	0.0483918	0.293545	-4.19731	219212_at	HSPA14	up	51182
1.76095	7.76349	2.32415	0.0285415	0.236962	-3.7451	218277_s_at	DHX40	up	79665
1.75957	6.21405	2.10523	0.0454921	0.286012	-4.14495	203351_s_at	ORC4	up	5000
1.75957	6.14759	3.17962	0.00390765	0.0968574	-1.97748	1554483_at	TMEM37	up	140738
1.75874	5.7766	2.63129	0.0143634	0.176647	-3.14381	218542_at	CEP55	up	55165
1.75697	5.7927	2.43261	0.0224876	0.214053	-3.5378	1553992_s_at	NBR2	up	10230
1.75634	5.81642	2.09676	0.0463007	0.288125	-4.15989	204645_at	CCNT2	up	905
1.75511	8.067	2.60969	0.0150912	0.179912	-3.18749	225415_at	DTX3L	up	151636
1.75397	8.24562	3.10138	0.00472849	0.105791	-2.14989	204197_s_at	RUNX3	up	864
1.75299	6.06918	2.11267	0.0447927	0.284576	-4.13179	206967_at	CCNT1	up	904
1.75151	7.19252	2.33571	0.0278317	0.23413	-3.72328	201261_x_at	BGN	up	633
1.75057	10.0993	3.10185	0.00472304	0.105791	-2.14885	212854_x_at	NBPF1	up	55672
1.74944	8.85518	2.50934	0.0189451	0.199531	-3.38774	208885_at	LCP1	up	3936
1.74504	4.52868	2.44335	0.0219577	0.212085	-3.51697	218772_x_at	TMEM38B	up	55151
1.74394	8.42457	2.85242	0.00858501	0.140416	-2.68601	225732_at	KLHL42	up	57542
1.74244	9.85419	3.0974	0.0047743	0.106307	-2.1586	200726_at	PPP1CC	up	5501
1.74144	8.24444	2.32213	0.0286672	0.23732	-3.74891	203748_x_at	RBMS1	up	5937
1.74066	7.19942	2.05984	0.0499747	0.297715	-4.22452	203105_s_at	DNM1L	up	10059
1.73904	8.43547	2.46745	0.0208097	0.20832	-3.47001	209034_at	PNRC1	up	10957
1.73889	8.60699	2.70187	0.0122084	0.163777	-2.99977	204205_at	APOBEC3G	up	60489
1.73785	7.62584	2.3059	0.0296961	0.240242	-3.77942	227318_at	TMEM178B	up	100507421
1.73427	7.2381	2.17526	0.0392796	0.269054	-4.01989	204641_at	NEK2	up	4751
1.73247	10.1071	2.133	0.0429307	0.279016	-4.09569	218477_at	TMEM14A	up	28978
1.73187	4.48359	2.3519	0.0268646	0.230676	-3.69261	1570398_at	FAM47E	up	100129583
1.73119	4.92387	2.10497	0.0455166	0.286012	-4.14541	226980_at	DEPDC1B	up	55789
1.72829	9.97599	2.91632	0.00737817	0.129987	-2.55034	217812_at	YTHDF2	up	51441
1.72606	6.12498	2.12556	0.043604	0.281316	-4.10893	218911_at	YEATS4	up	8089
1.72078	7.4684	2.5329	0.0179661	0.195221	-3.34113	219269_at	HMBOX1	up	79618
1.71887	8.68062	2.83288	0.00899	0.143643	-2.72722	210512_s_at	VEGFA	up	7422
1.71505	7.11821	2.66012	0.0134434	0.171993	-3.08522	219627_at	ZNF767P	up	79970
1.71395	5.68002	2.09122	0.0468363	0.289483	-4.16964	1555350_at	PPHLN1	up	51535
1.71228	7.9817	3.03063	0.00561102	0.115571	-2.30424	202705_at	CCNB2	up	9133
1.7092	7.63475	3.18652	0.00384226	0.0962557	-1.9622	208806_at	CHD3	up	1107
1.70417	7.87439	2.45701	0.0212999	0.21019	-3.49039	218820_at	C14orf132	up	56967
1.70048	6.41537	2.50051	0.0193249	0.201597	-3.40516	1553956_at	TMEM237	up	65062
1.7003	6.9073	2.97486	0.00641569	0.123547	-2.42484	218116_at	C9orf78	up	51759
1.69908	9.21491	2.06455	0.0494913	0.2964	-4.21631	209095_at	DLD	up	1738
1.69896	4.88796	2.09794	0.0461866	0.287828	-4.1578	224163_s_at	DMAP1	up	55929
1.69145	5.58078	2.0628	0.0496708	0.296823	-4.21937	221208_s_at	MSANTD2	up	79684
1.69108	6.14341	2.2968	0.030287	0.241999	-3.79644	203730_s_at	ZKSCAN5	up	23660
1.69068	2.44614	2.34238	0.0274295	0.232481	-3.71067	1561222_at	LINC00485	up	283432
1.68959	7.26716	2.3225	0.028644	0.237274	-3.74821	203935_at	ACVR1	up	90
1.68848	4.90646	2.79441	0.00984064	0.149576	-2.80792	229886_at	C5orf34	up	375444
1.68351	9.68666	2.23101	0.0348915	0.256155	-3.91838	221613_s_at	ZFAND6	up	54469
1.68232	9.53391	2.47049	0.0206688	0.207803	-3.46407	200943_at	HMGN1	up	3150
1.67839	7.44156	2.43017	0.0226099	0.214263	-3.54254	204612_at	PKIA	up	5569
1.67816	6.7142	2.09498	0.0464722	0.288501	-4.16303	216952_s_at	LMNB2	up	84823
1.67698	9.63395	2.53413	0.0179161	0.194988	-3.33869	218133_s_at	NIF3L1	up	60491
1.67366	10.3283	2.66099	0.0134166	0.171993	-3.08346	200833_s_at	RAP1B	up	5908
1.67315	4.35818	2.07536	0.0483992	0.293545	-4.19744	227083_at	B3GLCT	up	145173
1.67257	7.75528	2.97676	0.0063866	0.123347	-2.42076	217908_s_at	DCAF6	up	55827
1.67024	10.166	2.65355	0.0136481	0.172712	-3.09861	200600_at	MSN	up	4478
1.6701	7.70521	2.72163	0.0116617	0.160141	-2.95909	218238_at	GTPBP4	up	23560
1.66919	10.6705	2.85545	0.0085238	0.139916	-2.67961	201518_at	CBX1	up	10951
1.66498	6.70786	2.3069	0.0296319	0.240066	-3.77754	202622_s_at	ATXN2	up	6311
1.66422	4.86034	2.34427	0.0273168	0.232207	-3.7071	219435_at	CTC1	up	80169
1.66375	8.03992	2.75245	0.0108548	0.156086	-2.89532	218482_at	ENY2	up	56943
1.66327	5.95098	2.27951	0.0314403	0.245749	-3.82871	1560854_s_at	ZNF107	up	51427
1.66143	9.1167	2.41376	0.023447	0.217885	-3.57425	218096_at	AGPAT5	up	55326
1.66036	6.65696	2.22322	0.0354765	0.257616	-3.93266	209681_at	SLC19A2	up	10560
1.66001	9.46179	2.83972	0.00884616	0.14247	-2.7128	207941_s_at	RBM39	up	9584
1.65883	9.18512	2.64405	0.0139493	0.174129	-3.11793	202352_s_at	PSMD12	up	5718
1.65743	5.62785	2.25803	0.0329289	0.250112	-3.86858	223896_at	FKSG29	up	100131561
1.65602	5.87286	2.65351	0.0136494	0.172712	-3.0987	219770_at	GTDC1	up	79712
1.65449	6.77412	2.4651	0.0209192	0.208706	-3.47461	239400_at	FLJ45513	up	729220
1.65245	7.54962	2.56259	0.0167989	0.189363	-3.28204	206147_x_at	SCML2	up	10389
1.65119	6.66297	2.15583	0.0409219	0.27313	-4.05486	212964_at	HIC2	up	23119
1.651	6.45026	2.12599	0.0435647	0.281162	-4.10817	212898_at	TTI1	up	9675
1.64594	5.57135	2.53982	0.0176875	0.194265	-3.32739	1565829_at	CEP295	up	85459
1.64549	9.22669	2.51416	0.018741	0.198507	-3.37823	223236_at	NSRP1	up	84081
1.64214	3.76669	2.18875	0.0381745	0.266213	-3.99548	232131_at	LINC00933	up	100506874
1.63547	8.28406	3.16268	0.00407286	0.0990343	-2.01496	217895_at	PTCD3	up	55037
1.63456	4.67738	2.22257	0.0355256	0.257692	-3.93384	218598_at	RINT1	up	60561
1.63383	8.69451	2.14898	0.0415155	0.274889	-4.06714	227796_at	ZFP62	up	643836
1.6262	9.16669	2.64082	0.0140531	0.174752	-3.12449	209814_at	ZNF330	up	27309
1.62414	7.22373	2.26952	0.0321248	0.247801	-3.84728	218668_s_at	RAP2C	up	57826
1.62096	7.98223	2.12041	0.0440752	0.282852	-4.11807	209265_s_at	METTL3	up	56339
1.61961	10.9298	2.63151	0.0143564	0.176647	-3.14338	201304_at	NDUFA5	up	4698
1.61479	8.73736	2.64065	0.0140585	0.174752	-3.12483	209096_at	UBE2V2	up	7336
1.61294	7.73411	2.14993	0.0414329	0.274722	-4.06544	224521_s_at	CCDC77	up	84318
1.61261	6.00413	2.21556	0.0360611	0.2594	-3.94668	210416_s_at	CHEK2	up	11200
1.6115	5.10378	2.2768	0.0316251	0.246383	-3.83377	1554193_s_at	MANEA	up	79694
1.60982	11.5958	2.55694	0.0170155	0.190424	-3.29331	201024_x_at	EIF5B	up	9669
1.60859	7.10615	2.28114	0.03133	0.245379	-3.82568	221229_s_at	TRMT61B	up	55006
1.6079	7.50166	2.26427	0.03249	0.248756	-3.85702	204215_at	TMEM243	up	79161
1.60317	4.62918	2.29706	0.03027	0.241934	-3.79596	205090_s_at	NAGPA	up	51172
1.60171	9.25279	3.16016	0.004098	0.0993888	-2.02053	200082_s_at	RPS7	up	6201
1.5976	10.5632	2.6826	0.0127646	0.167414	-3.03931	212199_at	MRFAP1L1	up	114932
1.59596	10.6921	2.51202	0.0188312	0.198793	-3.38245	201773_at	ADNP	up	23394
1.59385	7.32057	2.2849	0.0310769	0.2444	-3.81868	224968_at	CFAP36	up	112942
1.59286	7.51027	2.19654	0.0375488	0.264498	-3.98133	218490_s_at	ZNF302	up	55900
1.5903	9.05504	3.1196	0.00452369	0.104154	-2.10989	212673_at	METAP1	up	23173
1.5898	9.12276	2.73793	0.0112283	0.158425	-2.92542	218185_s_at	ARMC1	up	55156
1.58811	9.61061	2.23592	0.0345272	0.254781	-3.90936	217779_s_at	PNRC2	up	55629
1.58527	8.42059	2.79935	0.00972717	0.148846	-2.79758	203321_s_at	ADNP2	up	22850
1.58498	8.71652	2.21987	0.0357309	0.258357	-3.93879	219017_at	ETNK1	up	55500
1.58124	8.23398	2.91747	0.00735804	0.129795	-2.54789	201697_s_at	DNMT1	up	1786
1.57893	8.65476	2.92254	0.00726978	0.129086	-2.53707	205133_s_at	HSPE1	up	3336
1.57874	7.90034	2.43871	0.0221849	0.212769	-3.52597	225384_at	DOCK7	up	85440
1.57779	8.18697	2.92474	0.00723185	0.128817	-2.53238	212369_at	ZNF384	up	171017
1.5775	6.55632	2.46137	0.0210937	0.209452	-3.48188	208249_s_at	TGDS	up	23483
1.57413	9.34161	2.27533	0.031725	0.246493	-3.83649	201699_at	PSMC6	up	5706
1.5725	9.20204	2.08332	0.0476092	0.291293	-4.18351	202174_s_at	PCM1	up	5108
1.5721	7.79243	2.40132	0.0241003	0.220536	-3.5982	212815_at	ASCC3	up	10973
1.57193	5.66379	2.26614	0.0323596	0.248456	-3.85356	1557943_at	CNP	up	1267
1.56997	7.68592	2.22827	0.0350961	0.256965	-3.9234	204516_at	ATXN7	up	6314
1.56341	8.206	2.08646	0.0473001	0.290378	-4.17799	209123_at	QDPR	up	5860
1.56257	7.09457	2.45664	0.0213173	0.21019	-3.4911	228605_at	UBXN2A	up	165324
1.56254	8.02256	2.45944	0.0211847	0.209923	-3.48564	202459_s_at	LPIN2	up	9663
1.56206	9.22199	2.89108	0.00783426	0.134016	-2.6041	202633_at	TOPBP1	up	11073
1.55876	8.96532	2.33963	0.0275948	0.233181	-3.71588	217980_s_at	MRPL16	up	54948
1.55184	4.96508	2.40371	0.0239733	0.220058	-3.5936	1556128_a_at	RASGRF2	up	5924
1.55124	9.31503	2.51897	0.0185389	0.197477	-3.36871	224641_at	FYTTD1	up	84248
1.55115	8.77431	2.45006	0.0216319	0.211074	-3.50391	201920_at	SLC20A1	up	6574
1.55055	3.97767	2.20217	0.0371029	0.262859	-3.9711	219929_s_at	ZFYVE21	up	79038
1.54794	7.83841	2.10351	0.045655	0.286561	-4.14798	212529_at	LSM12	up	124801
1.54654	5.85151	2.3095	0.0294649	0.23975	-3.77266	210371_s_at	RBBP4	up	5928
1.54638	4.15127	2.72356	0.0116095	0.159852	-2.9551	238456_at	LOC100289230	up	100289230
1.54211	8.24005	2.57748	0.0162406	0.186406	-3.25225	203448_s_at	TERF1	up	7013
1.53911	9.14793	3.25685	0.00323297	0.0885495	-1.80568	221518_s_at	USP47	up	55031
1.5377	6.09128	2.15661	0.0408547	0.272963	-4.05346	226041_at	NAPEPLD	up	222236
1.53612	10.2647	2.30577	0.029704	0.240242	-3.77965	212296_at	PSMD14	up	10213
1.52915	6.87924	2.13321	0.0429117	0.278982	-4.09532	218709_s_at	IFT52	up	51098
1.52849	7.98003	2.9981	0.00606781	0.120022	-2.3747	224682_at	ANKIB1	up	54467
1.52783	6.28987	2.46811	0.0207787	0.20831	-3.46871	203276_at	LMNB1	up	4001
1.52771	7.62489	2.74782	0.0109725	0.156706	-2.90492	224951_at	CERS5	up	91012
1.52313	11.2751	2.40318	0.0240013	0.22015	-3.59462	200693_at	YWHAQ	up	10971
1.52303	11.1287	2.54378	0.0175299	0.19314	-3.31953	201088_at	KPNA2	up	3838
1.52297	8.65306	2.38608	0.0249234	0.223468	-3.62744	208761_s_at	SUMO1	up	7341
1.52278	8.09282	2.38433	0.0250197	0.224	-3.6308	212375_at	EP400	up	57634
1.5203	7.59169	2.27448	0.0317831	0.246677	-3.83806	200762_at	DPYSL2	up	1808
1.51875	3.57511	2.22717	0.0351786	0.257225	-3.92542	1553391_at	CXorf58	up	254158
1.51858	7.5453	2.60553	0.0152354	0.180583	-3.19589	201964_at	SETX	up	23064
1.51741	7.66835	2.22735	0.0351653	0.257196	-3.92509	218704_at	RNF43	up	54894
1.51119	10.2639	2.4083	0.0237316	0.218965	-3.58477	202076_at	BIRC2	up	329
1.51055	5.85056	2.14474	0.0418865	0.275841	-4.07472	219512_at	DSN1	up	79980
1.50858	8.06806	2.12695	0.0434772	0.28103	-4.10646	223020_at	CLPTM1L	up	81037
1.50476	9.49967	2.41104	0.023588	0.218367	-3.57948	219041_s_at	REPIN1	up	29803
1.50199	7.50207	2.20635	0.0367744	0.26143	-3.96348	209798_at	NPAT	up	4863
1.50044	9.40229	2.21676	0.0359688	0.259049	-3.94448	218909_at	RPS6KC1	up	26750

## Sheet: deg-up-40290
logFC	AveExpr	t	P.Value	adj.P.Val	B	probe_id	symbol	change	ENTREZID
3.36938	1.38396	-3.15256	0.00334974	0.0239581	-2.04522	22455	COL10A1	up	1300
3.36142	-1.57935	-4.25834	0.000151007	0.00336114	0.842866	14687	NR5A1	up	2516
3.3415	3.40725	-6.13916	5.44436e-07	0.000109586	6.1752	3271	CCL8	up	6355
3.27784	0.912109	-4.75977	3.4335e-05	0.00129492	2.24188	2707	POSTN	up	10631
3.21717	-0.445476	-7.44654	1.14483e-08	1.26651e-05	9.83271	1250	HOXA9	up	3205
3.16185	1.12682	-4.98972	1.72669e-05	0.00083985	2.89313	2668	AQP9	up	366
3.09136	-0.411788	-4.99004	1.72505e-05	0.00083985	2.89403	9067	TNFSF18	up	8995
3.06333	0.0475455	-3.7387	0.000672474	0.00850728	-0.558164	21892	RIT2	up	6014
3.04595	-0.525103	-4.29522	0.00013557	0.00314956	0.944461	2561	CRH	up	1392
3.04242	-0.0461121	-5.5309	3.3922e-06	0.000326505	4.4376	12680	TNFAIP6	up	7130
3.01056	0.805403	-2.78155	0.00872089	0.0444599	-2.91604	9512	SSTR2	up	6752
2.95621	-0.609636	-5.85474	1.27942e-06	0.000183138	5.36377	2189	ZNF354A	up	6940
2.85367	-1.62385	-3.24673	0.00260644	0.0202925	-1.81466	1336	OR12D3	up	81797
2.8267	-1.24575	-3.44695	0.00151435	0.0144364	-1.31317	2095	PF4	up	5196
2.82328	1.76745	-5.36996	5.50786e-06	0.000429515	3.97732	2075	NPEPL1	up	79716
2.79452	0.0700879	-4.93549	2.03121e-05	0.000931002	2.73916	20018	SPO11	up	23626
2.72615	-0.839861	-6.89099	5.80959e-08	3.74912e-05	8.29728	12496	WNT8A	up	7478
2.70514	-0.701688	-4.6433	4.85565e-05	0.00160009	1.91393	23067	PTGS2	up	5743
2.6799	-0.379636	-2.93634	0.00588847	0.0343031	-2.56042	22242	IL31RA	up	133396
2.66438	-1.15331	-3.05817	0.00429423	0.0282296	-2.27265	7567	EIF1AY	up	9086
2.65141	1.69707	-5.0951	1.25874e-05	0.000699593	3.1929	139	KREMEN2	up	79412
2.5493	-1.38342	-2.56874	0.0147164	0.0629054	-3.38504	2812	APLN	up	8862
2.53218	-1.08648	-3.9258	0.000395185	0.00616584	-0.0610028	14247	LRCH3	up	84859
2.52712	2.21678	-3.80841	0.000552136	0.00764436	-0.373995	6833	ASPN	up	54829
2.52665	0.139215	-3.38621	0.00178788	0.0160371	-1.46686	22136	CCL7	up	6354
2.50806	-0.218433	-3.35265	0.0019587	0.0169582	-1.55119	15807	KCNJ5	up	3762
2.50151	-1.29513	-3.13793	0.00348198	0.0245868	-2.08073	10514	OR2N1P	up	26701
2.5005	1.26789	-3.04147	0.00448569	0.0289736	-2.3125	2932	IL1A	up	3552
2.45718	-0.624691	-3.77329	0.000609881	0.00802762	-0.466941	13369	SLC36A1	up	206358
2.41478	0.693691	-5.27172	7.40265e-06	0.00052273	3.69664	16600	THBS4	up	7060
2.39224	0.2399	-4.4387	8.89509e-05	0.0023753	1.34191	22061	SLC8A1	up	6546
2.38676	-0.277285	-4.95968	1.88932e-05	0.000888375	2.8078	18046	SH3GL2	up	6456
2.37087	-3.01635	-4.55429	6.3223e-05	0.00189278	1.66439	17637	FN1	up	2335
2.35405	-0.016303	-3.89214	0.000435092	0.00653819	-0.15111	21579	TMOD2	up	29767
2.33311	0.200061	-3.6337	0.000902959	0.0102719	-0.832907	15194	COL1A2	up	1278
2.32076	0.444048	-4.79271	3.11232e-05	0.00122344	2.33487	9392	ATP8B4	up	79895
2.29669	-0.0016303	-4.0577	0.000270472	0.00485971	0.294683	1824	OLFM4	up	10562
2.24735	-0.293436	-4.47742	7.93512e-05	0.00219427	1.44973	12971	PDE7A	up	5150
2.24242	-0.47077	-4.0812	0.000252719	0.00467449	0.358452	1713	C1QTNF2	up	114898
2.21798	-0.384964	-4.58601	5.75516e-05	0.00179304	1.75322	15371	ACOXL	up	55289
2.2127	0.292852	-3.55821	0.00111413	0.0118568	-1.02839	4037	MMP1	up	4312
2.16666	-1.85686	-2.34698	0.0248231	0.0895064	-3.84686	3715	PFKFB2	up	5208
2.16531	1.15586	-3.77594	0.000605322	0.00801506	-0.459932	18172	COL17A1	up	1308
2.16202	1.79702	-3.40786	0.00168535	0.0153838	-1.41222	10220	EGFL6	up	25975
2.1563	-1.59515	-4.97955	1.78016e-05	0.000856244	2.86422	16124	MEST	up	4232
2.14825	-1.35702	-4.28336	0.000140359	0.00321898	0.911748	16153	COL4A5	up	1287
2.13411	0.701091	-3.74086	0.000668384	0.00847131	-0.552471	20493	MMP3	up	4314
2.12606	0.420403	-4.1659	0.000197692	0.00392881	0.589299	4938	COL21A1	up	81578
2.12352	0.24193	-4.63655	4.95384e-05	0.00162042	1.89499	19230	CLDN16	up	10686
2.12014	-0.98987	-3.83246	0.000515704	0.00728762	-0.310171	15606	DNAJC6	up	9829
2.11233	-0.556297	-3.09203	0.00392961	0.0265077	-2.19151	19664	HCRTR2	up	3062
2.10558	-0.132439	-3.71893	0.000710987	0.00881411	-0.610132	22440	KLK13	up	26085
2.10254	0.165121	-4.49013	7.64298e-05	0.00214499	1.48516	11970	MC2R	up	4158
2.09151	-0.161485	-3.04944	0.0043933	0.028627	-2.29349	14907	MYO3A	up	53904
2.08616	0.128115	-2.77527	0.00885912	0.0448624	-2.93022	21490	GNG3	up	2785
2.0826	0.874239	-5.80876	1.46925e-06	0.000198452	5.23236	18431	ARNT2	up	9915
2.0823	-0.0368091	-4.64421	4.84251e-05	0.00159805	1.91649	1200	IL2	up	3558
2.08133	-1.12176	-3.98793	0.000330685	0.00552695	0.106041	20410	SCN1A	up	6323
2.07457	-0.285715	-3.11504	0.00369874	0.0255761	-2.13607	3849	OR5P2	up	120065
2.0431	-0.769048	-4.22454	0.000166667	0.00353609	0.749948	3808	USP26	up	83844
2.04135	0.0320242	-4.09957	0.000239637	0.00448972	0.408391	17743	SULT4A1	up	25830
2.02878	0.229052	-3.84258	0.00050108	0.00714177	-0.283263	21656	CYSLTR2	up	57105
2.02013	-0.746852	-3.38166	0.00181013	0.0161432	-1.47829	7913	GPR50	up	9248
2.02003	-0.126112	-3.18017	0.00311318	0.02283	-1.978	20715	SLC24A2	up	25769
2.00829	0.251709	-4.82605	2.81751e-05	0.00115852	2.42911	14885	CTNNA3	up	29119
1.99353	0.0807364	-3.92327	0.000398053	0.00618981	-0.0677796	3667	MMP20	up	9313
1.99313	0.215597	-3.03997	0.00450327	0.029053	-2.31607	16704	ARSF	up	416
1.99212	3.6879	-2.64297	0.0122896	0.0558405	-3.2242	11455	GJB5	up	2709
1.97996	-0.0655152	-4.69795	4.1275e-05	0.00145508	2.06764	23188	DSP	up	1832
1.97451	0.0103152	-4.63452	4.98386e-05	0.0016262	1.88928	8368	GJA1	up	2697
1.96889	0.262358	-3.74264	0.00066503	0.00844722	-0.547774	7353	ZNF488	up	118738
1.96216	-1.79254	-3.29837	0.00226853	0.0185507	-1.68673	17685	KLHL1	up	57626
1.94824	0.00680303	-3.69634	0.000757627	0.00915775	-0.669394	19624	MAGEB3	up	4114
1.94668	-0.816558	-2.86573	0.00705233	0.0386414	-2.72409	11366	ARHGAP24	up	83478
1.94243	0.357391	-5.47493	4.01511e-06	0.000357391	4.2775	5077	PTK7	up	5754
1.93379	-2.31024	-2.46749	0.0187395	0.0740275	-3.59947	13172	DMC1	up	11144
1.92822	0.513321	-5.16502	1.02031e-05	0.000623669	3.39213	22891	PLAU	up	5328
1.928	-0.582518	-2.50649	0.0170837	0.0695593	-3.51757	14299	ABCD2	up	225
1.92682	0.354721	-3.50499	0.00129088	0.0130504	-1.16513	19769	LDHAL6B	up	92483
1.91836	-0.00688182	-4.90445	2.22898e-05	0.000992025	2.6511	15662	LIPF	up	8513
1.91273	-1.66532	-4.99948	1.67691e-05	0.00083066	2.92086	1125	CXADR	up	1525
1.90597	0.632955	-4.32468	0.000124361	0.00298159	1.0258	21569	COL4A1	up	1282
1.89018	-0.456909	-3.00524	0.00492904	0.0306181	-2.39851	3116	PCDHB8	up	56128
1.87626	-0.692042	-3.05133	0.00437161	0.0285525	-2.28897	2712	F2RL3	up	9002
1.87302	-0.673124	-3.18253	0.0030937	0.0227158	-1.97224	19259	FHL5	up	9457
1.86852	1.37395	-3.09259	0.00392385	0.0264843	-2.19016	2262	PPP1R14C	up	81706
1.86769	-0.184721	-2.95947	0.00554828	0.0330085	-2.5063	11460	PPEF1	up	5475
1.86502	-0.374421	-3.60258	0.000984859	0.0109125	-0.913713	3633	OPCML	up	4978
1.86337	-0.0171152	-4.23767	0.000160403	0.00344407	0.786018	12061	TECTB	up	6975
1.86299	-1.7084	-5.07815	1.32443e-05	0.000725687	3.14464	21960	PCSK6	up	5046
1.8627	0.229336	-3.11219	0.00372664	0.0256413	-2.14295	6087	GHR	up	2690
1.85918	-1.88409	-4.11709	0.000227778	0.00433712	0.456091	7626	AREG	up	374
1.85575	-1.0271	-6.379	2.65608e-07	6.93325e-05	6.85647	11795	RCN1	up	5954
1.85465	-0.463697	-4.20209	0.000177936	0.0036876	0.688367	3643	HOXA10	up	3206
1.8513	0.595327	-3.49696	0.0013198	0.0132276	-1.18569	18050	FGF1	up	2246
1.84918	-0.586694	-3.40827	0.00168346	0.0153838	-1.41119	8098	MC5R	up	4161
1.84912	-0.063	-4.6601	4.61918e-05	0.00156433	1.96115	16811	FGF17	up	8822
1.84599	1.04991	-2.82051	0.00790744	0.0417036	-2.82764	1355	TREM1	up	54210
1.84143	-0.292818	-3.84874	0.000492378	0.00706703	-0.266875	8546	CYP11B2	up	1585
1.83297	0.192552	-5.396	5.09253e-06	0.00041367	4.05177	20162	ZFY	up	7544
1.82637	0.613639	-3.89709	0.000428988	0.00648423	-0.137882	16209	WNT10B	up	7480
1.82164	0.742103	-3.48581	0.00136095	0.0135291	-1.21416	9988	ESRRG	up	2104
1.81921	0.254355	-4.58902	5.70405e-05	0.00178476	1.76165	14278	VGLL2	up	245806
1.81837	-0.478924	-3.85793	0.000479666	0.00693873	-0.242403	5209	FBXL17	up	64839
1.81757	-0.668615	-3.09672	0.00388146	0.0263051	-2.18022	364	KIF1A	up	547
1.81493	0.162945	-3.19566	0.00298743	0.022252	-1.94013	15829	GCM2	up	9247
1.81258	2.60982	-2.43726	0.0201221	0.0775896	-3.66233	13309	IL23A	up	51561
1.81225	-2.44051	-4.99262	1.71175e-05	0.000839057	2.90137	5595	DIAPH3	up	81624
1.81141	-1.13703	-4.17371	0.000193253	0.00388731	0.610662	20146	COL5A1	up	1289
1.80541	-0.0470879	-3.98997	0.000328757	0.00551317	0.111524	6444	MMP15	up	4324
1.78512	0.130339	-3.01642	0.00478793	0.0301816	-2.37202	2221	TTLL2	up	83887
1.76523	-1.18168	-5.40261	4.99209e-06	0.00040981	4.07068	8259	LRP4	up	4038
1.76424	1.90427	-2.46791	0.018721	0.0739677	-3.59859	530	CLDN1	up	9076
1.7524	-1.13805	-2.52524	0.0163364	0.0675677	-3.47789	4685	GAL3ST3	up	89792
1.75039	-0.0625364	-3.59069	0.00101801	0.0111875	-0.944509	12869	ADAM18	up	8749
1.7477	0.150003	-3.38763	0.00178093	0.0160057	-1.46326	680	SLC11A1	up	6556
1.74664	-1.64764	-3.21357	0.00284814	0.0215075	-1.89624	13690	TUSC3	up	7991
1.73976	-0.603703	-6.57246	1.49232e-07	5.2857e-05	7.40333	12260	SOX4	up	6659
1.73553	0.597958	-3.90687	0.000417164	0.00635888	-0.111706	16542	NRXN1	up	9378
1.72762	-0.2402	-2.90378	0.00640077	0.036128	-2.63619	3086	SLC4A9	up	83697
1.72006	-0.331315	-2.97937	0.0052705	0.0319447	-2.45955	802	SPINT3	up	10816
1.71898	0.36063	-3.79602	0.000571886	0.00781443	-0.406843	20842	GPC1	up	2817
1.71816	0.131461	-4.00906	0.000311191	0.0052964	0.163042	19702	MASP1	up	5648
1.71566	-0.540621	-2.89733	0.00650708	0.0365947	-2.65114	21720	AVIL	up	10677
1.71426	-1.41923	-2.89896	0.00648009	0.0364605	-2.64737	23136	OR2S2	up	56656
1.7106	-1.20668	-2.66953	0.0115152	0.05344	-3.16592	18521	SLC6A16	up	28968
1.70429	-0.675936	-5.30515	6.69438e-06	0.000479566	3.79211	16612	RCN2	up	5955
1.69726	-0.559948	-2.12799	0.0405889	0.124174	-4.27326	1236	MSH4	up	4438
1.68435	-0.559252	-4.84863	2.63377e-05	0.00111657	2.49299	16532	ASB9	up	140462
1.68371	0.278724	-5.47555	4.00762e-06	0.000357391	4.27927	19445	NFE2L3	up	9603
1.68355	-0.0731485	-2.34992	0.0246552	0.0889978	-3.84092	6468	GPR88	up	54112
1.68316	0.611758	-2.49878	0.0173998	0.0703626	-3.53382	19628	TNFRSF11A	up	8792
1.68308	0.993709	-4.41354	9.5793e-05	0.00250468	1.27197	14212	MDM2	up	4193
1.68208	-0.880185	-3.01677	0.00478364	0.030176	-2.3712	23096	BMP15	up	9210
1.68182	-1.62472	-4.2652	0.000148013	0.00332485	0.861729	12805	LAPTM4B	up	55353
1.67457	-0.928815	-4.10572	0.000235407	0.00445356	0.425129	6823	MTUS1	up	57509
1.66792	0.0466242	-5.69385	2.07652e-06	0.000240407	4.90376	21919	PTPRF	up	5792
1.66661	-0.00387879	-5.56153	3.09324e-06	0.000309751	4.52523	13180	SLCO1A2	up	6579
1.66624	-0.957518	-5.505	3.66751e-06	0.000342183	4.36349	12679	RBBP8	up	5932
1.66544	-0.941276	-3.65369	0.000853885	0.00993362	-0.780865	10273	ESM1	up	11082
1.66465	0.211227	-5.36103	5.65797e-06	0.000432388	3.95179	762	GUCY2F	up	2986
1.66064	-1.15253	-5.14501	1.08354e-05	0.000643973	3.33508	4872	PLS3	up	5358
1.65821	-0.930858	-7.86631	3.42597e-09	6.94223e-06	10.9694	2177	TEAD4	up	7004
1.65279	-1.70446	-5.05924	1.40179e-05	0.000753178	3.0908	12723	VLDLR	up	7436
1.65252	1.04734	-3.31219	0.00218548	0.0180649	-1.65233	19701	CLCA4	up	22802
1.64756	-0.197376	-2.81335	0.00805138	0.0421663	-2.84394	8130	FABP2	up	2169
1.64051	-0.693864	-3.31456	0.00217153	0.0179982	-1.64643	311	VAPA	up	9218
1.63897	0.410079	-3.43739	0.00155453	0.0146788	-1.33743	22098	BTNL8	up	79908
1.6374	-0.0685606	-3.04633	0.00442911	0.0287663	-2.30091	20229	PCDHB6	up	56130
1.63443	-0.0713242	-4.49211	7.59835e-05	0.00214499	1.49069	2615	CABP7	up	164633
1.63268	0.326718	-3.43829	0.00155074	0.0146712	-1.33516	1173	USP29	up	57663
1.63042	0.455982	-2.96384	0.00548618	0.032775	-2.49606	19981	KLRC2	up	3822
1.62713	0.278197	-5.44124	4.44399e-06	0.000379569	4.18112	12004	TUFT1	up	7286
1.62457	0.433533	-3.63728	0.00089399	0.010211	-0.823612	12456	SCN10A	up	6336
1.62018	-0.405976	-2.94744	0.00572285	0.0336473	-2.53448	8961	KBTBD3	up	143879
1.61985	-0.120791	-2.86347	0.00709286	0.0387633	-2.72928	15883	IL21	up	59067
1.61935	-0.13227	-4.21583	0.000170954	0.00359421	0.726042	852	DLG3	up	1741
1.61463	-2.84537	-2.70006	0.010681	0.0507963	-3.09847	7364	DKK1	up	22943
1.61262	0.213182	-3.56495	0.00109351	0.0117179	-1.01103	18077	MMP27	up	64066
1.61022	-0.131948	-3.50063	0.0013065	0.0131681	-1.17629	8607	CD209	up	30835
1.60752	-0.171697	-3.34532	0.00199804	0.0171308	-1.56957	10482	UBQLN3	up	50613
1.6041	1.68793	-3.27764	0.00239883	0.0191643	-1.73822	20036	IFIT3	up	3437
1.60319	1.26591	-2.4193	0.0209874	0.0797742	-3.69944	2593	CXCL6	up	6372
1.60106	-0.276003	-3.17651	0.00314359	0.0230021	-1.98693	15296	TRPA1	up	8989
1.59947	-0.764858	-5.54183	3.28238e-06	0.000324995	4.46886	16703	AMOTL1	up	154810
1.59218	-0.154294	-3.31987	0.00214059	0.0178732	-1.63318	11904	BPESC1	up	60467
1.5912	-2.40416	-2.85527	0.00724196	0.039218	-2.74812	22285	SPP1	up	6696
1.5863	-0.309085	-3.78257	0.000594082	0.00795946	-0.442422	5084	LYZL6	up	57151
1.58466	0.9375	-3.98924	0.000329448	0.00551421	0.109556	12238	GPR143	up	4935
1.58383	0.0752424	-3.45868	0.00146638	0.0141601	-1.28334	16200	RACGAP1	up	29127
1.57722	-0.375197	-3.03457	0.00456709	0.0292993	-2.32892	11849	INSR	up	3643
1.5768	-0.333355	-3.41866	0.0016363	0.0151162	-1.38489	16107	PNLIPRP1	up	5407
1.57371	-0.888061	-2.22851	0.0324902	0.107145	-4.08136	2803	BCL2L10	up	10017
1.57369	-0.704376	-3.77454	0.000607727	0.00802151	-0.463636	15235	SNAI2	up	6591
1.57236	-0.434094	-3.08936	0.00395722	0.0266486	-2.19792	374	TAS2R7	up	50837
1.57216	-0.411297	-4.6895	4.23265e-05	0.00148092	2.04383	1186	ITGAV	up	3685
1.57164	0.108061	-3.29758	0.00227335	0.0185608	-1.68869	20140	TSGA13	up	114960
1.56937	0.232642	-5.35732	5.7214e-06	0.000434378	3.94121	19185	EPHB4	up	2050
1.56511	-2.23126	-3.89124	0.000436215	0.0065446	-0.153525	4492	TNNT1	up	7138
1.56302	0.346715	-2.86375	0.00708789	0.038754	-2.72864	14354	DMRT3	up	58524
1.55926	-2.00825	-4.16841	0.000196257	0.00391369	0.596151	6829	TRIM37	up	4591
1.55506	-1.68675	-5.6933	2.07997e-06	0.000240407	4.90218	22612	KCTD3	up	51133
1.55286	-0.300994	-3.7693	0.000616806	0.00806849	-0.477486	16146	GPR15	up	2838
1.55201	1.32369	-3.01892	0.00475692	0.0301043	-2.36609	343	DSC2	up	1824
1.54189	-0.889891	-2.99735	0.00503094	0.0310229	-2.41716	19137	SPARC	up	6678
1.54154	-0.462764	-2.82125	0.00789259	0.0416634	-2.82594	19306	OLFM3	up	118427
1.53949	-1.18094	-2.50087	0.0173138	0.0701736	-3.52943	20701	TAS2R8	up	50836
1.5372	-1.37765	-3.76603	0.000622524	0.00811296	-0.486105	22424	GRB10	up	2887
1.53672	-0.455221	-3.28704	0.00233887	0.0188683	-1.71489	2684	SLC2A13	up	114134
1.53053	-0.489997	-2.174	0.0366829	0.11598	-4.18625	17207	OTC	up	5009
1.52322	-0.314936	-4.67336	4.44068e-05	0.00152884	1.99844	15656	CHST3	up	9469
1.51668	0.197988	-5.37094	5.49165e-06	0.000429515	3.98012	5912	GRM1	up	2911
1.51347	-0.482582	-2.25888	0.030345	0.102516	-4.02209	1863	AQP4	up	361
1.51302	1.03884	-3.98009	0.000338222	0.00558066	0.0849035	8873	VRK2	up	7444
1.51301	-0.250382	-3.10975	0.00375063	0.0257371	-2.14883	5366	ADAM23	up	8745
1.50675	-0.768036	-2.72979	0.00992275	0.0484093	-3.03231	11768	ATP1B2	up	482
1.50666	-0.349412	-3.3812	0.00181239	0.0161524	-1.47945	3068	GPNMB	up	10457
1.50639	0.128176	-5.58171	2.91083e-06	0.000301894	4.58296	18807	PLXNA1	up	5361
1.50256	-1.05038	-5.19486	9.32779e-06	0.000597248	3.47725	6795	FOXM1	up	2305

## Sheet: deg-up-53819
logFC	AveExpr	t	P.Value	adj.P.Val	B	probe_id	symbol	change	ENTREZID
6.35255	9.39206	-7.63705	4.1937e-09	8.40642e-07	10.822	A_23_P161698	MMP3	up	4314
5.35985	12.4846	-9.80117	8.25786e-12	1.8136e-08	16.8096	A_23_P1691	MMP1	up	4312
4.2198	6.73332	-5.63604	1.97886e-06	6.06392e-05	4.86768	A_23_P11806	COL11A1	up	1301
4.16725	9.67652	-6.94561	3.42169e-08	3.19562e-06	8.79268	A_23_P165624	TNFAIP6	up	7130
3.9207	11.6846	-7.83384	2.32672e-09	5.88156e-07	11.3908	A_23_P77612	KREMEN2	up	79412
3.85316	10.9893	-5.86853	9.59511e-07	3.53308e-05	5.5673	A_23_P157628	DEFB4A	up	1673
3.75227	5.54521	-4.86	2.19105e-05	0.000377512	2.54971	A_23_P78037	CCL7	up	6354
3.64621	5.63306	-6.66951	7.99708e-08	5.84611e-06	7.97126	A_24_P124624	OLR1	up	4973
3.52721	7.39768	-3.88202	0.000413828	0.00349331	-0.257578	A_23_P9711	HS3ST4	up	9951
3.45101	8.22999	-5.91043	8.42182e-07	3.1999e-05	5.69341	A_24_P183150	CXCL3	up	2921
3.40389	4.69688	-6.14397	4.07282e-07	1.91492e-05	6.39609	A_23_P398476	HOXC8	up	3224
3.24935	9.65472	-6.88635	4.10376e-08	3.65013e-06	8.61682	A_23_P32165	LHX2	up	9355
3.24278	8.29629	-5.63219	2.0027e-06	6.11873e-05	4.85611	A_23_P312150	EDN2	up	1907
3.20998	5.20721	-6.52397	1.25351e-07	8.03598e-06	7.53632	A_32_P305500	KCNB2	up	9312
3.20772	8.45949	-7.49018	6.52615e-09	1.0642e-06	10.3948	A_23_P4212	HOXB13	up	10481
3.2016	7.74019	-5.07156	1.14144e-05	0.000230404	3.17713	A_23_P118571	SOST	up	50964
3.1239	6.67164	-5.93172	7.8818e-07	3.07002e-05	5.75749	A_23_P27013	HOXB9	up	3219
3.10807	8.73782	-5.61334	2.12371e-06	6.43405e-05	4.79943	A_24_P696761	LEMD1	up	93273
3.10641	9.24181	-3.30855	0.00210203	0.0120355	-1.78617	A_23_P103310	S100A7	up	6278
3.08266	6.59034	-5.28131	5.96131e-06	0.000141697	3.80315	A_23_P72096	IL1A	up	3552
3.07921	6.68904	-6.98634	3.02032e-08	2.97635e-06	8.91338	A_23_P157793	CA9	up	768
3.07486	12.0322	-9.85245	7.17508e-12	1.73439e-08	16.9437	A_23_P85441	IGSF9	up	57549
3.04685	5.42483	-7.65917	3.9242e-09	8.14431e-07	10.8862	A_23_P253368	HOXA10	up	3206
3.04246	5.37658	-5.96137	7.18711e-07	2.87016e-05	5.84672	A_23_P7727	HAPLN1	up	1404
3.00885	8.21172	-3.82629	0.000486568	0.00395305	-0.410897	A_24_P347411	POSTN	up	10631
2.9768	4.87972	-7.62291	4.37565e-09	8.60329e-07	10.781	A_23_P304356	CLEC5A	up	23601
2.94682	9.6223	-5.78574	1.24164e-06	4.29845e-05	5.3181	A_23_P17814	PLA2G3	up	50487
2.9211	6.77392	-3.52716	0.00114431	0.00760522	-1.21713	A_23_P369343	KLK8	up	11202
2.90817	9.14625	-6.32641	2.31135e-07	1.23995e-05	6.94421	A_24_P567298	CSAG2	up	102723547
2.90635	6.51283	-6.01758	6.03374e-07	2.5235e-05	6.0159	A_24_P113572	PHF21B	up	112885
2.89997	6.05581	-6.98132	3.06709e-08	3.00085e-06	8.89852	A_23_P305245	C3orf80	up	401097
2.87759	9.17452	-6.85905	4.4626e-08	3.82843e-06	8.53572	A_23_P157593	CHRNA6	up	8973
2.87166	4.84237	-3.0989	0.0037085	0.0185464	-2.31344	A_23_P16866	VIL1	up	7429
2.84668	11.1194	-4.9851	1.49066e-05	0.000281766	2.92016	A_23_P101992	MARCO	up	8685
2.82367	8.93337	-6.82672	4.92858e-08	4.09152e-06	8.43962	A_23_P8723	KLRG2	up	346689
2.81172	13.0856	-5.03229	1.28867e-05	0.000253012	3.06031	A_24_P303091	CXCL10	up	3627
2.80329	9.89153	-6.43937	1.62865e-07	9.71351e-06	7.28298	A_23_P318380	ZNF683	up	257101
2.80272	6.21758	-5.08016	1.11151e-05	0.000225556	3.20272	A_23_P211762	COL8A1	up	1295
2.74299	9.54325	-3.71987	0.00066145	0.00497729	-0.701088	A_23_P106362	AQP9	up	366
2.73449	11.2845	-6.76689	5.92438e-08	4.6638e-06	8.26156	A_24_P857404	MEX3A	up	92312
2.73435	7.15263	-5.81582	1.13066e-06	4.00882e-05	5.40861	A_23_P23296	PKP1	up	5317
2.73255	5.0102	-3.28679	0.00223121	0.01261	-1.84175	A_24_P280274	S100A7A	up	338324
2.72727	4.53637	-2.85811	0.00697052	0.0299937	-2.89392	A_23_P39056	KLK7	up	5650
2.71785	11.2712	-4.14229	0.000192428	0.00194813	0.469816	A_23_P125278	CXCL11	up	6373
2.69705	14.2655	-10.512	1.21383e-12	5.54223e-09	18.6354	A_23_P24104	PLAU	up	5328
2.68555	11.5182	-5.91029	8.42549e-07	3.1999e-05	5.69299	A_23_P63390	FCGR1B	up	2210
2.67284	8.42981	-4.41002	8.63277e-05	0.00105773	1.2348	A_23_P25150	HOXC9	up	3225
2.66834	10.9256	-4.56811	5.3482e-05	0.000741793	1.69316	A_23_P57417	MMP11	up	4320
2.65124	9.61131	-5.85235	1.00909e-06	3.6696e-05	5.51859	A_23_P209978	VSNL1	up	7447
2.64886	8.54934	-4.58281	5.11449e-05	0.00071657	1.73598	A_23_P109184	INSM1	up	3642
2.6452	4.79925	-3.89685	0.000396323	0.00338307	-0.216623	A_23_P149189	ZP4	up	57829
2.64429	8.32043	-5.21918	7.22804e-06	0.000163558	3.61737	A_23_P85503	PGLYRP4	up	57115
2.63326	10.9848	-5.72637	1.49378e-06	4.90288e-05	5.13941	A_23_P214144	COL10A1	up	1300
2.60528	10.7866	-6.09851	4.69106e-07	2.13076e-05	6.25938	A_24_P11061	CSAG1	up	158511
2.59524	6.97633	-4.62194	4.54005e-05	0.000652779	1.8502	A_23_P95930	HMGA2	up	8091
2.59198	11.1301	-3.96915	0.000320784	0.00288703	-0.0160628	A_23_P165598	DAPL1	up	92196
2.57797	5.62281	-5.93092	7.90139e-07	3.07182e-05	5.75509	A_23_P216176	MSR1	up	4481
2.57461	8.3024	-3.56149	0.00103869	0.00707961	-1.12615	A_23_P394972	TSPEAR	up	54084
2.56469	9.70953	-3.45347	0.00140706	0.00886952	-1.411	A_32_P168973	KRT16P3	up	644945
2.53255	11.3702	-5.7786	1.26955e-06	4.35838e-05	5.29661	A_23_P122924	INHBA	up	3624
2.50242	9.2607	-5.8661	9.66796e-07	3.55036e-05	5.55998	A_23_P318800	SSTR2	up	6752
2.49105	6.38744	-2.98892	0.00496188	0.0231703	-2.58207	A_23_P114597	SPRR2G	up	6706
2.48432	5.80936	-6.2899	2.58859e-07	1.35007e-05	6.8346	A_23_P133408	CSF2	up	1437
2.48145	10.8107	-4.63799	4.32338e-05	0.00063202	1.89709	A_24_P78531	CLEC4E	up	26253
2.47982	5.82466	-6.94662	3.41109e-08	3.19298e-06	8.79568	A_24_P53778	ITLN2	up	142683
2.46966	11.2146	-3.09407	0.00375654	0.0187266	-2.32534	A_23_P38537	KRT16	up	3868
2.45962	8.04944	-2.93737	0.00567793	0.0257361	-2.70599	A_23_P17053	IL36G	up	56300
2.4479	8.32903	-2.93017	0.00578547	0.0260797	-2.72321	A_23_P56050	TNNT1	up	7138
2.44386	12.1445	-6.04571	5.52824e-07	2.39128e-05	6.10053	A_23_P131935	FERMT1	up	55612
2.42618	12.638	-4.62115	4.55107e-05	0.000653678	1.84787	A_23_P150316	MMP12	up	4321
2.41903	10.7559	-5.5946	2.25127e-06	6.74281e-05	4.74309	A_23_P20443	LZTS1	up	11178
2.4007	10.6513	-5.24562	6.65917e-06	0.000153733	3.6964	A_23_P386398	C6orf141	up	135398
2.39681	7.70089	-4.85571	2.22013e-05	0.000380925	2.53703	A_23_P201687	HES2	up	54626
2.37993	11.6282	-7.05205	2.47024e-08	2.60281e-06	9.10786	A_23_P119202	CD70	up	970
2.36472	7.93384	-4.36683	9.83255e-05	0.00116912	1.1104	A_32_P405759	COL22A1	up	169044
2.32411	7.09269	-3.78029	0.000555835	0.00438322	-0.536772	A_23_P85209	IL13RA2	up	3598
2.31717	13.2546	-6.05336	5.39817e-07	2.35442e-05	6.12356	A_23_P200728	FCGR3A	up	2214
2.31532	8.41152	-7.39016	8.83003e-09	1.28216e-06	10.1026	A_23_P363936	HSPA4L	up	22824
2.30435	4.34509	-3.99323	0.000298891	0.00273541	0.0510486	A_23_P57910	RTP3	up	83597
2.2992	8.25033	-3.48981	0.00127096	0.00824432	-1.31564	A_23_P156025	IRX2	up	153572
2.2879	8.92918	-5.58811	2.2972e-06	6.84568e-05	4.72358	A_23_P344000	B4GALNT4	up	338707
2.28217	5.93876	-4.91919	1.82634e-05	0.000329165	2.72477	A_23_P126313	ADCY10	up	55811
2.27942	7.73009	-5.77533	1.28257e-06	4.38474e-05	5.28675	A_23_P500998	HOXA9	up	3205
2.27464	5.41554	-6.04101	5.60969e-07	2.41381e-05	6.08639	A_23_P64808	HOXC13	up	3229
2.2599	8.84899	-3.76244	0.000585205	0.00454821	-0.585431	A_24_P250922	PTGS2	up	5743
2.25513	8.20196	-4.5256	6.08524e-05	0.000814002	1.56948	A_23_P47148	NOX4	up	50507
2.24979	6.40991	-4.23042	0.000148011	0.00159308	0.719916	A_23_P212608	CLSTN2	up	64084
2.24672	6.05476	-4.69107	3.67675e-05	0.000558554	2.05251	A_23_P95453	NRXN1	up	9378
2.24424	11.1439	-4.18884	0.000167553	0.00175287	0.601686	A_23_P35412	IFIT3	up	3437
2.24	6.49091	-3.01474	0.00463607	0.0220141	-2.51952	A_24_P263330	WDR72	up	256764
2.23914	4.76287	-3.82966	0.000481836	0.00392314	-0.401648	A_23_P148609	PLAC1	up	10761
2.23173	8.10336	-4.48585	6.86435e-05	0.000887979	1.45412	A_23_P70968	HOXA7	up	3204
2.22197	8.45229	-7.08733	2.21781e-08	2.3764e-06	9.21213	A_23_P167941	TREM2	up	54209
2.21574	10.0128	-3.00718	0.00472935	0.0223332	-2.53788	A_23_P207456	CCL8	up	6355
2.21564	4.98291	-4.88643	2.02003e-05	0.000354892	2.62784	A_23_P59807	WNT2	up	7472
2.21255	6.2723	-7.11053	2.06613e-08	2.28375e-06	9.28064	A_23_P69012	CCR8	up	1237
2.21246	12.3335	-6.29769	2.5268e-07	1.3295e-05	6.85798	A_23_P161428	ANKRD22	up	118932
2.20963	11.1388	-3.62835	0.000859264	0.00609735	-0.94775	A_24_P28722	RSAD2	up	91543
2.20453	9.26073	-4.31095	0.000116306	0.00132389	0.949962	A_23_P218669	WFDC5	up	149708
2.19674	7.67499	-3.45715	0.00139265	0.0088111	-1.40135	A_23_P19333	TREM1	up	54210
2.18977	10.6978	-4.77593	2.83593e-05	0.000460985	2.30181	A_23_P144959	VCAN	up	1462
2.18618	9.91453	-3.28181	0.00226183	0.0127305	-1.85445	A_23_P153120	DSG3	up	1830
2.17857	10.8359	-5.94942	7.45929e-07	2.94452e-05	5.81078	A_23_P84399	CNTNAP2	up	26047
2.1736	8.60541	-4.78989	2.71714e-05	0.000445281	2.34291	A_23_P209578	GAD1	up	2571
2.17294	4.8747	-3.0172	0.00460613	0.021915	-2.51355	A_23_P110204	CXCL5	up	6374
2.15666	7.42829	-4.73905	3.17503e-05	0.000500744	2.19334	A_23_P130906	TEX101	up	83639
2.15622	7.40524	-5.54759	2.60596e-06	7.52595e-05	4.60178	A_23_P113393	APLN	up	8862
2.15588	11.8037	-3.87543	0.000421845	0.00354714	-0.275756	A_23_P64721	HCAR3	up	8843
2.14989	5.33451	-2.52664	0.0159422	0.0557972	-3.64326	A_23_P134139	FABP7	up	2173
2.14976	7.51373	-3.1491	0.00324187	0.0167045	-2.18893	A_23_P213893	MEGF10	up	84466
2.14561	5.35416	-4.32913	0.000110128	0.00126971	1.00209	A_23_P206626	SCNN1G	up	6340
2.13647	8.86459	-2.89866	0.00627827	0.0277732	-2.79817	A_23_P108062	LGALS7B	up	653499
2.12582	11.2325	-3.7757	0.000563238	0.0044206	-0.549277	A_23_P8981	STAR	up	6770
2.12444	11.5333	-4.52158	6.15995e-05	0.000819528	1.55779	A_23_P501010	COL17A1	up	1308
2.11993	5.73021	-6.12408	4.33251e-07	2.00943e-05	6.3363	A_24_P158089	SERPINE1	up	5054
2.11051	8.99564	-5.2124	7.38144e-06	0.000165929	3.59713	A_23_P126298	FCGR3B	up	2215
2.10993	8.48926	-7.00512	2.85155e-08	2.83726e-06	8.969	A_23_P60627	ALOX15B	up	247
2.10963	10.3427	-5.97044	6.98702e-07	2.81764e-05	5.87403	A_23_P56746	FAP	up	2191
2.10356	4.39663	-5.29884	5.64578e-06	0.000135833	3.8556	A_23_P205367	PPP4R4	up	57718
2.10196	4.99005	-5.47986	3.21708e-06	8.84277e-05	4.39835	A_23_P144549	IBSP	up	3381
2.09796	6.37707	-4.31935	0.00011341	0.00129851	0.974046	A_24_P162226	RIMBP2	up	23504
2.09249	7.0152	-3.0553	0.00416456	0.0202382	-2.4206	A_23_P431388	SPOCD1	up	90853
2.09043	9.80176	-5.03231	1.28859e-05	0.000253012	3.06037	A_23_P25155	GPR84	up	53831
2.08727	10.1977	-8.41424	4.19603e-10	2.20469e-07	13.0422	A_23_P141345	MPP3	up	4356
2.08301	12.3256	-7.59144	4.80994e-09	8.90337e-07	10.6896	A_23_P371824	TUFT1	up	7286
2.05996	4.71984	-3.54489	0.00108852	0.00732981	-1.17019	A_23_P167468	PRLR	up	5618
2.04305	4.93988	-4.73396	3.22483e-05	0.000506181	2.1784	A_23_P144843	ESM1	up	11082
2.04228	5.48592	-4.8889	2.00475e-05	0.000353113	2.63514	A_23_P5300	CPS1	up	1373
2.0358	12.055	-7.10396	2.10802e-08	2.30999e-06	9.26123	A_23_P150693	FJX1	up	24147
2.03463	12.5591	-5.10318	1.03515e-05	0.000214619	3.27127	A_24_P119745	FN1	up	2335
2.02999	5.60088	-5.48245	3.19133e-06	8.80143e-05	4.40611	A_23_P147698	CALN1	up	83698
2.02894	10.2279	-5.64241	1.94002e-06	5.9761e-05	4.88683	A_23_P211926	WNT5A	up	7474
2.02601	6.70353	-2.84335	0.00723981	0.0308232	-2.92857	A_32_P224525	COL6A6	up	131873
2.00433	12.7183	-3.76397	0.00058263	0.00453619	-0.581265	A_23_P207520	COL1A1	up	1277
2.00101	10.3807	-3.07221	0.00398172	0.0195718	-2.37914	A_23_P209995	IL1RN	up	3557
2.00042	9.38885	-6.39838	1.84916e-07	1.05392e-05	7.1601	A_23_P2645	SDS	up	10993
1.99614	6.90034	-4.24487	0.000141757	0.00154185	0.761097	A_24_P266131	FSTL4	up	23105
1.97745	8.10804	-5.88741	9.04749e-07	3.37376e-05	5.62412	A_23_P134204	FAM71F1	up	84691
1.96684	7.86837	-6.57767	1.06182e-07	7.11417e-06	7.69693	A_24_P205045	ERC2	up	26059
1.96073	7.89006	-3.21764	0.002694	0.0145205	-2.01713	A_23_P110276	AFAP1-AS1	up	84740
1.95792	12.0949	-4.04004	0.000260426	0.00246526	0.181928	A_23_P139786	OASL	up	8638
1.94292	7.01103	-3.59875	0.000934669	0.00652648	-1.02692	A_23_P25086	SDR9C7	up	121214
1.93404	15.1796	-3.84576	0.000459845	0.00378685	-0.357434	A_23_P218047	KRT5	up	3852
1.93302	11.9079	-4.69829	3.59657e-05	0.000549095	2.07367	A_23_P158593	COL5A1	up	1289
1.91754	10.2451	-3.75511	0.00059769	0.00462105	-0.605374	A_23_P77493	TUBB3	up	10381
1.9079	10.8191	-3.23167	0.00259328	0.0141083	-1.98171	A_23_P30126	FGFBP1	up	9982
1.89594	7.78058	-4.84795	2.27367e-05	0.000388006	2.51413	A_23_P8801	CYP3A5	up	1577
1.89522	4.6901	-3.29785	0.00216463	0.0123167	-1.81352	A_23_P110052	FOXL2	up	668
1.88277	8.25844	-8.14315	9.29494e-10	3.67544e-07	12.276	A_24_P659836	SYCE3	up	644186
1.87805	7.19379	-3.92626	0.000363712	0.0031746	-0.135218	A_23_P73097	RGS20	up	8601
1.87693	14.0421	-5.10825	1.01905e-05	0.000212689	3.28637	A_23_P82169	SOX4	up	6659
1.87539	10.7563	-3.24067	0.00253055	0.0138706	-1.95894	A_23_P315364	CXCL2	up	2920
1.86372	5.1875	-3.13326	0.00338273	0.0172626	-2.22834	A_23_P372946	TM4SF19	up	116211
1.86147	4.77799	-5.15241	8.88895e-06	0.000191745	3.41802	A_23_P29057	KCNJ6	up	3763
1.85994	6.61667	-2.81899	0.0077056	0.0322713	-2.9855	A_23_P404698	COL6A5	up	256076
1.85886	12.6974	-4.24441	0.000141953	0.00154291	0.759776	A_23_P26024	C15orf48	up	84419
1.85388	15.0785	-5.70693	1.58695e-06	5.11871e-05	5.08094	A_23_P86012	LAMB3	up	3914
1.84914	8.20257	-5.29421	5.72742e-06	0.000137314	3.84176	A_23_P94754	TNFSF15	up	9966
1.84781	12.398	-7.31147	1.12086e-08	1.52515e-06	9.87203	A_23_P90601	STEAP3	up	55240
1.84264	6.04084	-4.71746	3.39184e-05	0.000526338	2.12993	A_24_P389251	CYP3A4	up	1576
1.84142	6.78516	-6.49347	1.37753e-07	8.64227e-06	7.44503	A_23_P155660	PPP2R2C	up	5522
1.83816	11.5517	-4.81772	2.49483e-05	0.000416711	2.42492	A_23_P76078	IL23A	up	51561
1.83518	10.6569	-5.70838	1.57982e-06	5.10373e-05	5.08529	A_23_P151506	PLEK2	up	26499
1.83396	7.4668	-3.95128	0.000338038	0.00299994	-0.0657808	A_23_P56369	ABCA12	up	26154
1.83286	9.985	-5.49006	3.11663e-06	8.65934e-05	4.42898	A_23_P391228	MANEAL	up	149175
1.8309	8.3015	-4.34389	0.000105349	0.00122881	1.04447	A_23_P405878	C12orf54	up	121273
1.81386	9.81575	-2.20408	0.0338445	0.0973998	-4.30934	A_23_P126089	SPRR2C	up	6702
1.81126	9.15777	-3.75056	0.000605581	0.00466101	-0.617765	A_23_P11787	WNT4	up	54361
1.80917	6.54149	-4.66256	4.01126e-05	0.000596795	1.96897	A_23_P417853	MYO3B	up	140469
1.8068	6.94869	-6.51508	1.28848e-07	8.18264e-06	7.5097	A_23_P326474	L3MBTL4	up	91133
1.8047	6.83396	-4.91838	1.83089e-05	0.000329841	2.72238	A_23_P32078	SLC28A3	up	64078
1.80427	7.47258	-3.34291	0.0019124	0.0112016	-1.69797	A_23_P25235	CLEC4D	up	338339
1.80169	13.279	-3.03892	0.00434923	0.020967	-2.46064	A_23_P96158	KRT17	up	3872
1.79991	11.5365	-4.00815	0.000286071	0.00264451	0.0926878	A_23_P43164	SULF1	up	23213
1.79676	7.81005	-5.44227	3.61601e-06	9.75018e-05	4.2855	A_23_P22596	EGFL6	up	25975
1.79397	5.81647	-4.03634	0.000263281	0.00248598	0.171567	A_32_P125135	CXADRP2	up	646243
1.79157	6.25076	-4.25978	0.000135574	0.00148882	0.803638	A_24_P66780	FAM83B	up	222584
1.7915	9.23347	-5.37798	4.4157e-06	0.000113693	4.09268	A_23_P107744	S1PR5	up	53637
1.79134	4.11844	-4.65138	4.15033e-05	0.000612167	1.93627	A_32_P204980	FBXO39	up	162517
1.79079	3.98614	-3.70717	0.000686003	0.00511614	-0.735482	A_32_P168442	HOTAIR	up	100124700
1.7895	11.7865	-6.91436	3.76571e-08	3.44642e-06	8.69999	A_23_P7596	MYO10	up	4651
1.78847	11.794	-4.69742	3.60615e-05	0.000550065	2.07112	A_23_P144071	COL7A1	up	1294
1.77873	7.20509	-5.48627	3.15363e-06	8.73851e-05	4.41758	A_23_P145485	ULBP2	up	80328
1.77694	6.77437	-4.20851	0.00015801	0.00167564	0.657581	A_23_P211141	DSCAM	up	1826
1.77384	13.5877	-4.29966	0.000120313	0.00135862	0.917623	A_23_P95810	PKP3	up	11187
1.77184	5.89686	-4.08633	0.00022715	0.00222245	0.311926	A_32_P14187	TFAP2A	up	7020
1.76372	11.7197	-2.74748	0.0092389	0.0370033	-3.15078	A_23_P7313	SPP1	up	6696
1.76079	9.92758	-3.99347	0.000298681	0.00273541	0.0517174	A_24_P403561	LRP4	up	4038
1.76043	6.02772	-2.23031	0.0319012	0.0932858	-4.25771	A_23_P138931	MMP13	up	4322
1.75611	10.0252	-2.80009	0.00808587	0.0333976	-3.02944	A_23_P204941	GJB2	up	2706
1.75565	7.68198	-3.52396	0.00115468	0.00766216	-1.2256	A_23_P112859	CST1	up	1469
1.75156	5.20538	-4.2298	0.000148285	0.00159557	0.71815	A_23_P96501	TEX11	up	56159
1.74825	3.74293	-3.14347	0.0032913	0.0169062	-2.20296	A_23_P500464	COL2A1	up	1280
1.74707	9.89966	-5.93591	7.7796e-07	3.04174e-05	5.77012	A_23_P78518	CEACAM19	up	56971
1.73934	10.7556	-4.45574	7.5193e-05	0.000953381	1.3669	A_23_P16469	PLAUR	up	5329
1.73676	11.9672	-3.4024	0.00162212	0.00988716	-1.54414	A_23_P57784	CLDN1	up	9076
1.72966	8.79428	-6.14813	4.02047e-07	1.8976e-05	6.40861	A_23_P119143	ICAM5	up	7087
1.72881	13.5617	-3.75462	0.000598538	0.00462674	-0.606715	A_23_P91081	EPCAM	up	4072
1.72843	9.60328	-4.19392	0.000165036	0.00173094	0.616112	A_23_P57268	CXADR	up	1525
1.72641	8.05583	-5.41755	3.90473e-06	0.000103321	4.21136	A_23_P217755	SHROOM2	up	357
1.72216	3.88155	-2.41216	0.0209549	0.0683905	-3.88721	A_24_P649282	LUZP2	up	338645
1.72138	11.702	-4.18986	0.000167045	0.00174889	0.604579	A_23_P127948	ADM	up	133
1.71942	5.51266	-3.84089	0.000466399	0.00382245	-0.370832	A_23_P47924	PTPRR	up	5801
1.71714	8.15542	-3.2075	0.0027691	0.0148146	-2.04268	A_23_P155755	CXCL6	up	6372
1.71578	8.38111	-5.13076	9.50477e-06	0.000201818	3.35348	A_23_P110686	STC2	up	8614
1.71077	6.52546	-3.12153	0.00349077	0.0177094	-2.25745	A_24_P419039	PCDH19	up	57526
1.70185	6.65603	-2.88967	0.00642591	0.0282477	-2.81947	A_23_P208029	DSC3	up	1825
1.70048	5.60008	-3.24968	0.00246925	0.0136163	-1.93613	A_23_P153571	IGFL2	up	147920
1.69949	10.4929	-4.05658	0.000248017	0.00238014	0.22834	A_23_P328740	NEURL3	up	93082
1.69932	10.7438	-2.91304	0.0060486	0.0270046	-2.76401	A_23_P217269	VSIG4	up	11326
1.69734	6.10943	-2.69322	0.0105866	0.0410296	-3.27434	A_24_P109101	TMPRSS11A	up	339967
1.69492	9.02623	-4.28301	0.000126467	0.00140799	0.870002	A_23_P67042	MOCOS	up	55034
1.68831	4.18886	-3.79834	0.000527583	0.00421298	-0.487452	A_23_P118967	LAMA1	up	284217
1.68652	7.43411	-4.74758	3.09322e-05	0.00049172	2.21841	A_23_P321501	DHRS2	up	10202
1.68627	12.6106	-4.9809	1.51009e-05	0.00028426	2.9077	A_23_P415510	LAD1	up	3898
1.6836	5.43273	-3.19511	0.00286361	0.0151779	-2.07385	A_23_P315964	UMODL1	up	89766
1.68337	6.53032	-4.49713	6.63394e-05	0.000864875	1.48681	A_23_P113367	PARD3B	up	117583
1.68179	11.2115	-6.3898	1.89898e-07	1.0742e-05	7.13437	A_23_P77103	SORD	up	6652
1.67722	11.1032	-4.52922	6.01885e-05	0.000808541	1.57998	A_23_P413051	NOXO1	up	124056
1.67117	4.05349	-3.90133	0.000391177	0.00335378	-0.204237	A_24_P132006	MSX2	up	4488
1.66991	5.46757	-3.14171	0.00330688	0.0169693	-2.20733	A_23_P211110	SIM2	up	6493
1.66213	5.73973	-2.94898	0.0055087	0.0251549	-2.6782	A_24_P479551	UBE2QL1	up	134111
1.65999	8.96084	-3.58904	0.000960767	0.0066668	-1.05283	A_23_P151294	IFNG	up	3458
1.65819	8.5025	-5.29571	5.7009e-06	0.000136758	3.84623	A_23_P358917	CYP3A7	up	1551
1.65699	3.48916	-4.61885	4.58304e-05	0.000656892	1.84116	A_23_P350005	TRIML2	up	205860
1.65609	13.9505	-4.55167	5.62227e-05	0.000766542	1.64528	A_23_P134176	SOD2	up	6648
1.65351	8.64781	-4.88748	2.0135e-05	0.000354199	2.63095	A_23_P141730	DSG2	up	1829
1.65275	4.81998	-2.74428	0.00931376	0.0372306	-3.15811	A_23_P383764	OR52K3P	up	390035
1.64851	7.16648	-3.39587	0.00165182	0.0100145	-1.56111	A_23_P54340	MEGF11	up	84465
1.64583	7.01375	-3.09	0.00379751	0.0188793	-2.33537	A_23_P139028	POU2F3	up	25833
1.64574	5.29136	-4.89704	1.9552e-05	0.000347213	2.6592	A_23_P136433	FGF1	up	2246
1.64542	14.6015	-4.75548	3.01931e-05	0.000484469	2.24163	A_23_P116235	MDK	up	4192
1.64088	6.52217	-2.58406	0.013865	0.0502112	-3.51791	A_23_P55649	FPR2	up	2358
1.63876	4.54256	-3.1009	0.00368869	0.0184785	-2.30848	A_23_P51126	IL1RL1	up	9173
1.63796	13.2315	-2.85196	0.0070816	0.0303509	-2.90838	A_23_P52266	IFIT1	up	3434
1.63783	8.26238	-4.71097	3.4598e-05	0.000533285	2.11088	A_24_P161725	CXADRP3	up	440224
1.63658	7.5708	-4.45694	7.49207e-05	0.000950514	1.37037	A_23_P39665	SLC11A1	up	6556
1.63227	12.0454	-2.80796	0.00792551	0.0329239	-3.01117	A_23_P79518	IL1B	up	3553
1.63018	9.75848	-5.50543	2.97112e-06	8.32826e-05	4.47514	A_23_P10385	DTL	up	51514
1.62993	8.57893	-6.39888	1.8463e-07	1.05375e-05	7.1616	A_23_P91783	PRR5-ARHGAP8	up	553158
1.62696	5.64934	-2.20498	0.0337767	0.0972659	-4.30759	A_23_P18751	TMPRSS11E	up	28983
1.62594	5.4964	-3.73511	0.000633113	0.00481966	-0.659753	A_23_P149121	DIRAS3	up	9077
1.62541	8.35294	-4.75843	2.99212e-05	0.000480911	2.25032	A_23_P151907	PCSK6	up	5046
1.62507	11.1484	-5.70704	1.58644e-06	5.11871e-05	5.08125	A_23_P49338	TNFRSF12A	up	51330
1.62463	12.605	-4.00877	0.000285542	0.00264156	0.0944436	A_23_P128993	GZMH	up	2999
1.62257	8.07743	-7.01783	2.74276e-08	2.78981e-06	9.00663	A_23_P23966	ZNF488	up	118738
1.62065	4.63232	-2.08486	0.0440677	0.11823	-4.53813	A_23_P2745	GJB6	up	10804
1.62016	9.42113	-4.73499	3.2147e-05	0.000505556	2.18142	A_23_P69171	SUCNR1	up	56670
1.61534	4.76638	-5.1381	9.29151e-06	0.000198172	3.37534	A_23_P44436	GKN1	up	56287
1.61522	7.95653	-4.83254	2.38386e-05	0.0004023	2.46864	A_23_P164196	DLX4	up	1748
1.61496	4.15537	-3.42304	0.00153167	0.00947195	-1.49046	A_23_P329768	GREB1	up	9687
1.61483	12.6364	-4.59471	4.93257e-05	0.000696543	1.7707	A_23_P132159	USP18	up	11274
1.61252	11.1907	-6.40896	1.78954e-07	1.03283e-05	7.19182	A_23_P119337	ATF5	up	22809
1.61147	9.29065	-5.38216	4.35868e-06	0.000112649	4.10522	A_23_P36397	CYP27B1	up	1594
1.61097	9.78292	-6.16573	3.80649e-07	1.81917e-05	6.46152	A_23_P127663	PRRG4	up	79056
1.61079	7.23344	-3.96842	0.000321473	0.00288939	-0.0180992	A_24_P237175	CST2	up	1470
1.60937	3.80202	-4.18006	0.000171991	0.00178792	0.576773	A_23_P36972	ZIC2	up	7546
1.60807	10.1703	-4.7926	2.69468e-05	0.000442046	2.35088	A_23_P151150	FOXM1	up	2305
1.60086	7.33652	-4.05998	0.000245547	0.00236211	0.237858	A_23_P90359	NRTN	up	4902
1.60067	11.9958	-5.0503	1.21894e-05	0.000242963	3.11387	A_23_P130343	KCTD1	up	284252
1.59696	8.6986	-3.55553	0.00105631	0.00716757	-1.14196	A_24_P15621	SLC6A10P	up	386757
1.59616	5.81725	-5.05802	1.19022e-05	0.000238933	3.13683	A_23_P85922	BMP8A	up	353500
1.59577	14.9025	-2.64668	0.0118852	0.0447414	-3.37901	A_23_P434809	S100A8	up	6279
1.59409	16.0492	-3.47473	0.00132585	0.00850369	-1.35528	A_23_P18452	CXCL9	up	4283
1.59288	9.81922	-5.30875	5.47476e-06	0.000133358	3.88527	A_24_P246351	FAM71E1	up	112703
1.58911	7.08294	-3.70644	0.000687432	0.00512402	-0.737446	A_23_P208119	PSTPIP2	up	9050
1.58356	11.745	-5.76763	1.3137e-06	4.46127e-05	5.26357	A_23_P259692	PSAT1	up	29968
1.58041	6.29726	-5.27492	6.08067e-06	0.000143688	3.78404	A_23_P79247	PGAP1	up	80055
1.57962	8.83125	-3.17224	0.00304606	0.0158989	-2.13117	A_23_P1029	MFAP2	up	4237
1.57954	7.68669	-4.82935	2.40734e-05	0.000405763	2.45922	A_23_P149111	PTPN14	up	5784
1.57569	8.96705	-4.48894	6.80044e-05	0.000881825	1.46308	A_23_P356684	ANLN	up	54443
1.57403	6.53611	-3.34372	0.00190815	0.0111872	-1.69589	A_23_P200737	RGS4	up	5999
1.5739	3.64791	-2.62159	0.0126449	0.0468758	-3.43494	A_23_P13725	SLC6A15	up	55117
1.56977	11.3214	-4.57984	5.1609e-05	0.000721841	1.72733	A_23_P19987	IGF2BP3	up	10643
1.56703	9.84271	-4.6449	4.23322e-05	0.000621493	1.9173	A_23_P23303	EXO1	up	9156
1.56457	10.4378	-4.36143	9.99377e-05	0.00118316	1.09485	A_23_P424	MARK1	up	4139
1.5577	8.05687	-4.61436	4.64616e-05	0.000664779	1.82805	A_23_P45560	GPR143	up	4935
1.55286	11.2552	-4.6739	3.87475e-05	0.000583028	2.00219	A_23_P54055	AJUBA	up	84962
1.55185	10.3401	-5.09393	1.06519e-05	0.000218749	3.24372	A_23_P207999	PMAIP1	up	5366
1.55168	6.73599	-5.39297	4.21478e-06	0.000109619	4.13761	A_23_P88691	CHRNA5	up	1138
1.54736	12.3971	-2.39254	0.0219454	0.0707686	-3.92821	A_32_P62963	KRT16P2	up	400578
1.5466	12.2746	-4.96603	1.58094e-05	0.000294628	2.86358	A_23_P382188	STAP2	up	55620
1.54008	6.9271	-2.96415	0.00529473	0.0243701	-2.64179	A_23_P154217	ITGB6	up	3694
1.53867	10.0661	-2.90916	0.00610981	0.0271983	-2.77324	A_23_P166408	OSM	up	5008
1.53825	10.3864	-3.27853	0.00228222	0.0128154	-1.86281	A_23_P78265	KRT33A	up	3883
1.53627	15.2482	-2.97761	0.00511136	0.0237174	-2.60938	A_23_P201706	S100A2	up	6273
1.52986	4.01829	-3.88737	0.000407424	0.00345375	-0.242801	A_23_P86975	CARD18	up	59082
1.52673	11.564	-6.20959	3.32164e-07	1.64899e-05	6.59334	A_23_P97283	PAQR6	up	79957
1.52657	11.5296	-7.82892	2.36117e-09	5.90702e-07	11.3767	A_23_P343411	AGRN	up	375790
1.52471	10.3802	-3.32916	0.00198621	0.0115152	-1.73331	A_23_P121120	GPR87	up	53836
1.52458	9.59652	-6.10395	4.61243e-07	2.11239e-05	6.27573	A_23_P126836	TNFSF4	up	7292
1.52295	12.5482	-3.01443	0.00463986	0.0220244	-2.52028	A_23_P45871	IFI44L	up	10964
1.52201	8.85231	-3.85201	0.000451579	0.00373827	-0.340262	A_23_P206022	ITGA11	up	22801
1.52033	11.0997	-4.18013	0.000171953	0.00178792	0.576982	A_32_P62997	PBK	up	55872
1.52019	11.901	-7.18242	1.65944e-08	1.99587e-06	9.49263	A_23_P252371	RBBP8	up	5932
1.51954	6.21202	-4.67211	3.89593e-05	0.000584242	1.99696	A_23_P375165	TEX19	up	400629
1.51863	9.88851	-5.00325	1.40949e-05	0.000270654	2.97405	A_23_P218555	FOSL2	up	2355
1.51844	4.47394	-4.33004	0.000109827	0.001267	1.00471	A_32_P214178	LINC00319	up	284836
1.51657	9.2167	-4.32145	0.000112696	0.00129322	0.980074	A_32_P54553	USP41	up	373856
1.51478	7.71292	-3.46841	0.00134948	0.00860957	-1.37184	A_23_P154643	BMP7	up	655
1.51474	8.51295	-6.97213	3.15461e-08	3.05736e-06	8.8713	A_23_P381992	ITGAV	up	3685
1.51324	10.7203	-5.73865	1.43771e-06	4.77605e-05	5.17639	A_23_P48056	CKAP4	up	10970
1.50783	5.98131	-4.42231	8.31847e-05	0.00102992	1.27027	A_23_P66988	ONECUT2	up	9480
1.50728	11.0149	-4.51299	6.32243e-05	0.000836201	1.53286	A_23_P104493	PAPSS2	up	9060
1.50714	8.44684	-4.98403	1.49562e-05	0.00028227	2.91697	A_24_P160466	GPRIN1	up	114787
1.50666	8.25737	-4.51583	6.26818e-05	0.000830871	1.54111	A_23_P387184	NHSL1	up	57224
1.50472	15.069	-3.49836	0.00124086	0.00808604	-1.29315	A_23_P819	ISG15	up	9636
1.50323	11.3974	-3.23246	0.0025877	0.0140942	-1.97971	A_23_P257144	PXDN	up	7837
1.50109	10.6635	-3.10812	0.00361826	0.0181967	-2.29065	A_23_P45365	COL4A5	up	1287
1.50107	9.84085	-4.18394	0.000170018	0.00177379	0.587769	A_23_P748	IRF6	up	3664
1.50014	5.61857	-4.89271	1.98137e-05	0.000350346	2.64642	A_23_P213508	PCSK1	up	5122

## Sheet: deg-up-GSE13597
logFC	AveExpr	t	P.Value	adj.P.Val	B	probe_id	symbol	change	ENTREZID
4.22756	7.21964	3.09633	0.00425677	0.347694	-1.94139	204475_at	MMP1	up	4312
3.68136	5.56716	3.17425	0.0034896	0.318684	-1.77557	210445_at	FABP6	up	2172
3.60701	9.97848	3.64791	0.00100744	0.21795	-0.733888	205476_at	CCL20	up	6364
3.38221	6.98871	5.26469	1.1417e-05	0.0350988	3.01879	203213_at	CDK1	up	983
3.35208	5.72018	4.35226	0.000146918	0.0885882	0.885399	202580_x_at	FOXM1	up	2305
3.19522	8.2581	2.38876	0.0234804	0.557406	-3.34685	202859_x_at	CXCL8	up	3576
3.1109	6.14687	5.18761	1.41763e-05	0.0350988	2.83927	219918_s_at	ASPM	up	259266
3.102	6.96481	3.06294	0.00463253	0.35128	-2.01188	204748_at	PTGS2	up	5743
3.08065	5.59329	2.9811	0.00569148	0.38085	-2.18315	206502_s_at	INSM1	up	3642
3.02836	5.78422	4.61315	7.10096e-05	0.0642484	1.49533	201291_s_at	TOP2A	up	7153
2.97925	5.66451	6.09362	1.12741e-06	0.012561	4.91892	204641_at	NEK2	up	4751
2.92285	8.2489	3.91126	0.000494606	0.157749	-0.135445	204285_s_at	PMAIP1	up	5366
2.9142	7.29177	5.82266	2.3941e-06	0.0177826	4.30517	202705_at	CCNB2	up	9133
2.8802	6.73512	4.23934	0.000200902	0.0994824	0.622432	221210_s_at	NPL	up	80896
2.87289	7.90324	2.69377	0.0115135	0.474246	-2.76568	210809_s_at	POSTN	up	10631
2.84214	5.57484	3.94629	0.000449563	0.156031	-0.0550949	205543_at	HSPA4L	up	22824
2.83364	7.71521	2.56062	0.0157907	0.503381	-3.02451	209875_s_at	SPP1	up	6696
2.69586	5.34429	4.63719	6.63939e-05	0.0642484	1.55162	220651_s_at	MCM10	up	55388
2.6881	6.75258	4.26682	0.00018619	0.0964852	0.686357	218585_s_at	DTL	up	51514
2.68535	6.4633	3.59894	0.00114829	0.226254	-0.843882	205680_at	MMP10	up	4319
2.6456	5.73461	4.64214	6.54804e-05	0.0642484	1.56322	204146_at	RAD51AP1	up	10635
2.64494	7.43403	4.19771	0.000225399	0.109186	0.525701	204416_x_at	APOC1	up	341
2.64444	6.837	2.46497	0.0197239	0.532669	-3.20563	206025_s_at	TNFAIP6	up	7130
2.62613	6.44046	3.93617	0.000462149	0.156031	-0.0783302	219692_at	KREMEN2	up	79412
2.58055	4.03728	4.82303	3.94528e-05	0.0488403	1.98696	204709_s_at	KIF23	up	9493
2.50405	5.54121	3.40537	0.00191633	0.266998	-1.27387	209955_s_at	FAP	up	2191
2.49562	5.9576	2.52793	0.0170452	0.516539	-3.08688	204636_at	COL17A1	up	1308
2.48022	8.32813	3.94989	0.000445162	0.156031	-0.0468175	213194_at	ROBO1	up	6091
2.45768	9.59496	3.73863	0.00078959	0.204152	-0.528989	201141_at	GPNMB	up	10457
2.41632	6.69156	2.41554	0.0220919	0.545758	-3.29755	219087_at	ASPN	up	54829
2.4062	4.21803	3.68084	0.000922336	0.213766	-0.65968	205240_at	GPSM2	up	29899
2.39588	4.14173	2.10311	0.0440551	0.636319	-3.84979	220085_at	HELLS	up	3070
2.39208	4.1672	2.89688	0.00701818	0.403581	-2.35703	204126_s_at	CDC45	up	8318
2.35561	5.42497	2.10528	0.0438518	0.636319	-3.84614	206224_at	CST1	up	1469
2.35477	4.13054	3.04273	0.00487508	0.363316	-2.05437	208606_s_at	WNT4	up	54361
2.33192	4.35496	4.44098	0.000114798	0.0811486	1.09254	219523_s_at	TENM3	up	55714
2.31724	5.17261	3.01731	0.00519734	0.368799	-2.10764	204548_at	STAR	up	6770
2.31023	5.88306	5.0467	2.10584e-05	0.0426585	2.51039	204444_at	KIF11	up	3832
2.29043	6.31321	3.72103	0.000827908	0.204152	-0.568848	203820_s_at	IGF2BP3	up	10643
2.26523	8.71548	3.10418	0.00417282	0.344915	-1.92478	202718_at	IGFBP2	up	3485
2.25747	6.829	3.17609	0.00347324	0.318684	-1.77164	218796_at	FERMT1	up	55612
2.24636	4.4157	2.61998	0.0137284	0.480625	-2.91006	206140_at	LHX2	up	9355
2.22208	6.95014	4.49539	9.86501e-05	0.0785079	1.21973	216952_s_at	LMNB2	up	84823
2.20138	2.7551	3.51253	0.00144472	0.239363	-1.0368	216307_at	DGKB	up	1607
2.2012	5.43492	2.77449	0.00947467	0.45462	-2.60519	213394_at	MAPKBP1	up	23005
2.19886	6.18052	4.16235	0.0002485	0.115361	0.443656	218726_at	HJURP	up	55355
2.19468	5.07842	2.69951	0.0113558	0.473862	-2.75435	220780_at	PLA2G3	up	50487
2.19306	4.5895	3.84643	0.000589943	0.177644	-0.283762	204775_at	CHAF1B	up	8208
2.18349	7.96326	3.24726	0.00289218	0.302791	-1.61862	201416_at	SOX4	up	6659
2.15811	7.74747	2.47607	0.0192254	0.52794	-3.18484	204455_at	DST	up	667
2.15751	8.01281	2.16543	0.0385344	0.614241	-3.7438	205220_at	HCAR3	up	8843
2.1341	8.96634	3.92432	0.000477323	0.156415	-0.105515	202503_s_at	PCLAF	up	9768
2.05225	2.51079	4.1329	0.000269512	0.120111	0.375387	207647_at	CDY1	up	9085
2.04939	4.00342	2.88367	0.00725112	0.406994	-2.38408	203548_s_at	LPL	up	4023
2.04815	6.33388	2.53818	0.0166424	0.513289	-3.06739	201564_s_at	FSCN1	up	6624
2.04564	4.03624	2.63576	0.0132241	0.480625	-2.87939	205278_at	GAD1	up	2571
2.03445	7.8726	3.28148	0.00264713	0.293463	-1.54455	205479_s_at	PLAU	up	5328
2.0241	5.09718	2.81816	0.00851768	0.438209	-2.51728	221436_s_at	CDCA3	up	83461
2.00706	6.13412	3.53374	0.00136577	0.235919	-0.989607	212141_at	MCM4	up	4173
1.99506	3.90253	4.01599	0.000371559	0.147847	0.105257	221171_at	CCDC30	up	728621
1.98667	5.79688	3.16612	0.00356301	0.322742	-1.79296	219522_at	FJX1	up	24147
1.97756	4.65603	3.67607	0.000934203	0.213766	-0.67043	205881_at	ZNF74	up	7625
1.97157	5.01048	4.96591	2.64209e-05	0.0452874	2.32148	206226_at	HRG	up	3273
1.96953	7.25459	3.66618	0.000959323	0.213766	-0.692741	205990_s_at	WNT5A	up	7474
1.96681	5.30728	5.5847	4.65431e-06	0.025928	3.75978	218662_s_at	NCAPG	up	64151
1.96189	3.76147	3.12097	0.00399832	0.340056	-1.88916	208394_x_at	ESM1	up	11082
1.9538	6.02797	2.78603	0.00921246	0.450693	-2.58203	210473_s_at	ADGRA3	up	166647
1.9483	6.19756	2.11797	0.0426783	0.634846	-3.82472	209774_x_at	CXCL2	up	2920
1.94789	6.97807	3.52971	0.00138043	0.236616	-0.998571	218330_s_at	NAV2	up	89797
1.94543	6.31916	3.80301	0.000663582	0.189572	-0.382731	219148_at	PBK	up	55872
1.94281	5.62408	4.09211	0.000301521	0.131741	0.280984	204822_at	TTK	up	7272
1.92575	8.57246	4.29474	0.000172335	0.0960035	0.751344	202351_at	ITGAV	up	3685
1.88272	7.74926	4.86636	3.49372e-05	0.0457944	2.08845	218039_at	NUSAP1	up	51203
1.87767	5.64232	2.06871	0.0473934	0.650724	-3.90735	209999_x_at	SOCS1	up	8651
1.86539	4.56944	3.05901	0.00467879	0.35128	-2.02015	220784_s_at	UTS2	up	10911
1.86411	7.45375	4.00196	0.000386108	0.148339	0.0729384	201890_at	RRM2	up	6241
1.85857	6.38699	4.05023	0.000338273	0.140395	0.184225	204092_s_at	AURKA	up	6790
1.85229	9.47859	2.3399	0.0262213	0.573958	-3.4359	210495_x_at	FN1	up	2335
1.85039	4.7131	4.07125	0.000319305	0.136828	0.232775	205393_s_at	CHEK1	up	1111
1.84688	7.92782	3.58557	0.00118995	0.226254	-0.873831	203725_at	GADD45A	up	1647
1.82785	9.13831	3.71805	0.000834577	0.204152	-0.575596	202589_at	TYMS	up	7298
1.80754	5.78618	2.06562	0.047704	0.650942	-3.91248	221521_s_at	GINS2	up	51659
1.79552	6.07874	2.96835	0.00587586	0.386657	-2.20964	218834_s_at	TMEM132A	up	54972
1.78983	9.56238	3.71848	0.000833606	0.204152	-0.574617	201739_at	SGK1	up	6446
1.7896	7.69327	2.20529	0.0353356	0.610899	-3.67488	202016_at	MEST	up	4232
1.78721	3.68836	2.33626	0.0264367	0.575282	-3.44249	202755_s_at	GPC1	up	2817
1.77965	6.59166	2.23936	0.0327933	0.607146	-3.61531	218468_s_at	GREM1	up	26585
1.77576	8.24694	2.37686	0.0241229	0.565719	-3.36865	203828_s_at	IL32	up	9235
1.77437	4.88602	2.90122	0.0069433	0.403581	-2.34814	218457_s_at	DNMT3A	up	1788
1.74949	3.99803	2.68926	0.0116388	0.474246	-2.77458	206232_s_at	B4GALT6	up	9331
1.73753	3.60303	3.19373	0.00331958	0.314767	-1.73384	214860_at	SLC9A7	up	84679
1.73426	5.2473	2.39491	0.0231547	0.554791	-3.33556	221520_s_at	CDCA8	up	55143
1.73139	4.29153	2.24301	0.0325307	0.6068	-3.60889	214390_s_at	BCAT1	up	586
1.72652	8.75101	3.11408	0.00406902	0.343447	-1.90378	201667_at	GJA1	up	2697
1.72445	6.72621	2.83508	0.00817203	0.432866	-2.48303	218404_at	SNX10	up	29887
1.71777	7.10851	3.56946	0.0012421	0.227663	-0.909872	203362_s_at	MAD2L1	up	4085
1.69894	7.19641	3.95753	0.000435973	0.156031	-0.0292659	203432_at	TMPO	up	7112
1.69138	6.15241	5.37471	8.38409e-06	0.0350988	3.27436	218755_at	KIF20A	up	10112
1.69011	4.35982	3.13764	0.00383198	0.332249	-1.85371	204898_at	SAP30	up	8819
1.68229	6.29534	2.70643	0.0111687	0.472364	-2.74068	206508_at	CD70	up	970
1.6782	6.54073	3.1315	0.00389252	0.33619	-1.86678	219389_at	SUSD4	up	55061
1.6681	4.32109	2.93598	0.00636952	0.397695	-2.27661	219650_at	ERCC6L	up	54821
1.66377	5.37241	2.74752	0.0101149	0.463757	-2.65909	202532_s_at	DHFR	up	1719
1.64322	5.48735	3.01231	0.00526312	0.368799	-2.1181	205117_at	FGF1	up	2246
1.63308	4.81531	2.40116	0.0228278	0.553765	-3.32406	219201_s_at	TWSG1	up	57045
1.62909	6.76018	2.73406	0.0104494	0.463757	-2.68589	213110_s_at	COL4A5	up	1287
1.62824	3.29321	3.70011	0.000875814	0.209847	-0.616157	221226_s_at	ASIC4	up	55515
1.62703	6.69666	4.40412	0.000127198	0.083363	1.00644	204825_at	MELK	up	9833
1.6259	5.80046	3.37952	0.00205062	0.267216	-1.33066	205194_at	PSPH	up	5723
1.6176	6.06485	3.49847	0.00149952	0.242128	-1.06806	209642_at	BUB1	up	699
1.60987	6.58498	2.38451	0.023708	0.560812	-3.35464	201505_at	LAMB1	up	3912
1.60857	6.77858	3.35605	0.00218036	0.268425	-1.38208	218009_s_at	PRC1	up	9055
1.60287	6.23242	2.49145	0.0185534	0.522741	-3.15591	206858_s_at	HOXC6	up	3223
1.60264	5.71916	2.34494	0.0259254	0.572536	-3.42676	218541_s_at	TCIM	up	56892
1.59959	6.03569	2.75997	0.00981445	0.459228	-2.63424	202986_at	ARNT2	up	9915
1.5965	5.19752	2.65033	0.0127736	0.480625	-2.85096	209461_x_at	WDR18	up	57418
1.59602	7.41037	3.41383	0.00187424	0.266998	-1.25525	204170_s_at	CKS2	up	1164
1.59542	3.71094	3.30924	0.00246314	0.278651	-1.48424	207516_at	CHRNB4	up	1143
1.58383	3.57429	2.26746	0.0308209	0.60244	-3.56569	203558_at	CUL7	up	9820
1.58233	6.1544	3.06864	0.00456623	0.35128	-1.99987	206102_at	GINS1	up	9837
1.58217	5.86832	3.01482	0.00522998	0.368799	-2.11285	219787_s_at	ECT2	up	1894
1.57945	7.70763	2.44544	0.02063	0.537724	-3.24208	202431_s_at	MYC	up	4609
1.57505	7.24311	3.57485	0.00122439	0.227663	-0.897808	218883_s_at	CENPU	up	79682
1.57395	5.58574	2.43203	0.0212744	0.541333	-3.26701	202094_at	BIRC5	up	332
1.57262	4.99931	2.6044	0.0142443	0.488158	-2.94026	205402_x_at	PRSS2	up	5645
1.56948	4.72883	2.19543	0.0361045	0.611193	-3.69203	219740_at	VASH2	up	79805
1.56482	8.29668	2.64466	0.0129471	0.480625	-2.86204	206134_at	ADAMDEC1	up	27299
1.56389	2.49911	2.59802	0.0144604	0.489331	-2.95258	205023_at	RAD51	up	5888
1.55531	4.69491	3.52103	0.00141258	0.239363	-1.01791	219773_at	NOX4	up	50507
1.55156	5.38009	2.67845	0.0119438	0.475261	-2.79583	204826_at	CCNF	up	899
1.54311	7.20078	4.00198	0.000386093	0.148339	0.0729722	210052_s_at	TPX2	up	22974
1.53618	6.12213	3.99289	0.000395816	0.149491	0.0520436	218542_at	CEP55	up	55165
1.52809	7.24728	2.47626	0.0192167	0.52794	-3.18447	204798_at	MYB	up	4602
1.52157	5.64621	4.13732	0.000266251	0.120111	0.385625	209934_s_at	ATP2C1	up	27032
1.51779	5.10556	3.10301	0.0041852	0.344915	-1.92725	203762_s_at	DYNC2LI1	up	51626
1.51433	6.86868	3.87146	0.000551167	0.170578	-0.226555	214710_s_at	CCNB1	up	891
1.50418	5.7542	3.02066	0.0051537	0.368799	-2.10062	208930_s_at	ILF3	up	3609

## Sheet: deg-up-MIX
logFC	AveExpr	t	P.Value	adj.P.Val	B	probe_id	symbol	change	ENTREZID
2.85954	5.51471	6.75102	1.07012e-09	1.08226e-07	11.8433	210163_at	CXCL11	up	6373
2.5021	7.36939	6.65894	1.64679e-09	1.59744e-07	11.4261	206140_at	LHX2	up	9355
2.49789	5.95075	8.8991	3.12666e-14	1.18581e-11	21.9734	204533_at	CXCL10	up	3627
2.2908	7.60344	4.11579	8.08969e-05	0.0015551	1.06799	204475_at	MMP1	up	4312
2.26323	4.24989	6.81238	8.02078e-10	8.52216e-08	12.1225	205278_at	GAD1	up	2571
2.26231	9.93706	9.54752	1.24232e-15	7.98198e-13	25.1057	201505_at	LAMB1	up	3912
2.216	9.00357	7.78019	7.73629e-12	1.37623e-09	16.6223	223642_at	ZIC2	up	7546
2.1053	4.21494	7.04272	2.69814e-10	3.23854e-08	13.1777	209395_at	CHI3L1	up	1116
2.02489	4.85186	6.44198	4.51119e-09	3.84352e-07	10.4514	228873_at	COL22A1	up	169044
1.98999	8.72757	7.63826	1.54241e-11	2.49219e-09	15.9527	206858_s_at	HOXC6	up	3223
1.9486	9.43058	7.12773	1.80001e-10	2.25468e-08	13.5699	1556499_s_at	COL1A1	up	1277
1.94834	5.49743	6.13389	1.84744e-08	1.31647e-06	9.08952	203915_at	CXCL9	up	4283
1.89524	9.44091	9.36382	3.10098e-15	1.61289e-12	24.2175	211964_at	COL4A2	up	1284
1.85973	9.85256	6.58475	2.32728e-09	2.13973e-07	11.0915	219918_s_at	ASPM	up	259266
1.82568	9.49736	8.12244	1.45059e-12	3.22036e-10	18.2472	211980_at	COL4A1	up	1282
1.82533	4.95449	6.60127	2.15502e-09	2.00497e-07	11.1659	206025_s_at	TNFAIP6	up	7130
1.82476	9.35905	6.91478	4.94827e-10	5.5377e-08	12.5902	223381_at	NUF2	up	83540
1.79476	10.2004	8.13527	1.36201e-12	3.0737e-10	18.3084	218585_s_at	DTL	up	51514
1.77544	5.12644	6.81863	7.78814e-10	8.3073e-08	12.151	221729_at	COL5A2	up	1290
1.75546	5.25693	4.61123	1.21878e-05	0.000329315	2.86086	1554997_a_at	PTGS2	up	5743
1.74616	9.00319	6.6297	1.88764e-09	1.78975e-07	11.2941	204709_s_at	KIF23	up	9493
1.73445	10.7364	6.90813	5.10618e-10	5.6911e-08	12.5598	219148_at	PBK	up	55872
1.72581	10.5211	6.89031	5.55474e-10	6.15337e-08	12.4782	204146_at	RAD51AP1	up	10635
1.69267	6.87894	4.40239	2.7486e-05	0.000641648	2.08861	204580_at	MMP12	up	4321
1.69076	5.13277	6.23267	1.17896e-08	8.86866e-07	9.52319	210164_at	GZMB	up	3002
1.68389	9.17441	7.44127	4.00032e-11	5.82585e-09	15.0282	204162_at	NDC80	up	10403
1.6751	4.67493	5.51849	2.83163e-07	1.3857e-05	6.46003	214038_at	CCL8	up	6355
1.66296	9.67155	7.21146	1.20661e-10	1.58405e-08	13.9576	205034_at	CCNE2	up	9134
1.65941	4.49399	4.75113	6.98553e-06	0.000203467	3.39082	204548_at	STAR	up	6770
1.65555	7.81869	5.02412	2.29737e-06	8.13659e-05	4.45262	219295_s_at	PCOLCE2	up	26577
1.62748	3.85994	4.17069	6.60095e-05	0.00131569	1.25984	218468_s_at	GREM1	up	26585
1.62431	4.43298	5.56719	2.29225e-07	1.15167e-05	6.66317	1554062_at	XG	up	7499
1.58508	4.23139	4.81099	5.48966e-06	0.00016693	3.62058	216598_s_at	CCL2	up	6347
1.58079	9.31184	6.64291	1.77479e-09	1.70437e-07	11.3537	229551_x_at	ZNF367	up	195828
1.57847	7.18877	6.9872	3.51192e-10	4.08948e-08	12.9223	204702_s_at	NFE2L3	up	9603
1.55602	6.96602	6.05457	2.64444e-08	1.79182e-06	8.74341	1552417_a_at	NEDD1	up	121441
1.54438	10.16	6.86094	6.38051e-10	6.94141e-08	12.344	203755_at	BUB1B	up	701
1.53763	4.92645	3.51448	0.000670627	0.00853147	-0.91169	205828_at	MMP3	up	4314
1.52641	5.0736	4.50407	1.85492e-05	0.000464905	2.46171	205819_at	MARCO	up	8685
1.50041	8.92847	5.56784	2.28577e-07	1.14947e-05	6.66589	209642_at	BUB1	up	699

## Sheet: deg-down-34573
logFC	AveExpr	t	P.Value	adj.P.Val	B	probe_id	symbol	change	ENTREZID
-8.75518	5.26766	-9.88796	4.04455e-10	5.32431e-06	12.4931	212531_at	LCN2	down	3934
-8.32115	6.3212	-11.2514	2.83915e-11	5.16848e-07	14.6925	209719_x_at	SERPINB3	down	6317
-8.21578	7.46061	-9.57632	7.66424e-10	5.32431e-06	11.9514	203021_at	SLPI	down	6590
-7.63177	5.67766	-7.71176	4.5729e-08	8.91927e-05	8.38944	204351_at	S100P	down	6286
-7.58116	5.0585	-6.93919	2.84476e-07	0.000378929	6.75173	213240_s_at	KRT4	down	3851
-7.5582	3.49031	-13.7162	3.92026e-13	2.14097e-08	18.0354	205725_at	SCGB1A1	down	7356
-7.51096	7.42993	-6.21397	1.69048e-06	0.00106117	5.13464	201884_at	CEACAM5	down	1048
-7.48424	4.90877	-8.64526	5.57511e-09	1.79102e-05	10.2423	223631_s_at	C19orf33	down	64073
-7.4729	4.74625	-4.61935	0.000100055	0.012797	1.38443	213796_at	SPRR1A	down	6698
-7.36518	5.30912	-8.75194	4.4158e-09	1.57016e-05	10.4451	203453_at	SCNN1A	down	6337
-7.20072	3.88564	-8.14071	1.71395e-08	4.25471e-05	9.25822	211906_s_at	SERPINB4	down	6318
-7.0678	6.60194	-6.37132	1.14262e-06	0.000822165	5.49154	203535_at	S100A9	down	6280
-6.92488	5.28954	-7.76435	4.04919e-08	8.4831e-05	8.49754	218990_s_at	SPRR3	down	6707
-6.8155	8.33071	-4.11628	0.000367651	0.0273923	0.184604	202917_s_at	S100A8	down	6279
-6.72992	4.50854	-8.84969	3.57116e-09	1.39308e-05	10.6294	203400_s_at	TF	down	7018
-6.6691	6.32613	-5.42683	1.24238e-05	0.00358994	3.30707	209173_at	AGR2	down	10551
-6.56111	4.49714	-5.33129	1.58788e-05	0.00412225	3.08132	203691_at	PI3	down	5266
-6.50132	3.83821	-5.04731	3.30246e-05	0.00635061	2.40681	238116_at	DYNLRB2	down	83657
-6.27974	4.96585	-5.92529	3.4909e-06	0.00161567	4.47201	203757_s_at	CEACAM6	down	4680
-6.2769	6.16598	-7.28574	1.24125e-07	0.000196808	7.49772	209373_at	MALL	down	7851
-6.26749	3.91885	-6.21667	1.67911e-06	0.00106117	5.1408	205081_at	CRIP1	down	1396
-6.21564	4.23014	-7.74915	4.19394e-08	8.4831e-05	8.46634	219727_at	DUOX2	down	50506
-6.07287	4.59149	-6.77654	4.22013e-07	0.000480154	6.39543	209114_at	TSPAN1	down	10103
-6.06123	3.97066	-5.58923	8.19796e-06	0.00274672	3.68916	236085_at	CAPSL	down	133690
-5.95283	3.50726	-4.55391	0.000118555	0.014115	1.22792	205916_at	S100A7	down	6278
-5.89962	4.33479	-5.93624	3.3957e-06	0.00161424	4.49732	219554_at	RHCG	down	51458
-5.87163	5.19582	-6.76119	4.3809e-07	0.000488274	6.3616	203963_at	CA12	down	771
-5.80995	5.31602	-5.90914	3.6363e-06	0.00165491	4.43465	227725_at	ST6GALNAC1	down	55808
-5.76291	3.17728	-6.30065	1.36194e-06	0.000896141	5.33164	229542_at	C20orf85	down	128602
-5.72907	6.22801	-5.32129	1.62926e-05	0.0041971	3.05764	226424_at	CAPS	down	828
-5.6916	4.63423	-4.88234	5.06088e-05	0.00847344	2.0132	230093_at	RSPH1	down	89765
-5.66315	5.69975	-5.44301	1.19187e-05	0.00351846	3.34524	1552594_at	TMEM190	down	147744
-5.63335	2.88072	-7.76762	4.01872e-08	8.4831e-05	8.50425	223786_at	CHST6	down	4166
-5.61526	5.74129	-6.375	1.13223e-06	0.000822165	5.49985	220026_at	CLCA4	down	22802
-5.59495	5.34299	-5.70286	6.13607e-06	0.00229527	3.95511	209160_at	AKR1C3	down	8644
-5.56564	3.37605	-6.57244	6.95315e-07	0.000593332	5.94299	218876_at	TPPP3	down	51673
-5.53691	3.54241	-4.66333	8.92749e-05	0.0118916	1.4896	239150_at	SNTN	down	132203
-5.53374	4.72014	-8.14607	1.69331e-08	4.25471e-05	9.2689	210397_at	DEFB1	down	1672
-5.48649	3.74904	-5.40041	1.32953e-05	0.00374484	3.24471	223737_x_at	CHST9	down	83539
-5.43358	3.52406	-4.54999	0.000119765	0.0141881	1.21855	220196_at	MUC16	down	94025
-5.40375	4.41842	-4.06836	0.000415927	0.0295257	0.0710273	213172_at	TTC9	down	23508
-5.40193	3.55229	-4.64447	9.37481e-05	0.0122859	1.4445	227742_at	CLIC6	down	54102
-5.39048	3.6524	-6.0242	2.72047e-06	0.00141988	4.70013	239216_at	TEKT1	down	83659
-5.34704	4.31486	-6.83619	3.65047e-07	0.000442405	6.52655	205319_at	PSCA	down	8000
-5.28448	5.13947	-4.81779	5.98204e-05	0.00928116	1.85896	235751_s_at	VMO1	down	284013
-5.26944	2.37552	-5.2941	1.74729e-05	0.00423714	2.99326	223962_at	TTC29	down	83894
-5.15848	5.07634	-3.26804	0.00314505	0.0875437	-1.78065	241987_x_at	SNX31	down	169166
-5.14613	5.16295	-4.05001	0.000436025	0.0304899	0.0275971	1558034_s_at	CP	down	1356
-5.11403	4.42739	-5.83259	4.41365e-06	0.00189797	4.25721	228058_at	ZG16B	down	124220
-5.11306	4.34799	-4.58735	0.000108711	0.0134322	1.30788	219412_at	RAB38	down	23682
-5.09161	5.1746	-4.68988	8.3337e-05	0.0113498	1.5531	220266_s_at	KLF4	down	9314
-5.07228	4.46362	-4.66398	8.91243e-05	0.0118916	1.49116	1556003_a_at	LOC101928817	down	101928817
-5.01406	2.48006	-5.72087	5.86116e-06	0.00227297	3.99716	220664_at	SPRR2C	down	6702
-5.00518	4.65334	-6.71293	4.92818e-07	0.000512516	6.25505	229012_at	C9orf24	down	84688
-5.00457	7.6595	-4.85059	5.49461e-05	0.00883718	1.93736	209351_at	KRT14	down	3861
-4.9943	2.88642	-4.6315	9.6954e-05	0.0124881	1.41348	205979_at	SCGB2A1	down	4246
-4.95187	7.71854	-5.69918	6.19377e-06	0.00230109	3.94652	209667_at	CES2	down	8824
-4.92238	4.05412	-4.34887	0.000201639	0.0193086	0.738077	218963_s_at	KRT23	down	25984
-4.92073	6.2085	-4.33736	0.000207737	0.0196964	0.710608	205064_at	SPRR1B	down	6699
-4.91499	4.99329	-6.88973	3.20612e-07	0.000397946	6.6438	226960_at	CXCL17	down	284340
-4.91033	6.84464	-6.67199	5.44683e-07	0.000515087	6.16441	219799_s_at	DHRS9	down	10170
-4.88768	4.57704	-6.91958	2.98278e-07	0.000387853	6.70898	203108_at	GPRC5A	down	9052
-4.88743	5.50535	-5.35112	1.50896e-05	0.00400618	3.12823	228100_at	PIFO	down	128344
-4.7727	3.90356	-5.25319	1.94134e-05	0.00445473	2.8963	204885_s_at	MSLN	down	10232
-4.75015	5.79818	-4.64953	9.25264e-05	0.0121762	1.4566	219850_s_at	EHF	down	26298
-4.73263	4.23176	-5.92901	3.45827e-06	0.00161424	4.48061	240275_at	ARMC3	down	219681
-4.72374	3.8652	-5.28236	1.80086e-05	0.00423714	2.96546	205513_at	TCN1	down	6947
-4.70738	3.3552	-4.07825	0.000405472	0.0291369	0.0944593	224463_s_at	CFAP300	down	85016
-4.7029	5.5841	-5.08609	2.98757e-05	0.00591161	2.49917	219795_at	SLC6A14	down	11254
-4.65725	3.77253	-5.1728	2.38837e-05	0.00509516	2.70543	1558281_a_at	TMEM184A	down	202915
-4.6337	6.02713	-6.80584	3.9298e-07	0.000456634	6.4599	211726_s_at	FMO2	down	2327
-4.62609	3.73087	-7.09915	1.93632e-07	0.00026437	7.09832	220344_at	C11orf16	down	56673
-4.62023	5.79777	-6.17341	1.87084e-06	0.00113525	5.04215	205623_at	ALDH3A1	down	218
-4.5783	5.23931	-4.89582	4.88722e-05	0.00831483	2.0454	206509_at	PIP	down	5304
-4.54877	4.31877	-5.04383	3.33233e-05	0.00636324	2.39851	209950_s_at	VILL	down	50853
-4.54837	3.25257	-4.09304	0.000390329	0.0284606	0.129497	1565162_s_at	MGST1	down	4257
-4.5428	5.97134	-3.97302	0.000531375	0.0342746	-0.154331	207057_at	SLC16A7	down	9194
-4.5396	8.63942	-3.64428	0.00122824	0.0550722	-0.923229	204268_at	S100A2	down	6273
-4.48867	4.66954	-4.63264	9.66685e-05	0.0124808	1.4162	1562921_at	EP300-AS1	down	101927279
-4.48539	4.00423	-3.1263	0.00445049	0.10334	-2.09515	207430_s_at	MSMB	down	4477
-4.48218	4.03239	-6.02092	2.74301e-06	0.00141988	4.69258	236666_s_at	LRRC10B	down	390205
-4.4679	3.18808	-6.18197	1.83121e-06	0.00112368	5.06169	243900_at	WDR38	down	401551
-4.46609	3.47341	-4.17642	0.000314848	0.0254738	0.327393	231565_at	CFAP299	down	255119
-4.46377	6.55381	-4.16349	0.000325531	0.0258805	0.296658	203786_s_at	TPD52L1	down	7164
-4.45942	8.49979	-3.70079	0.00106443	0.0508144	-0.792125	209699_x_at	AKR1C2	down	1646
-4.45483	4.33835	-4.2612	0.000252951	0.0219625	0.52908	206355_at	GNAL	down	2774
-4.41439	3.2908	-4.42439	0.000165833	0.0172837	0.918349	220105_at	RSPH14	down	27156
-4.3995	6.55374	-4.2701	0.0002472	0.0218519	0.550279	203407_at	PPL	down	5493
-4.39672	6.13766	-5.79584	4.84472e-06	0.00200443	4.17181	227862_at	TRNP1	down	388610
-4.35819	5.68634	-4.61977	9.9948e-05	0.012797	1.38542	230252_at	LPAR5	down	57121
-4.34785	3.77032	-5.04456	3.32597e-05	0.00636324	2.40027	237281_at	AKAP14	down	158798
-4.32301	2.68999	-6.70816	4.98587e-07	0.000512516	6.24451	243803_at	C11orf97	down	643037
-4.30657	5.72832	-6.54644	7.41247e-07	0.000613359	5.88493	210064_s_at	UPK1B	down	7348
-4.28156	5.73073	-4.4756	0.000145232	0.0158504	1.04069	219508_at	GCNT3	down	9245
-4.27534	2.24818	-5.02825	3.46922e-05	0.00651081	2.3614	231771_at	GJB6	down	10804
-4.22882	3.3504	-5.40082	1.32814e-05	0.00374484	3.24567	226067_at	BPIFB1	down	92747
-4.21238	3.70455	-3.59912	0.00137663	0.0584166	-1.0276	211361_s_at	SERPINB13	down	5275
-4.21237	3.48473	-4.85013	5.50117e-05	0.00883718	1.93626	236421_at	ANKRD45	down	339416
-4.20958	5.09435	-4.51647	0.000130635	0.0147883	1.13841	212336_at	EPB41L1	down	2036
-4.20322	2.54927	-4.38681	0.000182781	0.018143	0.828614	220919_s_at	CFAP43	down	80217
-4.19048	3.9667	-3.14678	0.00423397	0.101037	-2.05006	229973_at	ERICH3	down	127254
-4.16812	6.10612	-3.62456	0.001291	0.0564319	-0.968839	204388_s_at	MAOA	down	4128
-4.1675	5.13598	-2.31791	0.0289315	0.237884	-3.75685	218002_s_at	CXCL14	down	9547
-4.16614	4.47392	-4.28844	0.00023575	0.0211065	0.593992	223609_at	ROPN1L	down	83853
-4.14774	5.21446	-5.41029	1.29624e-05	0.00372586	3.26804	241382_at	PCP4L1	down	654790
-4.13907	5.48525	-5.3641	1.45945e-05	0.00392635	3.15893	229964_at	C9orf152	down	401546
-4.10293	5.43106	-3.40928	0.00221612	0.0745688	-1.46227	219476_at	C1orf116	down	79098
-4.07618	3.0687	-3.98322	0.000517651	0.0337356	-0.130268	204941_s_at	ALDH3B2	down	222
-4.06005	4.32161	-5.61559	7.66449e-06	0.00260137	3.75096	232306_at	CDH26	down	60437
-4.03758	3.94474	-3.87334	0.000685908	0.0394554	-0.388946	230033_at	DNAAF3	down	352909
-4.03451	5.50661	-5.31393	1.66037e-05	0.00423714	3.04023	227676_at	FAM3D	down	131177
-3.99886	4.85173	-3.34189	0.00262023	0.0813128	-1.61476	224329_s_at	CNFN	down	84518
-3.99619	3.29911	-5.2097	2.17158e-05	0.00481176	2.79309	219529_at	CLIC3	down	9022
-3.99461	5.08355	-3.24517	0.00332723	0.0897224	-1.83175	206276_at	LY6D	down	8581
-3.99373	7.2942	-4.48069	0.000143328	0.0157814	1.05287	227717_at	ARHGEF37	down	389337
-3.99362	3.23963	-5.5638	8.74829e-06	0.00280727	3.62948	203571_s_at	ADIRF	down	10974
-3.97629	3.05011	-5.61575	7.66131e-06	0.00260137	3.75134	1553734_at	AK7	down	122481
-3.97076	3.15476	-6.31428	1.31654e-06	0.000876833	5.36253	204874_x_at	BAIAP3	down	8938
-3.97014	3.70796	-4.63274	9.66421e-05	0.0124808	1.41645	235871_at	LIPH	down	200879
-3.9365	6.81125	-6.66325	5.56463e-07	0.000515087	6.14502	228648_at	LRG1	down	116844
-3.93242	10.153	-3.46054	0.00194992	0.0703547	-1.34562	201012_at	ANXA1	down	301
-3.92551	5.07061	-4.39061	0.000180989	0.0180977	0.837699	205863_at	S100A12	down	6283
-3.9203	4.84494	-4.02293	0.000467469	0.031839	-0.0364736	1561785_at	MUC4	down	4585
-3.91033	5.29441	-3.31675	0.00278857	0.0834614	-1.67137	200085_s_at	ELOB	down	6923
-3.90285	2.91978	-4.40587	0.000173978	0.0177597	0.874134	208502_s_at	PITX1	down	5307
-3.9023	5.89384	-3.77446	0.000882699	0.0456072	-0.620488	1555950_a_at	CD55	down	1604
-3.89298	5.94386	-5.0498	3.28128e-05	0.00633217	2.41274	203747_at	AQP3	down	360
-3.89105	3.5228	-5.34556	1.53069e-05	0.00403843	3.11508	1568375_at	DEFB124	down	245937
-3.85181	5.46758	-5.34012	1.55223e-05	0.00407557	3.10222	1553212_at	KRT78	down	196374
-3.81897	3.82268	-3.99284	0.000505029	0.0332303	-0.107566	240065_at	FAM81B	down	153643
-3.81518	5.73902	-3.80372	0.0008193	0.0440497	-0.552102	238017_at	SDR16C5	down	195814
-3.80998	6.01468	-6.60567	6.40812e-07	0.000573716	6.01705	214088_s_at	FUT3	down	2525
-3.80538	8.37679	-3.27513	0.00309054	0.0869123	-1.76478	200648_s_at	GLUL	down	2752
-3.79838	4.87809	-5.66742	6.71567e-06	0.00244835	3.87228	205714_s_at	ZMYND10	down	51364
-3.79315	4.83228	-3.88709	0.000662214	0.0385721	-0.356652	203779_s_at	MPZL2	down	10205
-3.78406	2.89537	-4.39188	0.000180398	0.0180977	0.840714	206391_at	RARRES1	down	5918
-3.78384	5.32024	-4.42964	0.000163593	0.0171813	0.930895	238682_at	CCDC96	down	257236
-3.77767	4.60869	-3.82194	0.000782113	0.0427991	-0.509469	1560426_at	CFAP54	down	144535
-3.76527	4.181	-3.30657	0.00285967	0.0844646	-1.69426	202587_s_at	AK1	down	203
-3.76513	3.84027	-3.55943	0.00152144	0.0617498	-1.11905	209792_s_at	KLK10	down	5655
-3.75202	3.0111	-5.01367	3.60258e-05	0.00671494	2.32662	231077_at	CFAP126	down	257177
-3.73317	2.98205	-3.82058	0.000784834	0.0428287	-0.512656	1552325_at	CFAP53	down	220136
-3.72483	6.12193	-3.57444	0.001465	0.0604407	-1.08449	202345_s_at	FABP5	down	2171
-3.72171	3.02247	-3.60716	0.001349	0.0576744	-1.00905	219614_s_at	SLC6A20	down	54716
-3.71178	4.37462	-4.91853	4.60821e-05	0.00801491	2.09962	1568906_at	LOC728196	down	728196
-3.7042	2.75431	-4.53132	0.000125703	0.0144527	1.17391	204591_at	CHL1	down	10752
-3.69913	4.72707	-3.01683	0.00580067	0.117097	-2.33418	220636_at	DNAI2	down	64446
-3.69901	4.99562	-3.72104	0.00101112	0.0493919	-0.745037	204213_at	PIGR	down	5284
-3.69884	7.2492	-6.04142	2.60514e-06	0.00139485	4.73973	203585_at	ZNF185	down	7739
-3.6938	2.9453	-6.39986	1.06457e-06	0.000818863	5.55593	220152_at	C10orf95	down	79946
-3.6933	3.44803	-3.40228	0.0022551	0.0751421	-1.47816	1552269_at	SPATA17	down	128153
-3.68717	6.62837	-3.80584	0.000814889	0.0439767	-0.547148	1558378_a_at	AHNAK2	down	113146
-3.67688	4.82577	-4.12905	0.000355752	0.0268352	0.214897	219580_s_at	TMC5	down	79838
-3.6729	3.6067	-4.18771	0.000305807	0.0249642	0.354232	213432_at	MUC5B	down	727897
-3.66632	3.57405	-4.01151	0.000481378	0.0322677	-0.0634471	220187_at	STEAP4	down	79689
-3.66359	3.4986	-4.84961	5.50863e-05	0.00883718	1.93501	230631_s_at	IL10RB-DT	down	100288432
-3.66221	5.07206	-4.16227	0.00032655	0.0258805	0.293777	203151_at	MAP1A	down	4130
-3.65774	8.63874	-3.11771	0.00454446	0.104412	-2.11403	201510_at	ELF3	down	1999
-3.65706	3.55332	-4.66096	8.98232e-05	0.0119356	1.48396	231800_s_at	DMRT3	down	58524
-3.64432	6.01528	-4.68718	8.39215e-05	0.0113727	1.54665	227850_x_at	CDC42EP5	down	148170
-3.64009	5.66626	-3.86358	0.00070323	0.0399226	-0.411853	1553589_a_at	PDZK1IP1	down	10158
-3.63529	4.95624	-4.83453	5.72805e-05	0.00901516	1.89898	205019_s_at	VIPR1	down	7433
-3.62907	5.22448	-3.35781	0.00251874	0.0794238	-1.57882	229331_at	SPATA18	down	132671
-3.61869	5.8209	-3.38351	0.00236296	0.0772774	-1.52071	205470_s_at	KLK11	down	11012
-3.61862	6.36483	-3.90353	0.000634932	0.0376499	-0.317998	224414_s_at	CARD6	down	84674
-3.61673	4.67721	-4.07499	0.000408891	0.0293055	0.0867304	239098_at	KCNRG	down	283518
-3.61535	6.74465	-2.57953	0.016165	0.185818	-3.24814	201427_s_at	SELENOP	down	6414
-3.61429	6.80974	-3.2238	0.00350665	0.0918947	-1.87938	1552378_s_at	RDH10	down	157506
-3.61223	3.22085	-3.82195	0.000782095	0.0427991	-0.509448	240809_at	ZNF295-AS1	down	150142
-3.61087	4.83573	-4.80191	6.2333e-05	0.00954008	1.82101	229740_at	SMIM5	down	643008
-3.60334	5.82185	-3.88693	0.000662491	0.0385721	-0.357037	225354_s_at	SH3BGRL2	down	83699
-3.60068	3.1694	-5.08642	2.98502e-05	0.00591161	2.49996	233071_at	RSPH4A	down	345895
-3.59541	3.03473	-5.62869	7.41249e-06	0.00259499	3.78166	206831_s_at	ARSD	down	414
-3.59433	6.4608	-3.63282	0.00126435	0.0558402	-0.949749	202180_s_at	MVP	down	9961
-3.59041	4.56652	-4.88601	5.01304e-05	0.00844992	2.02196	208300_at	PTPRH	down	5794
-3.58172	7.27476	-3.51938	0.00168261	0.0654161	-1.21104	212657_s_at	IL1RN	down	3557
-3.57878	5.84863	-2.9808	0.00632506	0.123017	-2.41205	227188_at	EVA1C	down	59271
-3.57489	6.36467	-4.11012	0.000373533	0.0276045	0.16999	218010_x_at	PPDPF	down	79144
-3.5632	4.5535	-4.09594	0.00038743	0.0282963	0.13636	206122_at	SOX15	down	6665
-3.55286	3.81277	-5.97404	3.08686e-06	0.00153257	4.58457	220308_at	CFAP45	down	25790
-3.54888	5.09978	-4.36274	0.000194529	0.0189035	0.771176	204073_s_at	MYRF	down	745
-3.54633	4.35587	-4.01437	0.000477862	0.0321794	-0.0567042	220267_at	KRT24	down	192666
-3.54475	3.92118	-4.32396	0.000215061	0.020029	0.678662	223349_s_at	BOK	down	666
-3.53378	3.75062	-3.75384	0.000930249	0.0468237	-0.668612	1556736_at	SCOC-AS1	down	100129858
-3.5309	3.68468	-3.60989	0.00133972	0.0575206	-1.00274	220311_at	N6AMT1	down	29104
-3.5236	2.52245	-5.20642	2.18999e-05	0.00482159	2.78531	1555804_a_at	MAP3K19	down	80122
-3.52145	3.95043	-3.27257	0.00311015	0.0871305	-1.77052	221024_s_at	SLC2A10	down	81031
-3.52117	4.17906	-4.19121	0.000303061	0.0247947	0.362542	209468_at	LRP5	down	4041
-3.51071	4.05506	-4.76049	6.93961e-05	0.0101335	1.72199	218931_at	RAB17	down	64284
-3.50842	5.86238	-5.40194	1.32429e-05	0.00374484	3.24834	236320_at	CCDC17	down	149483
-3.50678	3.65596	-3.74457	0.000952445	0.0474716	-0.690233	238066_at	RBP7	down	116362
-3.50254	4.78375	-4.43722	0.000160411	0.0170043	0.949008	219985_at	HS3ST3A1	down	9955
-3.50218	4.12754	-4.3235	0.000215317	0.020029	0.677563	222361_at	TUBBP5	down	643224
-3.50191	5.49861	-4.20956	0.000289038	0.0240626	0.406188	1553114_a_at	PTK6	down	5753
-3.49874	6.15169	-3.61707	0.00131567	0.0567583	-0.986161	223402_at	DUSP23	down	54935
-3.49619	4.27715	-4.6442	9.38143e-05	0.0122859	1.44385	1558849_at	LINC00908	down	284276
-3.49595	3.51203	-3.62848	0.00127829	0.0561183	-0.959785	230695_s_at	RSPH9	down	221421
-3.49234	6.01743	-4.69963	8.12566e-05	0.0112062	1.57643	228575_at	IL20RB	down	53833
-3.48785	4.76621	-3.52604	0.00165471	0.0647339	-1.19577	218935_at	EHD3	down	30845
-3.48274	8.07354	-4.63905	9.50752e-05	0.0123627	1.43153	212268_at	SERPINB1	down	1992
-3.47571	6.04902	-3.78593	0.000857295	0.0448892	-0.593699	214433_s_at	SELENBP1	down	8991
-3.47273	3.32891	-5.57757	8.44595e-06	0.00277867	3.66179	229241_at	LDHD	down	197257
-3.47176	3.97394	-3.94111	0.000576685	0.0357849	-0.229566	1438_at	EPHB3	down	2049
-3.46974	3.30746	-3.59246	0.00139997	0.0588126	-1.04297	1559333_at	SRGAP3-AS2	down	101927416
-3.46769	8.55643	-3.12805	0.00443166	0.103165	-2.09132	207076_s_at	ASS1	down	445
-3.45924	9.86496	-5.54672	9.13893e-06	0.002885	3.58935	208898_at	ATP6V1D	down	51382
-3.45875	4.32524	-3.53565	0.00161522	0.0639037	-1.17371	206164_at	CLCA2	down	9635
-3.45295	7.01439	-3.80172	0.000823494	0.0441349	-0.556788	200862_at	DHCR24	down	1718
-3.45174	4.22694	-2.95341	0.00675356	0.125721	-2.47096	210119_at	KCNJ15	down	3772
-3.42785	4.29061	-4.03482	0.000453395	0.0313037	-0.00834782	220389_at	CCDC81	down	60494
-3.42335	4.37873	-3.38985	0.00232595	0.0763435	-1.50633	233176_at	LOC100507642	down	100507642
-3.42264	4.96185	-3.77267	0.000886729	0.0456994	-0.624667	213556_at	PINLYP	down	390940
-3.42079	6.22925	-5.99765	2.90851e-06	0.00147077	4.63901	211026_s_at	MGLL	down	11343
-3.41011	5.38941	-4.16082	0.000327774	0.0258805	0.290332	226707_at	NAPRT	down	93100
-3.40816	4.25053	-3.89557	0.000648012	0.0381214	-0.336735	209652_s_at	PGF	down	5228
-3.40637	5.4863	-2.60271	0.0153338	0.181379	-3.20157	204952_at	LYPD3	down	27076
-3.40584	6.12038	-2.95999	0.00664828	0.124955	-2.45684	202201_at	BLVRB	down	645
-3.40484	4.44591	-3.85366	0.00072129	0.040652	-0.43514	206277_at	P2RY2	down	5029
-3.3921	6.40018	-3.23067	0.00344797	0.0911057	-1.86408	218960_at	TMPRSS4	down	56649
-3.38258	2.81802	-6.16265	1.92192e-06	0.00115342	5.01757	223778_at	KIF9	down	64147
-3.37421	4.16729	-4.36591	0.000192943	0.0188164	0.778725	236496_at	DEGS2	down	123099
-3.37201	5.37297	-3.3254	0.00272951	0.0826311	-1.65191	220911_s_at	NYNRIN	down	57523
-3.37191	5.623	-4.36342	0.00019419	0.0189035	0.772782	205783_at	KLK13	down	26085
-3.37128	5.77362	-3.15194	0.00418096	0.100662	-2.03866	225870_s_at	TRAPPC5	down	126003
-3.35892	4.01604	-4.71214	7.86625e-05	0.0109592	1.60636	239440_at	LOC100506858	down	100506858
-3.34765	4.10225	-2.99402	0.00612767	0.120595	-2.38354	227038_at	SGMS2	down	166929
-3.34476	4.7703	-4.35746	0.000197205	0.0191192	0.758577	204447_at	LZTS3	down	9762
-3.34426	4.83643	-3.36067	0.00250093	0.0792246	-1.57236	203851_at	IGFBP6	down	3489
-3.335	5.41258	-2.99467	0.00611811	0.120537	-2.38213	1553970_s_at	CEL	down	1056
-3.33256	5.20997	-3.58925	0.00141135	0.0591543	-1.05038	219995_s_at	ZNF750	down	79755
-3.3318	5.92668	-4.97607	3.97051e-05	0.00722804	2.23697	204623_at	TFF3	down	7033
-3.32956	4.24887	-5.50882	1.00693e-05	0.00313712	3.50025	1554117_at	CCDC60	down	160777
-3.32023	6.37552	-4.24178	0.000265962	0.0228386	0.482856	225755_at	KLHDC8B	down	200942
-3.30692	2.86811	-5.00089	3.72365e-05	0.00687026	2.29615	1553072_at	BNIPL	down	149428
-3.30431	4.16573	-2.98632	0.00624181	0.122093	-2.40014	218723_s_at	RGCC	down	28984
-3.28755	3.93714	-3.85308	0.000722361	0.0406704	-0.436502	205899_at	CCNA1	down	8900
-3.28743	9.14376	-2.38253	0.025119	0.224265	-3.63424	207935_s_at	KRT13	down	3860
-3.28516	5.74926	-4.26873	0.000248076	0.0218519	0.547018	201851_at	SH3GL1	down	6455
-3.27749	6.45399	-4.17903	0.000312733	0.0253778	0.333601	221667_s_at	HSPB8	down	26353
-3.27605	5.65653	-2.861	0.00841279	0.139184	-2.66789	208937_s_at	ID1	down	3397
-3.27226	4.62846	-3.70738	0.00104678	0.0504832	-0.776803	225812_at	FAM229B	down	619208
-3.26931	7.87375	-3.61674	0.00131677	0.0567583	-0.986925	205014_at	FGFBP1	down	9982
-3.26261	5.59899	-3.10582	0.00467768	0.105542	-2.14014	209679_s_at	SMAGP	down	57228
-3.25984	3.46055	-2.78002	0.0101779	0.152144	-2.83797	209616_s_at	CES1	down	1066
-3.25943	7.14705	-4.3084	0.000223896	0.0204703	0.641545	203162_s_at	KATNB1	down	10300
-3.25904	3.47888	-2.87621	0.00811542	0.136558	-2.63568	1560676_at	SIAH3	down	283514
-3.25845	4.47793	-4.41961	0.000167898	0.0173783	0.906936	240293_at	CCDC153	down	283152
-3.25502	4.74234	-4.29204	0.000233569	0.0210002	0.602558	232684_at	ZNF503-AS1	down	253264
-3.25136	5.87108	-4.85643	5.41221e-05	0.00879693	1.9513	229599_at	SMIM22	down	440335
-3.24858	5.14611	-3.59623	0.00138671	0.0586619	-1.03427	219768_at	VTCN1	down	79679
-3.24545	4.65802	-4.76054	6.93883e-05	0.0101335	1.72209	235062_at	PIH1D2	down	120379
-3.24527	6.49371	-3.72186	0.00100901	0.0493863	-0.743125	205709_s_at	CDS1	down	1040
-3.24242	3.47077	-3.88112	0.00067241	0.0389834	-0.370689	228903_at	CES4A	down	283848
-3.24203	5.59832	-4.40142	0.000175994	0.0178656	0.863507	218261_at	AP1M2	down	10053
-3.24183	6.39959	-3.22159	0.00352575	0.092154	-1.88431	220945_x_at	MANSC1	down	54682
-3.24039	3.78839	-4.2182	0.000282666	0.0236767	0.426728	232836_at	LINC00687	down	728450
-3.23463	5.64411	-3.25384	0.00325702	0.0888935	-1.8124	1557275_a_at	TLCD2	down	727910
-3.23136	3.44645	-5.51312	9.95904e-06	0.00312582	3.51037	204130_at	HSD11B2	down	3291
-3.22554	7.00211	-4.50182	0.000135691	0.0150964	1.10338	219281_at	MSRA	down	4482
-3.22439	5.60608	-3.81754	0.00079094	0.0429886	-0.519771	223464_at	OSBPL5	down	114879
-3.22033	4.21354	-3.79989	0.000827347	0.044164	-0.561071	1560712_at	TMPRSS11B	down	132724
-3.2171	2.89247	-2.95361	0.0067504	0.125721	-2.47054	1554190_s_at	PLEKHS1	down	79949
-3.21708	4.48541	-3.42214	0.00214617	0.0737225	-1.43305	226622_at	MUC20	down	200958
-3.21679	5.87578	-4.60232	0.000104572	0.013159	1.34369	230600_at	LRRC46	down	90506
-3.2135	3.60643	-3.64622	0.00122222	0.0550722	-0.918729	207328_at	ALOX15	down	246
-3.21291	3.46509	-2.8607	0.00841876	0.139241	-2.66852	236915_at	C4orf47	down	441054
-3.20771	3.82803	-4.60522	0.000103789	0.0130907	1.35062	237827_at	FAM205C	down	100129969
-3.20688	3.87302	-3.00509	0.00596679	0.118799	-2.3596	202018_s_at	LTF	down	4057
-3.20538	5.43632	-3.8329	0.000760543	0.0420391	-0.483796	205662_at	B9D1	down	27077
-3.20466	9.77035	-3.78881	0.000851024	0.0447755	-0.586962	200736_s_at	GPX1	down	2876
-3.20331	5.40483	-3.68152	0.00111774	0.052578	-0.836897	225119_at	CHMP4B	down	128866
-3.20161	3.29551	-3.09366	0.00481783	0.106827	-2.16679	236351_at	DPP10-AS1	down	389023
-3.19545	4.31409	-4.00895	0.00048456	0.0323117	-0.0695094	236674_at	LOC388780	down	388780
-3.19409	3.40237	-4.35388	0.000199043	0.0191717	0.750021	226597_at	REEP6	down	92840
-3.1906	4.81213	-2.88295	0.00798689	0.135378	-2.62139	212759_s_at	TCF7L2	down	6934
-3.18624	3.9023	-3.57578	0.00146009	0.0603175	-1.08142	221682_s_at	PCDHGB6	down	56100
-3.1835	4.28392	-3.23051	0.0034494	0.0911057	-1.86445	1556793_a_at	FAM83C	down	128876
-3.18091	9.06472	-3.29355	0.00295321	0.0855615	-1.7235	205185_at	SPINK5	down	11005
-3.16768	3.04782	-4.41125	0.000171574	0.0175801	0.886965	1552950_at	CFAP161	down	161502
-3.16711	3.37534	-2.45546	0.0213734	0.210507	-3.4934	1555229_a_at	C1S	down	716
-3.1648	3.24644	-3.44447	0.00202982	0.0714731	-1.38224	206595_at	CST6	down	1474
-3.16254	5.93657	-3.87348	0.000685671	0.0394554	-0.388629	202831_at	GPX2	down	2877
-3.1595	4.09036	-6.33081	1.26353e-06	0.000862564	5.39996	205843_x_at	CRAT	down	1384
-3.15872	5.59579	-4.56906	0.000113989	0.013834	1.26414	204856_at	B3GNT3	down	10331
-3.15006	5.69061	-2.94961	0.00681516	0.125912	-2.47911	223232_s_at	CGN	down	57530
-3.14161	5.8702	-3.37477	0.00241488	0.0778389	-1.54049	205328_at	CLDN10	down	9071
-3.13574	5.46522	-3.30593	0.00286422	0.0844965	-1.6957	203499_at	EPHA2	down	1969
-3.1335	3.57948	-3.52781	0.00164735	0.0645941	-1.1917	206262_at	ADH1C	down	126
-3.12949	4.08115	-3.9153	0.000616088	0.0368732	-0.290313	230294_at	RALY-AS1	down	101926888
-3.12831	4.10736	-4.04938	0.000436737	0.0305007	0.0260961	214490_at	ARSF	down	416
-3.10974	2.76438	-4.05312	0.000432561	0.0302865	0.0349383	223866_at	ARMC2	down	84071
-3.10504	3.7243	-4.38625	0.000183047	0.018143	0.827271	219143_s_at	RPP25	down	54913
-3.10503	3.75553	-4.15171	0.000335567	0.0260525	0.26869	223687_s_at	LY6K	down	54742
-3.10353	4.89645	-3.84348	0.000740279	0.0412119	-0.459002	221496_s_at	TOB2	down	10766
-3.10313	7.17344	-2.80571	0.00958327	0.147761	-2.78428	227702_at	CYP4X1	down	260293
-3.10109	3.4415	-3.75011	0.00093911	0.0471394	-0.677305	232664_at	LINC00954	down	400946
-3.09761	6.91264	-5.28987	1.76639e-05	0.00423714	2.98325	218211_s_at	MLPH	down	79083
-3.09748	11.2834	-2.91883	0.00733434	0.129628	-2.545	200925_at	COX6A1	down	1337
-3.09093	6.15018	-3.09738	0.00477452	0.106307	-2.15864	223832_s_at	CAPNS2	down	84290
-3.0877	7.32394	-3.0529	0.00531746	0.112515	-2.25582	218454_at	PLBD1	down	79887
-3.08635	4.82316	-3.10065	0.00473682	0.105875	-2.15148	223407_at	ENKD1	down	84080
-3.08512	4.64562	-3.74755	0.000945244	0.0472812	-0.683275	206932_at	CH25H	down	9023
-3.08505	2.46114	-4.33412	0.000209481	0.0197589	0.702898	1568644_at	ZNF208	down	7757
-3.08106	5.34417	-2.48252	0.0201202	0.205487	-3.44051	204614_at	SERPINB2	down	5055
-3.07798	5.00246	-4.6914	8.30073e-05	0.0113498	1.55676	220723_s_at	CWH43	down	80157
-3.07621	5.92904	-3.95624	0.000554742	0.035065	-0.193903	235153_at	RNF183	down	138065
-3.0729	3.85603	-2.95258	0.00676711	0.12579	-2.47276	239136_at	UNC5B-AS1	down	728978
-3.06978	3.05391	-3.53518	0.0016171	0.0639037	-1.17477	232639_at	EFCAB12	down	90288
-3.06788	8.35205	-3.71666	0.00102242	0.0497216	-0.755225	218186_at	RAB25	down	57111
-3.06709	5.60519	-4.40507	0.000174339	0.0177633	0.872224	231118_at	ANKRD35	down	148741
-3.06457	5.37383	-2.63813	0.01414	0.175093	-3.12994	226863_at	FAM110C	down	642273
-3.05536	8.63386	-5.02088	3.53598e-05	0.00661337	2.34383	224932_at	CHCHD10	down	400916
-3.0473	3.42529	-3.09897	0.0047562	0.106064	-2.15517	1557321_a_at	CAPN14	down	440854
-3.0407	4.20034	-2.99403	0.00612739	0.120595	-2.3835	218546_at	C1orf115	down	79762
-3.03848	3.16155	-5.11066	2.80381e-05	0.00570024	2.55767	230940_at	LOC100288123	down	100288123
-3.03666	5.31429	-2.658	0.0135093	0.172017	-3.08955	206510_at	SIX2	down	10736
-3.03278	3.79343	-3.255	0.00324773	0.0887729	-1.80981	1555203_s_at	SLC44A4	down	80736
-3.03133	4.73916	-2.78439	0.0100744	0.151321	-2.82886	1557788_a_at	LINC00476	down	100128782
-3.02674	6.49708	-4.64069	9.46703e-05	0.0123394	1.43547	225822_at	TMEM125	down	128218
-3.02639	6.69945	-3.85059	0.000726969	0.0408078	-0.442342	204733_at	KLK6	down	5653
-3.02478	3.99508	-3.19809	0.00373489	0.0952703	-1.93653	1557176_a_at	ARMH4	down	145407
-3.02458	9.13463	-2.68861	0.0125886	0.166666	-3.02699	1553613_s_at	FOXC1	down	2296
-3.02333	6.15226	-2.23775	0.0343926	0.254563	-3.906	204469_at	PTPRZ1	down	5803
-3.01924	6.0354	-5.05606	3.2286e-05	0.00627486	2.42766	224013_s_at	SOX7	down	83595
-3.01641	3.83617	-4.02281	0.000467608	0.031839	-0.0367488	205853_at	ZBTB7B	down	51043
-3.01239	3.54948	-3.34417	0.00260549	0.0810791	-1.60963	228600_x_at	FAM221A	down	340277
-3.01144	4.61953	-3.42537	0.00212896	0.0733857	-1.42571	206043_s_at	ATP2C2	down	9914
-3.00757	3.95225	-4.47574	0.00014518	0.0158504	1.04103	239230_at	HES5	down	388585
-3.00216	6.15948	-2.62999	0.0144064	0.176826	-3.14645	204479_at	OSTF1	down	26578
-3.00157	7.01918	-3.42768	0.00211671	0.073211	-1.42045	221269_s_at	SH3BGRL3	down	83442
-2.99892	7.54186	-2.31425	0.0291627	0.238601	-3.76374	202718_at	IGFBP2	down	3485
-2.99648	3.80765	-4.1584	0.000329829	0.0258839	0.284574	204503_at	EVPL	down	2125
-2.99626	2.92781	-3.6231	0.00129579	0.0565682	-0.972226	224027_at	CCL28	down	56477
-2.99284	3.68364	-4.42185	0.000166927	0.0173645	0.91229	237929_at	C17orf50	down	146853
-2.99223	4.58294	-4.39668	0.000178171	0.0179597	0.852171	204284_at	PPP1R3C	down	5507
-2.98721	5.22677	-3.5201	0.00167956	0.0653782	-1.20938	232381_s_at	DNAH5	down	1767
-2.97969	4.0549	-2.99633	0.00609376	0.120296	-2.37854	1554206_at	TMLHE	down	55217
-2.97956	6.0687	-4.46919	0.000147663	0.015906	1.02538	1564308_a_at	MPP7	down	143098
-2.95857	3.43295	-4.26792	0.000248594	0.0218622	0.545096	210619_s_at	HYAL1	down	3373
-2.95535	4.06355	-3.40283	0.002252	0.0751304	-1.47691	238158_at	MEIG1	down	644890
-2.94886	3.71602	-5.96106	3.18958e-06	0.00155529	4.55463	223552_at	LRRC4	down	64101
-2.9458	4.15118	-3.12297	0.00448676	0.103741	-2.10248	220289_s_at	CRYBG2	down	55057
-2.94543	5.54996	-4.69508	8.22207e-05	0.0112822	1.56554	209569_x_at	NSG1	down	27065
-2.94435	6.60173	-2.73867	0.011209	0.158425	-2.92388	228654_at	SPIN4	down	139886
-2.9431	5.56813	-3.0413	0.00546851	0.114207	-2.28106	205774_at	F12	down	2161
-2.93922	4.64239	-3.16732	0.00402695	0.0986516	-2.0047	205778_at	KLK7	down	5650
-2.93653	6.63526	-4.43161	0.000162759	0.0171546	0.935611	224821_at	ABHD14B	down	84836
-2.93587	3.97814	-4.15011	0.000336956	0.0261024	0.264886	220051_at	PRSS21	down	10942
-2.93339	4.89096	-2.52605	0.0182456	0.196189	-3.3547	217728_at	S100A6	down	6277
-2.93333	3.99696	-4.16291	0.000326014	0.0258805	0.295292	235402_at	PPP1R32	down	220004
-2.93207	3.95554	-3.00939	0.00590545	0.118157	-2.3503	203423_at	RBP1	down	5947
-2.93191	5.40392	-3.49102	0.00180664	0.067074	-1.27598	221953_s_at	MMP24OS	down	101410538
-2.92949	3.63612	-3.2498	0.00328954	0.0893215	-1.82142	206879_s_at	NRG2	down	9542
-2.92288	5.97191	-3.50945	0.00172506	0.065894	-1.2338	208505_s_at	FUT2	down	2524
-2.92233	4.74971	-3.20941	0.00363275	0.0936712	-1.9114	202017_at	EPHX1	down	2052
-2.91457	4.26962	-3.42774	0.00211642	0.073211	-1.42033	231179_at	IP6K3	down	117283
-2.91205	3.8478	-3.92439	0.000601924	0.0364444	-0.268938	202996_at	POLD4	down	57804
-2.90596	4.46118	-2.93293	0.00709204	0.128047	-2.51486	206561_s_at	AKR1B10	down	57016
-2.90529	6.22116	-3.37301	0.00242544	0.0781019	-1.54447	219517_at	ELL3	down	80237
-2.90188	3.69261	-3.50429	0.00174755	0.0661132	-1.24562	239733_at	DYDC2	down	84332
-2.89685	2.4187	-3.76714	0.000899299	0.0459863	-0.637578	204802_at	RRAD	down	6236
-2.89579	5.3538	-3.85981	0.000710036	0.0402671	-0.420699	219488_at	A4GALT	down	53947
-2.89233	7.01316	-3.51727	0.00169154	0.0654428	-1.21588	205896_at	SLC22A4	down	6583
-2.88919	3.31447	-3.86556	0.000699683	0.0397635	-0.407208	229230_at	SLC51A	down	200931
-2.88582	5.12538	-2.1809	0.0388139	0.267955	-4.00969	238429_at	TMEM71	down	137835
-2.88161	7.95366	-3.67486	0.00113675	0.0531407	-0.852343	206200_s_at	ANXA11	down	311
-2.87492	5.14064	-2.31064	0.0293923	0.239619	-3.77052	209821_at	IL33	down	90865
-2.87488	3.9291	-3.51504	0.00170102	0.0656023	-1.22098	237168_at	NEK5	down	341676
-2.87205	6.89122	-3.28517	0.00301494	0.0861615	-1.74229	241990_at	RHOV	down	171177
-2.871	3.63434	-3.24575	0.00332254	0.0897217	-1.83047	1554655_a_at	RPRML	down	388394
-2.87078	7.32575	-3.34019	0.00263131	0.0813408	-1.61859	208677_s_at	BSG	down	682
-2.86422	8.40418	-2.46087	0.0211172	0.209534	-3.48285	209126_x_at	KRT6B	down	3854
-2.86295	7.11188	-4.50852	0.000133356	0.0150052	1.11939	207602_at	TMPRSS11D	down	9407
-2.86226	3.7622	-3.96737	0.000539132	0.0345177	-0.167659	1554246_at	C1orf210	down	149466
-2.85271	3.6969	-3.25774	0.00322593	0.0885495	-1.8037	1561927_at	ANKUB1	down	389161
-2.85145	4.09484	-3.55247	0.00154831	0.0623347	-1.13505	238008_at	PRR18	down	285800
-2.85014	2.86128	-5.28719	1.77866e-05	0.00423714	2.97688	207383_s_at	RHBDL1	down	9028
-2.84712	4.21316	-4.60687	0.000103346	0.0130907	1.35458	1553640_at	XKR6	down	286046
-2.84435	6.5454	-2.39617	0.0243756	0.221363	-3.6081	220230_s_at	CYB5R2	down	51700
-2.83927	2.87039	-3.98796	0.000511389	0.0334252	-0.119075	1555335_at	ITGA9	down	3680
-2.83845	6.46698	-3.48988	0.00181181	0.0671749	-1.27859	210205_at	B3GALT4	down	8705
-2.83719	6.28076	-4.60899	0.000102781	0.0130539	1.35963	207847_s_at	MUC1	down	4582
-2.83522	5.27399	-3.5375	0.00160773	0.0637175	-1.16946	231472_at	FBXO15	down	201456
-2.834	4.90611	-3.08676	0.00489917	0.107602	-2.18191	205464_at	SCNN1B	down	6338
-2.82772	3.03791	-4.23945	0.000267574	0.0228386	0.47729	207955_at	CCL27	down	10850
-2.82739	5.04857	-3.76537	0.00090336	0.0461049	-0.641711	223636_at	ZMYND12	down	84217
-2.82349	7.67347	-3.09121	0.00484654	0.107235	-2.17216	202790_at	CLDN7	down	1366
-2.82291	4.57876	-3.58478	0.00142734	0.0595047	-1.06068	237351_at	LINC01697	down	284825
-2.82131	3.41332	-3.79134	0.000845568	0.0446311	-0.581061	208320_at	CABP1	down	9478
-2.81998	3.16139	-3.20627	0.00366084	0.0941731	-1.91838	221946_at	C9orf116	down	138162
-2.813	3.97587	-3.9685	0.000537572	0.0344974	-0.164994	233459_at	POLR3E	down	55718
-2.80936	2.98644	-3.10319	0.00470773	0.105713	-2.14592	206198_s_at	CEACAM7	down	1087
-2.80211	4.01571	-2.77827	0.0102196	0.152326	-2.84161	1553159_at	DNAH11	down	8701
-2.8016	2.99513	-3.68821	0.00109894	0.0519174	-0.821361	1561939_at	DYNC2H1	down	79659
-2.79899	10.4972	-3.59453	0.00139267	0.0587318	-1.03819	202504_at	TRIM29	down	23650
-2.79526	3.31669	-4.02236	0.000468144	0.031839	-0.0378019	1556411_s_at	KY	down	339855
-2.79331	6.57888	-4.3315	0.000210905	0.0198585	0.696651	203586_s_at	ARL4D	down	379
-2.79298	2.32348	-4.25505	0.000257001	0.0222434	0.514442	220620_at	CRCT1	down	54544
-2.79002	4.00973	-3.22683	0.00348071	0.0915666	-1.87265	204697_s_at	CHGA	down	1113
-2.78731	4.47251	-2.64955	0.0137742	0.173377	-3.10675	205293_x_at	BAIAP2	down	10458
-2.78718	8.11119	-5.30389	1.70381e-05	0.00423714	3.01646	202154_x_at	TUBB3	down	10381
-2.7856	5.79233	-4.44678	0.000156487	0.0167245	0.971851	231043_at	CFAP221	down	200373
-2.78485	3.89546	-3.49175	0.00180335	0.067074	-1.27432	213611_at	AQP5	down	362
-2.78013	5.96947	-4.44458	0.000157385	0.0167876	0.966577	205208_at	ALDH1L1	down	10840
-2.77758	7.30955	-2.39811	0.0242713	0.221131	-3.60436	208950_s_at	ALDH7A1	down	501
-2.77659	3.63278	-4.74936	7.14286e-05	0.0104025	1.69536	237340_at	SLC26A8	down	116369
-2.77631	2.56392	-3.68685	0.00110272	0.0520509	-0.824506	221018_s_at	TDRD1	down	56165
-2.77557	4.50765	-3.54728	0.00156867	0.0627944	-1.14699	209244_s_at	KIF1C	down	10749
-2.77235	6.34357	-4.74001	7.31799e-05	0.010601	1.67301	220050_at	SPACA9	down	11092
-2.77201	3.90139	-4.068	0.000416312	0.0295257	0.0701754	224355_s_at	MS4A8	down	83661
-2.76894	4.3979	-2.73181	0.0113891	0.158914	-2.93806	207063_at	TTTY14	down	83869
-2.76733	2.90269	-2.91432	0.00741335	0.130266	-2.55461	206857_s_at	FKBP1B	down	2281
-2.76702	4.37113	-3.80213	0.000822636	0.0441322	-0.555832	225779_at	SLC27A4	down	10999
-2.76663	4.48784	-3.29188	0.00296544	0.0856278	-1.72725	210032_s_at	SPAG6	down	9576
-2.76581	2.96577	-2.65426	0.0136257	0.172628	-3.09716	229254_at	MFSD4A	down	148808
-2.76276	4.69369	-2.73199	0.0113844	0.15889	-2.9377	231849_at	KRT80	down	144501
-2.76198	2.77747	-3.00423	0.00597908	0.118956	-2.36145	1556711_at	FAM216B	down	144809
-2.7586	3.49745	-3.37177	0.00243291	0.0782102	-1.54726	239380_at	LINC01554	down	202299
-2.75756	4.32924	-3.1339	0.00436899	0.102493	-2.07844	220318_at	EPN3	down	55040
-2.75718	4.75836	-3.19196	0.0037914	0.0957281	-1.95013	205759_s_at	SULT2B1	down	6820
-2.75692	5.00776	-2.73294	0.0113592	0.158671	-2.93573	226926_at	DMKN	down	93099
-2.75552	3.36246	-3.29174	0.00296647	0.0856278	-1.72757	238491_at	TAF1A-AS1	down	100506161
-2.75548	3.21347	-2.66335	0.0133439	0.171511	-3.07865	206008_at	TGM1	down	7051
-2.75394	2.85435	-3.99717	0.000499435	0.0330214	-0.097321	1563814_at	C2orf50	down	130813
-2.75365	4.57724	-3.7018	0.00106172	0.050774	-0.789794	1560803_at	DNAH3	down	55567
-2.75298	4.73378	-3.33875	0.00264069	0.0814747	-1.62183	207959_s_at	DNAH9	down	1770
-2.75189	3.1974	-3.79368	0.000840539	0.044481	-0.575588	203365_s_at	MMP15	down	4324
-2.74729	4.70196	-3.2107	0.00362124	0.0935509	-1.90853	202639_s_at	RANBP3	down	8498
-2.74589	5.73577	-3.94324	0.000573537	0.0357177	-0.224534	201042_at	TGM2	down	7052
-2.74266	7.87859	-2.87772	0.00808644	0.136262	-2.63248	200878_at	EPAS1	down	2034
-2.74263	5.29105	-3.31562	0.00279642	0.0835453	-1.67393	204608_at	ASL	down	435
-2.73941	5.257	-3.56369	0.0015052	0.0613003	-1.10924	212701_at	TLN2	down	83660
-2.7362	5.84416	-2.52328	0.0183599	0.196837	-3.36019	223278_at	GJB2	down	2706
-2.73545	3.0606	-3.10979	0.00463282	0.105296	-2.13143	217675_at	ZBTB7C	down	201501
-2.72744	5.47958	-3.30876	0.00284429	0.0843103	-1.68935	205243_at	SLC13A3	down	64849
-2.7265	4.36285	-3.39669	0.00228671	0.0755498	-1.49084	202320_at	GTF3C1	down	2975
-2.72051	4.23499	-3.64576	0.00122363	0.0550722	-0.919787	237131_at	RIIAD1	down	284485
-2.71934	6.23211	-3.41509	0.00218424	0.0741208	-1.44907	204519_s_at	PLLP	down	51090
-2.71824	3.79422	-3.46181	0.00194369	0.0702865	-1.3427	240228_at	CSMD3	down	114788
-2.71514	6.23417	-3.50115	0.00176135	0.0661814	-1.25281	222333_at	ALS2CL	down	259173
-2.71323	6.29705	-2.88581	0.00793278	0.134951	-2.6153	202178_at	PRKCZ	down	5590
-2.70113	4.66932	-3.55211	0.00154974	0.0623347	-1.13589	220213_at	TSHZ2	down	128553
-2.70078	4.34508	-3.72965	0.000989234	0.0486712	-0.72498	221377_s_at	RBPJL	down	11317
-2.69764	7.42746	-3.05867	0.00524389	0.111607	-2.24325	204975_at	EMP2	down	2013
-2.69569	8.13457	-3.31745	0.00278373	0.0834055	-1.6698	202053_s_at	ALDH3A2	down	224
-2.69065	3.71658	-3.99093	0.000507507	0.0333532	-0.112068	220627_at	CST8	down	10047
-2.68453	4.8124	-3.10937	0.00463752	0.105296	-2.13235	213926_s_at	AGFG1	down	3267
-2.68429	5.86323	-2.95858	0.00667062	0.124955	-2.45986	204363_at	F3	down	2152
-2.68421	6.52001	-3.05166	0.00533345	0.112703	-2.25852	213236_at	SASH1	down	23328
-2.68253	5.20558	-2.8665	0.00830398	0.138332	-2.65624	1556017_at	NBEAL2	down	23218
-2.67727	2.46445	-2.95973	0.00665235	0.124955	-2.45739	1561437_at	MCHR2-AS1	down	728012
-2.67722	7.06246	-2.54973	0.0172953	0.191943	-3.30767	204777_s_at	MAL	down	4118
-2.67688	6.52479	-2.37865	0.025334	0.225043	-3.64165	1553959_a_at	B3GALT6	down	126792
-2.67626	5.61244	-2.57585	0.0163006	0.186756	-3.25551	203815_at	GSTT1	down	2952
-2.67591	4.96465	-3.92633	0.000598942	0.0364362	-0.264374	1552463_at	SERPINB11	down	89778
-2.6758	2.6017	-3.3238	0.00274034	0.0827137	-1.65551	208500_x_at	FOXD3	down	27022
-2.67548	5.40258	-3.32873	0.0027071	0.0823177	-1.64442	226226_at	TMEM45B	down	120224
-2.67408	3.68243	-3.04527	0.00541638	0.113674	-2.27243	1553545_at	ILDR1	down	286676
-2.6736	7.00933	-4.77624	6.66213e-05	0.00991387	1.75963	201556_s_at	VAMP2	down	6844
-2.67341	3.73294	-3.11716	0.0045506	0.104509	-2.11525	204477_at	RABIF	down	5877
-2.67317	5.55055	-3.70718	0.00104732	0.0504832	-0.777281	207490_at	TUBA4B	down	80086
-2.67252	3.32307	-4.59764	0.000105848	0.0132281	1.33251	228802_at	RBPMS2	down	348093
-2.66985	5.00298	-2.84179	0.00880323	0.142221	-2.70845	235272_at	SBSN	down	374897
-2.66696	5.61432	-4.07414	0.000409791	0.0293066	0.0847073	203945_at	ARG2	down	384
-2.66651	4.26117	-3.62437	0.00129163	0.0564319	-0.969287	206646_at	GLI1	down	2735
-2.6659	8.30327	-3.28042	0.00305049	0.086409	-1.75293	208621_s_at	EZR	down	7430
-2.66371	6.18989	-3.10765	0.00465699	0.105488	-2.13613	229238_at	C17orf97	down	400566
-2.66328	5.28749	-3.04558	0.00541226	0.113641	-2.27175	213710_s_at	CALM1	down	801
-2.66288	7.2254	-2.34108	0.0275075	0.232801	-3.71313	1558924_s_at	CLIP1	down	6249
-2.66237	4.10429	-3.8355	0.000755513	0.041847	-0.477704	230275_at	ARSI	down	340075
-2.66174	3.44889	-3.15438	0.00415616	0.100213	-2.03328	201283_s_at	TRAK1	down	22906
-2.66035	9.1275	-2.7929	0.00987559	0.149982	-2.81109	201201_at	CSTB	down	1476
-2.66019	3.94331	-3.16645	0.00403555	0.0987426	-2.00663	1555262_a_at	MAGI1	down	9223
-2.65842	4.81704	-2.87013	0.00823297	0.137669	-2.64855	206697_s_at	HP	down	3240
-2.65819	4.31445	-2.56299	0.0167835	0.189363	-3.28123	233516_s_at	SPAG17	down	200162
-2.65666	5.23237	-3.83146	0.000763339	0.0421093	-0.487164	226846_at	PHYHD1	down	254295
-2.65581	8.53217	-3.89962	0.000641328	0.0378647	-0.327209	201015_s_at	JUP	down	3728
-2.65517	7.90169	-3.73333	0.000980038	0.0484252	-0.716418	200954_at	ATP6V0C	down	527
-2.65461	6.56644	-3.27049	0.00312612	0.0872836	-1.77517	227582_at	KLHDC9	down	126823
-2.65269	4.20231	-3.10882	0.00464382	0.105321	-2.13357	205948_at	PTPRT	down	11122
-2.64522	5.43251	-2.81671	0.00933871	0.146767	-2.76121	218736_s_at	PALMD	down	54873
-2.64509	4.75085	-2.84002	0.00884002	0.14247	-2.71218	225304_s_at	NDUFA11	down	126328
-2.6447	3.75899	-2.88141	0.00801605	0.135684	-2.62465	203036_s_at	MTSS1	down	9788
-2.64455	4.9822	-2.90856	0.00751576	0.131179	-2.56691	206076_at	LRRC23	down	10233
-2.6429	5.56979	-3.71976	0.00101441	0.0494643	-0.748017	215849_x_at	CFAP70	down	118491
-2.64263	2.61943	-4.36593	0.000192933	0.0188164	0.77877	238219_at	C12orf50	down	160419
-2.64119	5.46872	-3.28372	0.00302574	0.0862446	-1.74554	205870_at	BDKRB2	down	624
-2.63902	6.90773	-3.32446	0.00273584	0.0826855	-1.65402	201035_s_at	HADH	down	3033
-2.63389	7.63279	-2.59202	0.0157119	0.18331	-3.22307	225081_s_at	CDCA7L	down	55536
-2.6338	3.96897	-2.73393	0.0113331	0.158498	-2.93368	228241_at	AGR3	down	155465
-2.63307	5.86931	-3.50317	0.00175246	0.0661132	-1.24818	219735_s_at	TFCP2L1	down	29842
-2.63073	5.11309	-2.63897	0.014113	0.174932	-3.12825	206504_at	CYP24A1	down	1591
-2.62971	4.8547	-2.28428	0.0311184	0.244458	-3.81983	201645_at	TNC	down	3371
-2.62894	2.69608	-3.5193	0.00168293	0.0654161	-1.21121	238460_at	FAM83A	down	84985
-2.62847	5.73341	-2.82161	0.00923168	0.14584	-2.75091	227610_at	TSPAN11	down	441631
-2.62821	2.93034	-3.25643	0.00323631	0.0885495	-1.80661	214774_x_at	TOX3	down	27324
-2.62654	2.81223	-3.02498	0.00568796	0.115988	-2.31651	213482_at	DOCK3	down	1795
-2.62478	3.35106	-3.33601	0.00265874	0.0816198	-1.62803	219970_at	GIPC2	down	54810
-2.62292	9.16964	-4.41549	0.000169698	0.0174205	0.897104	208977_x_at	TUBB4B	down	10383
-2.62262	5.97998	-3.45737	0.00196541	0.0704021	-1.35283	220128_s_at	NIPAL2	down	79815
-2.62242	4.1994	-3.33057	0.00269478	0.0820805	-1.64027	220536_at	VRTN	down	55237
-2.62171	3.62347	-3.59512	0.00139062	0.0587318	-1.03685	208501_at	GFI1B	down	8328
-2.62102	3.25673	-3.44041	0.0020505	0.0718306	-1.39148	1552841_s_at	BCL2L14	down	79370
-2.61918	4.7198	-2.41706	0.0232763	0.217075	-3.56788	226973_at	VSTM2L	down	128434
-2.61597	6.54179	-3.70838	0.00104412	0.0504626	-0.774476	236225_at	GGT6	down	124975
-2.61488	4.93771	-2.98583	0.00624919	0.12217	-2.4012	209727_at	GM2A	down	2760
-2.61172	4.58836	-3.55689	0.00153119	0.0619429	-1.12489	1560686_at	ITGAD	down	3681
-2.61074	4.79035	-3.43015	0.00210371	0.0729461	-1.41484	217302_at	OR2F2	down	135948
-2.61023	3.55582	-3.95722	0.000553343	0.0350171	-0.191581	236972_at	TRIM63	down	84676
-2.61006	2.34373	-4.06594	0.000418528	0.0296076	0.065289	237251_at	LRRC71	down	149499
-2.60622	5.25106	-2.84828	0.0086693	0.141269	-2.69475	228472_at	CCDC61	down	729440
-2.60487	5.62448	-2.33757	0.027719	0.233614	-3.71977	201348_at	GPX3	down	2878
-2.60381	4.75731	-2.9264	0.00720316	0.128642	-2.52881	229691_at	ZBTB42	down	100128927
-2.59992	7.4084	-3.92222	0.000605275	0.0365977	-0.27404	229566_at	WFDC21P	down	645638
-2.59791	6.37293	-3.76771	0.000897999	0.0459629	-0.636251	219222_at	RBKS	down	64080
-2.59704	4.76638	-3.09257	0.00483064	0.107025	-2.16919	220107_s_at	ZC2HC1C	down	79696
-2.59701	5.58125	-3.13033	0.00440712	0.102989	-2.0863	1552797_s_at	PROM2	down	150696
-2.59683	5.65515	-2.65472	0.0136114	0.172628	-3.09623	229522_at	SDR42E1	down	93517
-2.59651	3.93399	-2.60751	0.0151664	0.180219	-3.19188	214942_at	RBM34	down	23029
-2.59434	7.29404	-2.99972	0.00604428	0.11973	-2.37121	200846_s_at	PPP1CA	down	5499
-2.59414	2.54091	-2.88851	0.0078822	0.134312	-2.60957	207599_at	MMP20	down	9313
-2.59312	6.48626	-3.26253	0.00318805	0.0880226	-1.79298	221188_s_at	CIDEB	down	27141
-2.5919	4.54093	-3.29966	0.00290894	0.0851372	-1.70978	214204_at	PACRG	down	135138
-2.58522	3.01347	-2.62568	0.0145493	0.177401	-3.15518	1554494_at	MTHFSD	down	64779
-2.58446	2.75769	-2.70562	0.0121028	0.163245	-2.99206	1552365_at	SCIN	down	85477
-2.58212	4.64307	-3.468	0.00191383	0.0694946	-1.32857	214624_at	UPK1A	down	11045
-2.58211	4.21697	-2.57335	0.0163935	0.187183	-3.26051	205645_at	REPS2	down	9185
-2.5819	5.14865	-2.65432	0.0136241	0.172628	-3.09705	202376_at	SERPINA3	down	12
-2.58137	3.47248	-3.25187	0.00327284	0.0891508	-1.8168	237298_at	LOC400710	down	400710
-2.58077	3.86885	-2.48413	0.0200475	0.205398	-3.43734	206023_at	NMU	down	10874
-2.58014	5.19584	-3.61804	0.00131244	0.0567061	-0.983914	209872_s_at	PKP3	down	11187
-2.57967	7.88916	-2.26727	0.0322812	0.248342	-3.85147	204141_at	TUBB2A	down	7280
-2.57777	4.71028	-2.92004	0.0073132	0.129464	-2.54241	1553982_a_at	RAB7B	down	338382
-2.57763	3.64966	-4.01374	0.000478629	0.0321913	-0.0581793	221298_s_at	SLC22A8	down	9376
-2.57694	5.5779	-3.22054	0.00353485	0.092154	-1.88664	218246_at	MUL1	down	79594
-2.57341	3.62436	-2.81475	0.00938172	0.147165	-2.76531	206458_s_at	WNT2B	down	7482
-2.57216	7.72377	-4.19093	0.000303277	0.0247947	0.361884	206453_s_at	NDRG2	down	57447
-2.5709	4.11057	-3.49971	0.00176774	0.0662414	-1.25611	243292_at	C1QTNF12	down	388581
-2.568	6.02981	-3.41546	0.00218223	0.0741208	-1.44823	1554179_s_at	LYNX1	down	66004
-2.56603	7.76878	-2.43328	0.0224543	0.214053	-3.53651	219014_at	PLAC8	down	51316
-2.56564	7.50686	-4.11657	0.000367378	0.0273923	0.185286	1553957_at	ZNF564	down	163050
-2.56543	4.70191	-3.48566	0.00183109	0.0673863	-1.28825	221276_s_at	SYNC	down	81493
-2.56395	2.34147	-4.11049	0.000373175	0.0276045	0.170872	232074_at	PRSS27	down	83886
-2.5619	5.93129	-2.81334	0.00941295	0.147275	-2.76828	227819_at	LGR6	down	59352
-2.56132	5.1495	-2.97046	0.00648373	0.124284	-2.43432	240729_at	ERICH6	down	131831
-2.56029	3.93114	-3.69787	0.00107236	0.0510304	-0.798929	226079_at	FLYWCH2	down	114984
-2.55475	4.56456	-3.83751	0.000751648	0.0417172	-0.472995	206769_at	TMSB4Y	down	9087
-2.55338	4.45029	-2.75061	0.0109014	0.156363	-2.89913	237314_at	ENKUR	down	219670
-2.54761	5.09199	-3.07518	0.00503859	0.109066	-2.20723	204663_at	ME3	down	10873
-2.54653	3.48522	-4.28311	0.000239022	0.0213296	0.581287	1557550_at	LINC00906	down	148145
-2.54408	6.12133	-3.02702	0.00566005	0.11595	-2.31208	202725_at	POLR2A	down	5430
-2.5433	5.49103	-4.07862	0.000405094	0.0291369	0.0953182	222220_s_at	TSNAXIP1	down	55815
-2.54262	6.13181	-3.17533	0.00394888	0.0974955	-1.98698	209650_s_at	TBC1D22A	down	25771
-2.54135	5.14501	-3.33961	0.0026351	0.0813975	-1.6199	1558647_at	SH3D19	down	152503
-2.54089	3.31913	-4.54115	0.000122541	0.0142919	1.19741	221459_at	TAAR5	down	9038
-2.53743	3.53989	-3.50279	0.00175413	0.0661132	-1.24905	234774_at	R3HDML	down	140902
-2.53256	4.79151	-2.58904	0.0158188	0.183989	-3.22905	206295_at	IL18	down	3606
-2.53253	7.21874	-4.00504	0.000489452	0.0324793	-0.0787484	205011_at	VWA5A	down	4013
-2.53116	7.68891	-2.84425	0.00875221	0.141889	-2.70326	214749_s_at	ARMCX6	down	54470
-2.52977	3.34385	-3.44832	0.00201038	0.0712939	-1.37346	205499_at	SRPX2	down	27286
-2.52653	7.00756	-3.45922	0.00195633	0.0704021	-1.34861	206929_s_at	NFIC	down	4782
-2.52488	5.64765	-3.62003	0.00130585	0.0567061	-0.979309	1564193_at	KIAA2012	down	100652824
-2.52364	3.2005	-3.50796	0.00173153	0.065894	-1.23722	209189_at	FOS	down	2353
-2.5227	3.3243	-2.55219	0.0171992	0.191511	-3.30277	1555240_s_at	GNG12	down	55970
-2.52238	3.4737	-2.98341	0.00628557	0.122562	-2.40642	207326_at	BTC	down	685
-2.52025	2.40228	-3.70375	0.00105648	0.0506768	-0.78526	239594_at	DRAIC	down	145837
-2.5159	2.57646	-3.97301	0.000531392	0.0342746	-0.154362	239206_at	CR1L	down	1379
-2.51284	5.9941	-2.36278	0.0262321	0.228214	-3.67193	209692_at	EYA2	down	2139
-2.51273	4.15691	-3.4593	0.00195596	0.0704021	-1.34844	217545_at	MYH14	down	79784
-2.51096	6.67436	-2.94179	0.0069437	0.126871	-2.49589	227506_at	SLC16A9	down	220963
-2.50883	6.55224	-2.54396	0.0175226	0.19314	-3.31916	203311_s_at	ARF6	down	382
-2.50752	2.70288	-2.47588	0.0204212	0.206817	-3.45352	206526_at	RIBC2	down	26150
-2.50642	6.03597	-3.26043	0.0032046	0.0882597	-1.79768	240233_at	NUP50-DT	down	100506714
-2.4981	4.79134	-3.41377	0.00219143	0.0741208	-1.45207	222242_s_at	KLK5	down	25818
-2.49468	3.22879	-3.29176	0.00296632	0.0856278	-1.72752	231133_at	DRC1	down	92749
-2.49411	6.4773	-3.79954	0.00082808	0.044164	-0.561884	213249_at	FBXL7	down	23194
-2.48782	3.23728	-2.97586	0.00640034	0.123347	-2.42269	205920_at	SLC6A6	down	6533
-2.48335	6.63738	-3.16556	0.0040443	0.0987893	-2.00859	227359_at	OSCP1	down	127700
-2.48293	4.01708	-3.63104	0.00127003	0.0558905	-0.953852	211667_x_at	TRAV12-2	down	28673
-2.48243	1.91176	-3.06864	0.00511895	0.110266	-2.22151	1556288_at	SMIM21	down	284274
-2.48162	2.96362	-3.1352	0.00435519	0.10232	-2.07558	206787_at	BRDT	down	676
-2.48142	4.95758	-3.221	0.00353084	0.092154	-1.88561	237654_at	PPP1R36	down	145376
-2.47791	2.68105	-4.06932	0.000414897	0.0295036	0.0733086	237016_at	TMEM217	down	221468
-2.47785	3.61819	-2.62929	0.0144296	0.176826	-3.14788	220246_at	CAMK1D	down	57118
-2.47449	4.12085	-2.73233	0.0113754	0.158804	-2.93699	204617_s_at	ACD	down	65057
-2.4742	4.68501	-3.14546	0.00424764	0.101291	-2.05297	221273_s_at	RNF208	down	727800
-2.47302	2.59254	-3.89487	0.000649166	0.0381214	-0.338369	1556309_s_at	FAAP20	down	199990
-2.47156	6.63142	-3.40571	0.00223589	0.0748675	-1.47037	213540_at	HSD17B8	down	7923
-2.47139	5.77931	-2.79526	0.00982095	0.149518	-2.80614	210128_s_at	LTB4R	down	1241
-2.46988	6.51486	-3.35288	0.00254975	0.079917	-1.58995	1554780_a_at	PHTF2	down	57157
-2.46852	3.67671	-2.78484	0.0100636	0.151321	-2.8279	220895_at	USP29	down	57663
-2.46808	2.72554	-3.43553	0.00207567	0.0724035	-1.4026	230835_at	KRTDAP	down	388533
-2.46805	4.05308	-3.94525	0.000570599	0.0356499	-0.219812	1556340_at	MAPK12	down	6300
-2.46576	9.89665	-3.65677	0.00119003	0.0543022	-0.894294	227998_at	S100A16	down	140576
-2.46573	6.62543	-2.65024	0.0137523	0.173332	-3.10534	218180_s_at	EPS8L2	down	64787
-2.46487	4.67598	-2.84618	0.00871251	0.141655	-2.69919	229402_at	SAMD13	down	148418
-2.46408	5.29784	-2.50865	0.0189748	0.199564	-3.38911	208928_at	POR	down	5447
-2.46203	4.43571	-2.9504	0.00680243	0.125912	-2.47743	223573_s_at	PPP2R2C	down	5522
-2.46138	6.65369	-2.95627	0.00670759	0.125324	-2.46482	225797_at	MRPL54	down	116541
-2.46124	4.83315	-2.1656	0.0400889	0.27113	-4.03731	206197_at	NME5	down	8382
-2.45926	4.3513	-4.06288	0.000421828	0.0296491	0.0580601	218537_at	HCFC1R1	down	54985
-2.45915	6.5804	-2.83477	0.00894995	0.143266	-2.72323	212859_x_at	MT1E	down	4493
-2.4588	6.30414	-2.08966	0.0469877	0.289709	-4.17238	218792_s_at	BSPRY	down	54836
-2.45304	4.76562	-2.9814	0.00631599	0.122929	-2.41076	1553303_at	C16orf46	down	123775
-2.45222	6.38353	-3.23741	0.00339134	0.0902364	-1.84906	212812_at	SERINC5	down	256987
-2.45133	3.54152	-2.91056	0.00748003	0.130952	-2.56264	207290_at	PLXNA2	down	5362
-2.45038	3.60252	-4.27882	0.000241688	0.0214973	0.57106	230510_at	HSPB9	down	94086
-2.44999	6.56105	-4.85485	5.43443e-05	0.00880684	1.94752	229693_at	TMEM220	down	388335
-2.44958	4.44303	-3.11909	0.00452928	0.104195	-2.11101	203289_s_at	NPRL3	down	8131
-2.44886	3.11363	-3.22551	0.00349202	0.0917756	-1.87559	1560844_at	LOC105378052	down	105378052
-2.44599	3.63751	-2.29645	0.03031	0.242001	-3.7971	220030_at	STYK1	down	55359
-2.4455	3.04364	-2.94198	0.00694047	0.126871	-2.49547	1560228_at	SNAI3	down	333929
-2.44201	4.46542	-2.73104	0.0114097	0.15897	-2.93966	232170_at	S100A7A	down	338324
-2.44029	5.69205	-2.3923	0.0245843	0.222215	-3.61552	64900_at	TMEM231	down	79583
-2.43784	4.53916	-3.23645	0.00339937	0.0903209	-1.85121	220648_at	ADARB2	down	105
-2.43588	3.87702	-3.26371	0.00317882	0.0880175	-1.79035	230864_at	NIM1K	down	167359
-2.43536	4.43419	-3.08585	0.00490991	0.107602	-2.18388	207644_at	FOXH1	down	8928
-2.43511	5.01602	-2.90517	0.00757645	0.131774	-2.57412	207463_x_at	PRSS3	down	5646
-2.43457	3.4165	-3.17093	0.00399157	0.0981059	-1.99671	216276_s_at	ADAM3A	down	1587
-2.43411	4.61637	-2.42243	0.023001	0.21576	-3.5575	230997_at	TTC21A	down	199223
-2.43366	4.69258	-2.08924	0.0470288	0.289722	-4.17312	223544_at	TMEM79	down	84283
-2.43307	2.93292	-3.14397	0.00426304	0.101437	-2.05625	237061_at	ZNF347	down	84671
-2.43286	3.30654	-3.50852	0.00172908	0.065894	-1.23592	205494_at	ZNF821	down	55565
-2.43125	8.22464	-2.37119	0.0257526	0.226587	-3.6559	223748_at	SLC4A11	down	83959
-2.43045	5.86219	-2.29754	0.0302388	0.24172	-3.79507	218657_at	RAPGEFL1	down	51195
-2.42713	3.01259	-3.55895	0.00152327	0.0617596	-1.12015	1565580_s_at	TATDN2	down	9797
-2.42608	5.94383	-3.81921	0.00078758	0.0428835	-0.515863	209365_s_at	ECM1	down	1893
-2.42449	3.17637	-4.29383	0.000232487	0.0209865	0.606837	1567256_at	OR1J2	down	26740
-2.42087	3.2261	-3.34448	0.00260349	0.081063	-1.60893	1570336_at	BDH1	down	622
-2.42079	6.19204	-2.11591	0.0444911	0.283971	-4.12605	227163_at	GSTO2	down	119391
-2.42033	6.29792	-2.53764	0.0177747	0.194464	-3.33172	211020_at	GCNT2	down	2651
-2.41601	4.1759	-3.67499	0.00113639	0.0531407	-0.852053	240352_at	LOC101929609	down	101929609
-2.41488	6.91245	-3.29497	0.0029429	0.0853749	-1.72032	204218_at	ANAPC15	down	25906
-2.41395	2.56863	-3.50892	0.00172735	0.065894	-1.23501	210632_s_at	SGCA	down	6442
-2.40951	3.53844	-2.66079	0.0134226	0.171993	-3.08386	1553328_a_at	SLC18A2	down	6571
-2.40755	1.94814	-4.34835	0.000201909	0.0193086	0.736842	223867_at	TEKT3	down	64518
-2.40667	3.39201	-2.82942	0.00906359	0.144287	-2.7345	1564194_a_at	MS4A15	down	219995
-2.40647	3.98938	-3.18152	0.00388957	0.0967239	-1.97328	232357_at	TTLL9	down	164395
-2.40627	3.90745	-3.29689	0.00292892	0.0853747	-1.716	232185_at	MROH8	down	140699
-2.40446	6.51689	-2.41134	0.0235727	0.21831	-3.57891	218503_at	FOCAD	down	54914
-2.40343	3.57843	-2.80645	0.00956653	0.147728	-2.78272	1555580_at	LINC00824	down	101927774
-2.39986	6.05413	-2.90962	0.00749673	0.130989	-2.56464	231312_at	LOC101928487	down	101928487
-2.39926	4.15415	-3.63413	0.00126015	0.0558128	-0.946706	207455_at	P2RY1	down	5028
-2.39686	4.93579	-3.28885	0.00298768	0.0859392	-1.73404	237227_at	NEK10	down	152110
-2.39657	3.93419	-2.89659	0.00773247	0.132961	-2.59239	232545_at	LRRC29	down	26231
-2.39502	3.9347	-2.43391	0.0224229	0.213959	-3.53529	1563874_at	WDR72	down	256764
-2.39272	5.42345	-2.86373	0.0083586	0.138666	-2.6621	1558077_s_at	MDH1B	down	130752
-2.39208	3.61404	-2.94997	0.0068093	0.125912	-2.47834	218925_s_at	C11orf1	down	64776
-2.3911	3.74233	-2.50954	0.0189367	0.199496	-3.38735	220225_at	IRX4	down	50805
-2.38972	3.33232	-3.10632	0.00467211	0.105542	-2.13906	220108_at	GNA14	down	9630
-2.38958	7.55625	-2.76034	0.0106568	0.155086	-2.87893	204470_at	CXCL1	down	2919
-2.38834	5.5945	-4.1417	0.000344337	0.0263902	0.244931	220937_s_at	ST6GALNAC4	down	27090
-2.38709	4.09559	-3.25086	0.00328104	0.0892368	-1.81907	1570110_at	LOC101928730	down	101928730
-2.38678	5.01791	-2.13422	0.0428205	0.278698	-4.09351	213848_at	DUSP7	down	1849
-2.38499	5.36977	-2.84878	0.00865925	0.141251	-2.69371	225891_at	TPRN	down	286262
-2.38464	2.88157	-3.75443	0.000928867	0.0467972	-0.667247	205186_at	DNALI1	down	7802
-2.38295	3.81097	-3.64359	0.00123039	0.0551234	-0.924829	208036_at	OPN1SW	down	611
-2.38173	2.85263	-2.97867	0.00635739	0.123208	-2.41663	220812_s_at	HHLA2	down	11148
-2.38114	5.87729	-2.7709	0.0103974	0.15322	-2.85698	1569144_a_at	CYSRT1	down	375791
-2.381	5.32778	-2.83461	0.00895333	0.143266	-2.72356	1557948_at	PHLDB3	down	653583
-2.38036	4.08405	-3.43548	0.0020759	0.0724035	-1.40271	215420_at	IHH	down	3549
-2.37962	7.45866	-2.33946	0.0276051	0.233194	-3.7162	213478_at	KAZN	down	23254
-2.37586	3.79324	-2.95914	0.00666171	0.124955	-2.45866	208526_at	OR2F1	down	26211
-2.37375	5.65172	-3.50996	0.00172284	0.065894	-1.23262	231531_at	FANCD2OS	down	115795
-2.37072	3.22461	-2.49772	0.0194461	0.201993	-3.41064	220638_s_at	CBLC	down	23624
-2.37057	3.937	-2.93861	0.00699652	0.12724	-2.50269	1560147_at	WDR86-AS1	down	100131176
-2.36789	4.68797	-2.87018	0.00823204	0.137669	-2.64845	209741_x_at	SCAPER	down	49855
-2.36732	3.69093	-3.34163	0.00262194	0.0813128	-1.61535	219404_at	EPS8L3	down	79574
-2.36659	4.91254	-3.94091	0.000576969	0.0357849	-0.230018	231051_at	MRLN	down	100507027
-2.36557	3.6852	-3.37646	0.00240473	0.0777558	-1.53666	207773_x_at	CYP3A43	down	64816
-2.36501	5.04522	-2.19025	0.0380531	0.266213	-3.99275	229963_at	BEX5	down	340542
-2.36472	3.46671	-3.05058	0.00534735	0.112842	-2.26087	222102_at	GSTA3	down	2940
-2.36389	4.5425	-3.43211	0.00209345	0.0726826	-1.41038	1556155_at	GPR37L1	down	9283
-2.36267	6.94491	-3.28555	0.00301215	0.0861269	-1.74145	201860_s_at	PLAT	down	5327
-2.36237	5.60318	-2.91287	0.00743905	0.130591	-2.55771	225933_at	CCDC137	down	339230
-2.3603	4.46997	-3.86915	0.000693299	0.0396473	-0.39879	242883_at	OTOS	down	150677
-2.36001	6.53923	-2.8594	0.00844469	0.139543	-2.67127	1554029_a_at	TTC37	down	9652
-2.35954	2.9716	-3.14365	0.0042664	0.101437	-2.05696	1554276_at	SART3	down	9733
-2.35884	3.0908	-4.06378	0.00042086	0.0296191	0.0601751	208397_x_at	KCNJ5	down	3762
-2.35817	5.20418	-2.85533	0.0085262	0.139916	-2.67986	1556959_at	ANHX	down	647589
-2.35765	6.15934	-2.58577	0.0159373	0.184755	-3.23563	212024_x_at	FLII	down	2314
-2.35649	5.44144	-2.61322	0.01497	0.179423	-3.18037	204047_s_at	PHACTR2	down	9749
-2.35338	2.50393	-3.31415	0.00280657	0.0837124	-1.67722	206815_at	SPAG8	down	26206
-2.35257	3.88878	-3.12135	0.00450446	0.103974	-2.10604	1555765_a_at	GNG4	down	2786
-2.3519	6.42628	-4.29273	0.000233151	0.0210002	0.604211	200884_at	CKB	down	1152
-2.34962	4.48019	-2.95477	0.00673171	0.125603	-2.46805	1552980_at	HAS3	down	3038
-2.34786	4.43019	-2.51781	0.0185874	0.197681	-3.37101	219266_at	ZNF350	down	59348
-2.34783	7.90718	-3.18675	0.00384009	0.0962557	-1.96169	201953_at	CIB1	down	10519
-2.34711	3.49242	-2.44031	0.0221062	0.212492	-3.52286	1561327_at	LINC00242	down	401288
-2.34584	4.61133	-3.5242	0.00166235	0.0648936	-1.19998	238683_at	ZNF524	down	147807
-2.34461	4.63531	-3.06595	0.00515236	0.110454	-2.22737	244828_x_at	NAF1	down	92345
-2.34365	5.35657	-2.65966	0.0134578	0.171993	-3.08617	206004_at	TGM3	down	7053
-2.34284	3.47909	-2.71545	0.01183	0.161394	-2.97182	1561795_at	LINC01393	down	102724386
-2.3419	2.61069	-3.79397	0.000839928	0.044481	-0.57492	211766_s_at	PNLIPRP2	down	5408
-2.34102	3.47002	-3.08458	0.00492511	0.107762	-2.18667	219695_at	SMPD3	down	55512
-2.34012	4.49764	-3.40447	0.00224279	0.0749605	-1.47317	237021_at	CEP83-DT	down	144486
-2.33985	10.8444	-3.58308	0.00143348	0.0596696	-1.0646	208864_s_at	TXN	down	7295
-2.33829	5.00969	-3.07775	0.00500723	0.10863	-2.2016	219620_x_at	TOR4A	down	54863
-2.3382	6.38095	-3.49955	0.00176844	0.0662414	-1.25647	242123_at	PAQR7	down	164091
-2.33702	4.04967	-3.27293	0.00310737	0.0871305	-1.76971	204443_at	ARSA	down	410
-2.33483	10.0203	-2.79844	0.00974806	0.149076	-2.79949	200803_s_at	TMBIM6	down	7009
-2.33445	8.49012	-2.86571	0.00831952	0.138449	-2.65791	209260_at	SFN	down	2810
-2.33286	4.55561	-3.51296	0.00170991	0.0658093	-1.22574	205683_x_at	TPSAB1	down	7177
-2.33232	3.44216	-2.6847	0.0127027	0.167215	-3.035	227296_at	MFSD3	down	113655
-2.33131	2.87543	-3.36784	0.00245681	0.0785224	-1.55616	238365_s_at	ARMH1	down	339541
-2.33038	4.15424	-3.43414	0.00208287	0.0724995	-1.40576	206623_at	PDE6A	down	5145
-2.33032	5.71942	-2.53032	0.018071	0.195525	-3.34625	203335_at	PHYH	down	5264
-2.32687	4.51693	-2.31999	0.0288013	0.237467	-3.75295	211434_s_at	CCRL2	down	9034
-2.326	4.57992	-2.80844	0.00952202	0.147728	-2.77856	1559812_at	FAM53B-AS1	down	101927944
-2.32568	6.64097	-3.07824	0.00500137	0.10863	-2.20054	219010_at	INAVA	down	55765
-2.32457	6.03174	-2.32941	0.0282168	0.236081	-3.73519	221135_s_at	ASTE1	down	28990
-2.32214	3.42034	-2.86556	0.00832251	0.138449	-2.65823	203029_s_at	PTPRN2	down	5799
-2.32101	7.31457	-2.46155	0.0210852	0.209452	-3.48153	204989_s_at	ITGB4	down	3691
-2.3192	12.2866	-3.95299	0.000559379	0.0352357	-0.201555	203455_s_at	SAT1	down	6303
-2.31764	4.93557	-3.02709	0.00565914	0.11595	-2.31193	209241_x_at	MINK1	down	50488
-2.31744	3.01599	-2.61073	0.0150553	0.17968	-3.18539	208512_s_at	AFDN	down	4301
-2.31615	3.91898	-3.18149	0.0038898	0.0967239	-1.97333	220685_at	FAM120C	down	54954
-2.31549	3.51524	-2.96879	0.00650966	0.124348	-2.43791	206344_at	PON1	down	5444
-2.31386	4.05861	-3.02705	0.00565967	0.11595	-2.31202	207944_at	OCM2	down	4951
-2.31269	6.37537	-2.14821	0.0415824	0.275165	-4.06851	202732_at	PKIG	down	11142
-2.3109	2.15614	-3.24345	0.00334133	0.0898593	-1.83559	1557566_at	LOC100507634	down	100507634
-2.31089	4.20494	-2.29287	0.0305461	0.242671	-3.8038	220090_at	CRNN	down	49860
-2.3108	3.33232	-2.63961	0.0140921	0.174845	-3.12695	206877_at	MXD1	down	4084
-2.31013	3.98034	-3.18986	0.00381097	0.0958675	-1.95479	1555509_a_at	SLC25A41	down	284427
-2.30897	8.84843	-2.31663	0.029012	0.238045	-3.75925	238567_at	SGPP2	down	130367
-2.30645	2.89466	-2.78962	0.00995169	0.150593	-2.81793	1557475_at	LINC00507	down	100862680
-2.30626	4.83539	-2.52948	0.018105	0.195525	-3.34791	214599_at	IVL	down	3713
-2.3054	4.57513	-2.87048	0.00822625	0.137669	-2.64782	242162_at	DAW1	down	164781
-2.30468	2.5393	-3.02453	0.00569407	0.115988	-2.31748	206828_at	TXK	down	7294
-2.30358	4.28458	-3.03484	0.00555437	0.115011	-2.2951	221339_at	OR10C1	down	442194
-2.30326	3.49268	-2.37374	0.0256091	0.225907	-3.65104	236710_at	C1orf87	down	127795
-2.30287	4.31507	-2.39636	0.0243654	0.221363	-3.60773	1554241_at	COCH	down	1690
-2.30286	4.42623	-2.1873	0.038292	0.266524	-3.99811	219373_at	DPM3	down	54344
-2.30282	4.56767	-3.89151	0.000654771	0.0383681	-0.346269	209985_s_at	ASCL1	down	429
-2.30265	5.40154	-2.73438	0.0113212	0.158498	-2.93275	231062_at	DOCK9-DT	down	100861541
-2.3025	4.04486	-2.59098	0.0157491	0.183626	-3.22515	224839_s_at	GPT2	down	84706
-2.30187	3.52419	-3.04075	0.00547578	0.114272	-2.28226	207913_at	CYP2F1	down	1572
-2.30088	4.03534	-2.42918	0.0226595	0.214487	-3.54445	238245_at	ENPP7	down	339221
-2.29903	5.92353	-2.44231	0.022008	0.212204	-3.51898	203242_s_at	PDLIM5	down	10611
-2.29772	6.31745	-3.49163	0.00180388	0.067074	-1.27458	210130_s_at	TM7SF2	down	7108
-2.29754	8.31912	-2.67152	0.013095	0.170276	-3.06196	200983_x_at	CD59	down	966
-2.29548	4.68197	-3.5658	0.00149723	0.061047	-1.10439	1553437_at	KLHDC7A	down	127707
-2.29487	4.05796	-3.26314	0.00318325	0.0880175	-1.79161	223312_at	PRADC1	down	84279
-2.29484	5.18446	-2.6999	0.0122641	0.164242	-3.00382	1554114_s_at	SSH2	down	85464
-2.29483	4.91868	-2.80526	0.00959337	0.147834	-2.78522	231943_at	ZFP28	down	140612
-2.29454	6.28137	-2.54121	0.0176318	0.193825	-3.32462	203912_s_at	DNASE1L1	down	1774
-2.29238	7.56812	-3.10362	0.00470275	0.105713	-2.14496	201349_at	SLC9A3R1	down	9368
-2.29149	4.50926	-2.987	0.00623178	0.121994	-2.39869	235981_at	PPDPFL	down	492307
-2.29094	3.14294	-2.70031	0.0122525	0.164127	-3.00298	1559785_at	TPPP2	down	122664
-2.28878	4.01831	-2.84631	0.00870986	0.141655	-2.69892	232147_at	SLX4	down	84464
-2.28868	4.22241	-3.13965	0.00430816	0.101942	-2.06577	1555787_at	JHY	down	79864
-2.28702	6.65137	-3.42721	0.00211921	0.0732383	-1.42153	208156_x_at	EPPK1	down	83481
-2.28683	6.04395	-2.91491	0.007403	0.130235	-2.55336	1562981_at	HBB	down	3043
-2.28563	2.37341	-3.78517	0.000858957	0.0448902	-0.595475	210560_at	GBX2	down	2637
-2.28516	2.69799	-2.80935	0.00950169	0.147728	-2.77665	209105_at	NCOA1	down	8648
-2.28415	4.92892	-2.95851	0.00667183	0.124955	-2.46002	207722_s_at	BTBD2	down	55643
-2.28388	4.54159	-3.04568	0.00541097	0.113641	-2.27153	1553634_a_at	WEE2-AS1	down	285962
-2.28379	2.71754	-4.26906	0.000247866	0.0218519	0.547796	1554961_at	FGFR4	down	2264
-2.28373	5.3019	-3.05555	0.00528361	0.111933	-2.25006	230769_at	DENND2C	down	163259
-2.28203	3.60553	-3.0499	0.0053562	0.112892	-2.26236	230273_at	CFAP206	down	154313
-2.28112	5.42963	-3.13933	0.00431156	0.101978	-2.06648	205406_s_at	SPA17	down	53340
-2.28101	7.3265	-2.79764	0.00976633	0.149111	-2.80116	213311_s_at	TCF25	down	22980
-2.2802	4.46077	-2.53978	0.017689	0.194265	-3.32747	213078_x_at	LPCAT4	down	254531
-2.27957	8.3526	-3.2408	0.00336322	0.0900234	-1.84151	208813_at	GOT1	down	2805
-2.27932	5.97031	-2.83094	0.00903116	0.143964	-2.7313	205109_s_at	ARHGEF4	down	50649
-2.27899	3.45058	-2.77651	0.0102618	0.152356	-2.84528	1564022_at	ZNF804B	down	219578
-2.27852	2.72068	-2.50687	0.0190508	0.200016	-3.39262	1570153_at	CCDC169	down	728591
-2.27777	2.6496	-3.30026	0.00290468	0.085058	-1.70845	207679_at	PAX3	down	5077
-2.27723	8.26659	-2.29419	0.0304588	0.242414	-3.80133	228049_x_at	SNHG19	down	100507303
-2.27478	4.91251	-2.23666	0.0344724	0.254781	-3.90799	210323_at	TEKT2	down	27285
-2.27342	4.5207	-3.08535	0.00491597	0.107652	-2.185	1563969_at	LINC02145	down	401172
-2.27306	4.33379	-2.92582	0.00721319	0.128737	-2.53006	239722_at	C5orf49	down	134121
-2.27253	10.7849	-2.5162	0.0186552	0.198059	-3.3742	209118_s_at	TUBA1A	down	7846
-2.27249	4.11769	-2.49885	0.0193971	0.201778	-3.40843	219865_at	LINC00339	down	29092
-2.27127	3.68603	-2.9192	0.00732776	0.129554	-2.54419	230121_at	SERTAD4-AS1	down	574036
-2.27057	5.56273	-2.65008	0.0137573	0.173332	-3.10566	226718_at	AMIGO1	down	57463
-2.27047	4.51184	-3.23804	0.00338613	0.0902364	-1.84767	1557371_a_at	SPAAR	down	158376
-2.2703	7.47194	-3.64717	0.00121928	0.0550244	-0.916523	201536_at	DUSP3	down	1845
-2.26948	7.26729	-2.0804	0.0478978	0.292109	-4.18863	201732_s_at	CLCN3	down	1182
-2.26838	3.03493	-2.77192	0.0103725	0.153142	-2.85484	1556916_a_at	LOC101928651	down	101928651
-2.26717	7.282	-4.09847	0.00038491	0.0282162	0.142366	222125_s_at	P4HTM	down	54681
-2.26693	3.43913	-3.11259	0.00460147	0.105017	-2.1253	207175_at	ADIPOQ	down	9370
-2.26668	3.68575	-2.74682	0.0109981	0.156948	-2.90699	200796_s_at	MCL1	down	4170
-2.26433	3.49105	-2.55333	0.0171553	0.191204	-3.30051	225615_at	IFFO2	down	126917
-2.26418	3.49102	-2.63045	0.0143912	0.176804	-3.14552	220269_at	ZBBX	down	79740
-2.2634	3.81054	-2.97659	0.00638924	0.123347	-2.42113	231052_at	GLOD5	down	392465
-2.26293	1.95865	-3.65848	0.00118488	0.0542447	-0.890321	223669_at	HEMGN	down	55363
-2.26214	3.41385	-3.91889	0.000610461	0.0366983	-0.281881	212889_x_at	GADD45GIP1	down	90480
-2.26139	3.29365	-2.8699	0.00823742	0.137669	-2.64904	1563513_at	SYTL4	down	94121
-2.26024	6.87867	-2.37286	0.0256583	0.226158	-3.65271	211071_s_at	MLLT11	down	10962
-2.25664	3.3302	-2.11129	0.0449217	0.284845	-4.13424	1554906_a_at	MPHOSPH6	down	10200
-2.25426	4.1687	-2.93942	0.00698301	0.127189	-2.50095	228364_at	ZNF784	down	147808
-2.25381	7.167	-2.76105	0.0106392	0.155026	-2.87746	223385_at	CYP2S1	down	29785
-2.25368	2.2346	-3.46162	0.00194465	0.0702865	-1.34315	221398_at	TAS2R8	down	50836
-2.25268	4.34192	-3.28394	0.00302414	0.086244	-1.74505	210107_at	CLCA1	down	1179
-2.25177	5.44069	-2.89027	0.00784938	0.134016	-2.60583	205538_at	CORO2A	down	7464
-2.24916	4.82861	-3.77986	0.000870657	0.0452849	-0.607887	1555052_a_at	SYT9	down	143425
-2.24728	7.4551	-2.43188	0.0225239	0.214079	-3.53921	1553976_a_at	DPCD	down	25911
-2.24592	5.07674	-2.58335	0.016025	0.185183	-3.24047	1553352_x_at	ERVW-1	down	30816
-2.24533	8.00263	-3.53527	0.00161676	0.0639037	-1.17458	202592_at	BLOC1S1	down	2647
-2.24473	5.04531	-3.02591	0.00567522	0.11595	-2.31449	207311_at	DOC2B	down	8447
-2.24355	5.10883	-2.50607	0.0190848	0.200207	-3.39419	225129_at	CPNE2	down	221184
-2.24319	8.2285	-2.94974	0.00681311	0.125912	-2.47884	201224_s_at	SRRM1	down	10250
-2.24298	6.82686	-2.25176	0.0333753	0.251733	-3.88017	217962_at	NOP10	down	55505
-2.24246	3.51441	-2.22531	0.0353192	0.2575	-3.92884	1569342_at	GLI3	down	2737
-2.23963	4.40927	-2.52985	0.0180902	0.195525	-3.34719	229338_at	LOC100289361	down	100289361
-2.23743	2.02762	-4.29742	0.000230343	0.0208619	0.615376	221254_s_at	PITPNM3	down	83394
-2.23461	3.25505	-2.91631	0.00737846	0.129987	-2.55038	207364_at	TEX28	down	1527
-2.23339	3.86275	-2.94724	0.00685396	0.126155	-2.48421	230188_at	NIPAL4	down	348938
-2.23214	4.13944	-3.93233	0.000589798	0.0361106	-0.250234	229626_at	CCDC184	down	387856
-2.2316	6.21828	-3.33494	0.00266578	0.0817174	-1.63043	1555497_a_at	CYP4B1	down	1580
-2.23056	3.6781	-3.40475	0.00224127	0.0749555	-1.47255	209443_at	SERPINA5	down	5104
-2.22965	9.30951	-2.38219	0.025138	0.224304	-3.6349	202546_at	VAMP8	down	8673
-2.22916	5.54331	-2.39857	0.0242469	0.221098	-3.60348	1552364_s_at	MSI2	down	124540
-2.22839	6.27477	-4.22845	0.000275285	0.0232367	0.451109	205489_at	CRYM	down	1428
-2.22774	2.12029	-2.34411	0.0273261	0.232207	-3.70739	228979_at	SFTA3	down	253970
-2.2272	4.98322	-2.35406	0.0267379	0.230176	-3.68851	219566_at	PLEKHF1	down	79156
-2.22719	4.0787	-2.66025	0.0134394	0.171993	-3.08496	221394_at	TAAR2	down	9287
-2.22688	4.36241	-3.50358	0.00175066	0.0661132	-1.24725	203918_at	PCDH1	down	5097
-2.22581	5.67164	-2.67102	0.0131101	0.170351	-3.06299	223611_s_at	LNX1	down	84708
-2.2232	4.85896	-2.30741	0.0295988	0.240066	-3.77658	209531_at	GSTZ1	down	2954
-2.22316	4.68977	-2.27413	0.0318074	0.246677	-3.83872	220413_at	SLC39A2	down	29986
-2.22219	5.85595	-3.19411	0.00377147	0.0956207	-1.94536	1556291_at	POM121L12	down	285877
-2.22175	7.87727	-2.66484	0.0132981	0.17132	-3.0756	207291_at	PRRG4	down	79056
-2.21856	5.61004	-2.77238	0.0103613	0.153083	-2.85388	218869_at	MLYCD	down	23417
-2.21834	4.28237	-2.85029	0.00862825	0.1409	-2.6905	223704_s_at	DMRT2	down	10655
-2.21825	4.21128	-2.53325	0.0179519	0.195182	-3.34044	225402_at	TP53RK	down	112858
-2.21822	6.19818	-2.07237	0.0486991	0.294602	-4.20267	219327_s_at	GPRC5C	down	55890
-2.21676	6.4614	-3.57405	0.00146644	0.0604407	-1.08539	202175_at	CHPF	down	79586
-2.21669	5.52201	-2.36704	0.0259885	0.227413	-3.66383	202826_at	SPINT1	down	6692
-2.2166	7.33836	-2.14154	0.0421685	0.276847	-4.08044	204160_s_at	ENPP4	down	22875
-2.2165	4.30338	-2.78771	0.00999639	0.150853	-2.82193	222695_s_at	AXIN2	down	8313
-2.216	6.43208	-2.66404	0.0133226	0.171383	-3.07723	222996_s_at	CXXC5	down	51523
-2.21586	5.42841	-2.91536	0.00739511	0.130196	-2.5524	232802_at	SYT8	down	90019
-2.21554	7.17501	-2.65321	0.0136587	0.172752	-3.0993	222265_at	TNS4	down	84951
-2.21488	8.78217	-2.60819	0.015143	0.180097	-3.19052	218026_at	COA3	down	28958
-2.21419	2.70139	-3.2394	0.00337483	0.0901268	-1.84463	233892_at	GRIN3B	down	116444
-2.21378	3.79145	-3.11	0.00463044	0.105296	-2.13097	223901_at	SYT3	down	84258
-2.21322	2.87952	-3.02974	0.00562311	0.115571	-2.30618	228892_at	SH3RF2	down	153769
-2.2128	3.76933	-2.81717	0.00932854	0.146759	-2.76023	229401_at	IL17RE	down	132014
-2.21253	2.47958	-3.08708	0.00489531	0.107602	-2.1812	1556827_at	LPP-AS2	down	339929
-2.21182	3.81925	-2.53738	0.017785	0.194464	-3.33223	227347_x_at	HES4	down	57801
-2.21117	2.04006	-2.72504	0.0115697	0.159797	-2.95205	220972_s_at	KRTAP9-9	down	81870
-2.21116	6.6621	-2.66614	0.0132584	0.171126	-3.07295	202098_s_at	PRMT2	down	3275
-2.21099	5.61565	-3.45802	0.00196221	0.0704021	-1.35135	205166_at	CAPN5	down	726
-2.2106	4.75994	-2.65598	0.013572	0.172334	-3.09366	206832_s_at	SEMA3F	down	6405
-2.20729	3.85005	-2.66532	0.0132835	0.171299	-3.07462	1558875_at	SREBF1	down	6720
-2.20669	4.82014	-2.68192	0.0127845	0.167595	-3.04069	213257_at	SARM1	down	23098
-2.20606	5.25742	-3.25644	0.00323624	0.0885495	-1.80659	238518_x_at	GLYCTK	down	132158
-2.20541	5.71322	-3.79121	0.000845842	0.0446311	-0.581358	214775_at	N4BP3	down	23138
-2.20471	5.16477	-2.91106	0.00747109	0.130952	-2.56156	231582_at	CDHR3	down	222256
-2.20435	5.44838	-2.70354	0.0121612	0.163545	-2.99634	1560281_a_at	TMEM95	down	339168
-2.20356	6.51402	-3.66191	0.00117465	0.0541819	-0.882384	205441_at	OCEL1	down	79629
-2.20329	4.87422	-2.70787	0.01204	0.162878	-2.98744	207482_at	TP53TG5	down	27296
-2.20093	11.5277	-3.52648	0.00165286	0.064708	-1.19475	202090_s_at	UQCR11	down	10975
-2.19945	4.11549	-3.20365	0.00368439	0.0945561	-1.92419	213824_at	OLIG2	down	10215
-2.19901	7.59744	-2.8458	0.00872033	0.141655	-2.7	1554597_at	LIG3	down	3980
-2.1979	2.80943	-2.88912	0.00787071	0.134158	-2.60826	234684_s_at	KRTAP4-4	down	84616
-2.19783	3.28765	-3.63822	0.00124719	0.0556025	-0.937246	214267_s_at	CADM4	down	199731
-2.1967	3.38148	-2.4723	0.0205852	0.20758	-3.46052	230776_at	RNF157-AS1	down	100507218
-2.19662	3.56554	-3.31295	0.00281495	0.0838694	-1.67993	1562433_at	LINC01181	down	379034
-2.19559	4.31526	-2.99428	0.00612378	0.120595	-2.38296	239896_at	GS1-124K5.4	down	100289098
-2.19557	3.33507	-3.06433	0.00517258	0.110682	-2.23091	240210_at	ATAD3C	down	219293
-2.19555	3.84101	-2.92265	0.00726793	0.129086	-2.53684	244824_at	LINC01563	down	101060544
-2.19142	6.26948	-2.90391	0.00759925	0.131952	-2.57681	235095_at	BICDL2	down	146439
-2.19019	3.65948	-2.36848	0.0259065	0.227308	-3.66108	222188_at	TRMO	down	51531
-2.18915	7.70369	-3.01553	0.00581892	0.117265	-2.33701	200820_at	PSMD8	down	5714
-2.18908	3.03982	-2.69617	0.0123706	0.165121	-3.01149	1561080_at	TXNRD1	down	7296
-2.18851	5.60379	-2.93696	0.00702419	0.12743	-2.50623	213524_s_at	G0S2	down	50486
-2.188	2.92672	-2.6835	0.012738	0.167226	-3.03746	231722_at	CASP14	down	23581
-2.18706	11.509	-2.85425	0.00854811	0.14015	-2.68216	221474_at	MYL12B	down	103910
-2.18559	4.10553	-3.35536	0.00253411	0.0796663	-1.58436	223536_at	PSD2	down	84249
-2.18209	9.54786	-3.79958	0.000827993	0.044164	-0.561788	200823_x_at	RPL29	down	6159
-2.18191	2.60985	-2.43964	0.0221394	0.212561	-3.52417	1560562_a_at	ZNF677	down	342926
-2.1815	5.0377	-3.12717	0.00444116	0.103222	-2.09325	201971_s_at	ATP6V1A	down	523
-2.18106	6.06501	-2.4071	0.0237945	0.21929	-3.58708	226388_at	TCEA3	down	6920
-2.18037	4.34976	-3.0466	0.00539906	0.113538	-2.26954	214520_at	FOXC2	down	2303
-2.17835	3.5491	-2.65671	0.0135493	0.172212	-3.09217	241256_at	LOC101926934	down	101926934
-2.17582	4.2645	-2.40125	0.0241038	0.220536	-3.59833	236083_at	BCL2L15	down	440603
-2.17418	7.56576	-2.37886	0.0253223	0.225034	-3.64125	226403_at	TMC4	down	147798
-2.17383	5.13895	-3.32586	0.0027264	0.0826286	-1.65088	233918_at	DCDC2B	down	149069
-2.1736	6.4749	-2.64043	0.0140656	0.174782	-3.12528	205981_s_at	ING2	down	3622
-2.17277	7.10715	-3.01895	0.00577118	0.116734	-2.32959	229764_at	TPRG1	down	285386
-2.17243	4.90245	-2.73291	0.01136	0.158671	-2.93579	234689_at	PTCHD4	down	442213
-2.17147	7.33563	-2.77627	0.0102677	0.152356	-2.84579	210609_s_at	TP53I3	down	9540
-2.17133	5.59352	-2.31677	0.0290031	0.238036	-3.75899	204929_s_at	VAMP5	down	10791
-2.17028	9.73683	-3.0396	0.00549094	0.114457	-2.28475	201286_at	SDC1	down	6382
-2.17017	3.86551	-2.84002	0.00883993	0.14247	-2.71217	214392_at	IRGC	down	56269
-2.16917	3.30208	-2.88546	0.00793945	0.134951	-2.61605	1555457_at	BRINP1	down	1620
-2.16916	5.03224	-2.30753	0.0295909	0.240066	-3.77635	232838_at	ASXL3	down	80816
-2.16787	5.42118	-3.00658	0.00594552	0.118505	-2.35638	220040_x_at	ZC4H2	down	55906
-2.1654	4.52095	-3.07018	0.00509987	0.109956	-2.21814	1568864_at	MZF1-AS1	down	100131691
-2.16508	4.23616	-2.29499	0.0304062	0.242208	-3.79984	228538_at	ZNF662	down	389114
-2.16473	10.937	-3.24482	0.00333011	0.0897224	-1.83253	206790_s_at	NDUFB1	down	4707
-2.16432	3.73612	-2.6168	0.014848	0.178712	-3.17314	220125_at	DNAI1	down	27019
-2.16265	3.61834	-2.67798	0.0129014	0.168578	-3.04876	208170_s_at	TRIM31	down	11074
-2.16263	2.00542	-2.31511	0.0291082	0.238401	-3.76212	1557636_a_at	C7orf57	down	136288
-2.16204	3.61095	-3.45626	0.00197087	0.0704879	-1.35536	227675_at	LRSAM1	down	90678
-2.16096	5.38922	-2.77997	0.010179	0.152144	-2.83806	1555611_s_at	MBD1	down	4152
-2.16088	2.52676	-2.64626	0.0138786	0.174041	-3.11343	240578_at	LINC00836	down	101929052
-2.15799	3.39579	-2.65915	0.0134734	0.171993	-3.0872	229485_x_at	SHISA3	down	152573
-2.15603	5.72371	-3.10663	0.00466852	0.105542	-2.13836	223663_at	CCDC88B	down	283234
-2.15467	2.52706	-2.56363	0.0167594	0.189304	-3.27996	1556158_at	SAXO2	down	283726
-2.15459	2.82772	-3.10559	0.00468034	0.105542	-2.14065	1559470_at	D21S2088E	down	266917
-2.15365	3.07749	-2.98861	0.00620771	0.121765	-2.39521	207200_at	OTC	down	5009
-2.15314	3.46088	-3.67593	0.00113368	0.0531407	-0.849872	207066_at	HRC	down	3270
-2.1531	4.29097	-2.4226	0.0229922	0.21576	-3.55717	227240_at	NGEF	down	25791
-2.15282	3.93684	-2.90117	0.00764884	0.132287	-2.58264	1570013_at	LINC01782	down	101927411
-2.15183	3.79995	-2.85956	0.00844147	0.139532	-2.67093	205043_at	CFTR	down	1080
-2.15172	5.94373	-2.48328	0.0200858	0.205411	-3.43901	202099_s_at	DGCR2	down	9993
-2.14981	5.6327	-2.774	0.0103222	0.152779	-2.85051	202331_at	BCKDHA	down	593
-2.14904	4.71533	-2.99653	0.00609072	0.120296	-2.37809	221346_at	OR10J1	down	26476
-2.14876	7.47295	-2.42458	0.0228917	0.215513	-3.55335	207813_s_at	FDXR	down	2232
-2.14642	4.14362	-2.23479	0.0346104	0.255051	-3.91143	1569986_x_at	TNNT3	down	7140
-2.14615	5.23299	-2.36626	0.0260331	0.227479	-3.66531	222025_s_at	OPLAH	down	26873
-2.14449	3.95497	-2.62787	0.0144764	0.176987	-3.15074	206326_at	GRP	down	2922
-2.14386	3.60434	-3.20037	0.00371415	0.0949629	-1.93148	220614_s_at	ADGB	down	79747
-2.14345	5.45294	-3.26326	0.00318231	0.0880175	-1.79134	214819_at	IQSEC2	down	23096
-2.14342	3.02323	-2.8987	0.00769393	0.132677	-2.58791	228770_at	GPR146	down	115330
-2.1433	4.60353	-3.05977	0.00522989	0.111396	-2.24084	223990_at	C4orf17	down	84103
-2.14301	4.84884	-2.77861	0.0102116	0.152326	-2.84091	204124_at	SLC34A2	down	10568
-2.14154	3.58431	-2.49631	0.0195077	0.202504	-3.41341	239775_at	LOC101927609	down	101927609
-2.14137	4.02167	-2.80629	0.00957022	0.147728	-2.78306	206021_at	SCAND2P	down	54581
-2.14132	2.43918	-3.52047	0.00167799	0.0653782	-1.20853	224242_at	GALP	down	85569
-2.14085	3.48975	-3.27067	0.00312478	0.0872836	-1.77478	208186_s_at	LIPE	down	3991
-2.13967	10.9414	-3.34026	0.00263087	0.0813408	-1.61844	200741_s_at	RPS27	down	6232
-2.13887	3.77381	-2.6421	0.0140118	0.174471	-3.12189	244889_at	LOC400499	down	400499
-2.13758	4.87033	-2.97312	0.0064425	0.123802	-2.42859	1562632_at	LOC285191	down	285191
-2.13756	3.26677	-2.46545	0.0209024	0.208668	-3.47391	1554689_a_at	NLGN4X	down	57502
-2.13683	4.71112	-3.19323	0.00377962	0.095645	-1.94731	231176_at	PRR19	down	284338
-2.13653	6.54224	-3.75025	0.000938786	0.0471394	-0.676988	206576_s_at	CEACAM1	down	634
-2.13649	3.45171	-3.40597	0.00223446	0.0748653	-1.46978	205093_at	PLEKHA6	down	22874
-2.13647	4.41115	-2.7052	0.0121146	0.163281	-2.99293	228632_at	MEG9	down	100507257
-2.13504	3.07666	-2.92516	0.00722448	0.12877	-2.53146	214199_at	SFTPD	down	6441
-2.13422	4.36919	-3.02969	0.00562375	0.115571	-2.30629	223732_at	SLC23A1	down	9963
-2.13295	6.91932	-2.07246	0.0486899	0.294602	-4.20251	206438_x_at	TCTN2	down	79867
-2.1328	6.94098	-2.35908	0.026446	0.229115	-3.67898	221081_s_at	DENND2D	down	79961
-2.13215	5.62811	-2.83155	0.00901815	0.143882	-2.73001	206223_at	LMTK2	down	22853
-2.1313	4.72242	-2.5694	0.0165414	0.188047	-3.26843	213368_x_at	PPFIA3	down	8541
-2.13114	3.48987	-2.32013	0.0287921	0.237467	-3.75267	221319_at	PCDHB8	down	56128
-2.13047	5.17408	-2.90633	0.00755571	0.131617	-2.57166	219411_at	ELMO3	down	79767
-2.13042	5.41366	-3.368	0.00245581	0.0785224	-1.55579	221009_s_at	ANGPTL4	down	51129
-2.13032	5.13615	-2.56096	0.0168612	0.189585	-3.2853	1556014_at	MESP2	down	145873
-2.13031	3.23266	-2.76697	0.0104932	0.153922	-2.86515	206605_at	ENDOU	down	8909
-2.12868	4.6072	-2.38871	0.0247796	0.223052	-3.6224	1553990_at	BRICD5	down	283870
-2.12819	3.13621	-2.437	0.0222693	0.212994	-3.52928	210523_at	BMPR1B	down	658
-2.12739	3.12689	-3.71978	0.00101436	0.0494643	-0.747973	223628_at	TMEM191A	down	84222
-2.12293	5.9777	-2.84842	0.00866652	0.141269	-2.69446	232968_at	FANK1	down	92565
-2.12292	2.97711	-2.57501	0.0163317	0.186888	-3.25719	1563389_at	TH2LCRR	down	101927761
-2.12228	3.83447	-2.37786	0.0253781	0.225122	-3.64317	237320_at	FAM71F2	down	346653
-2.11995	3.78151	-3.1795	0.00390884	0.0968574	-1.97775	212389_at	SBF1	down	6305
-2.119	4.79075	-2.36798	0.0259351	0.227314	-3.66204	218105_s_at	MRPL4	down	51073
-2.11839	3.07993	-2.97658	0.0063894	0.123347	-2.42115	207550_at	MPL	down	4352
-2.11821	5.08556	-2.39379	0.0245036	0.22186	-3.61265	201508_at	IGFBP4	down	3487
-2.11752	4.37013	-2.72304	0.0116237	0.159941	-2.95618	1569365_a_at	KIAA1656	down	85371
-2.11659	4.68215	-2.52961	0.0180998	0.195525	-3.34765	207216_at	TNFSF8	down	944
-2.11594	2.05565	-2.96027	0.00664374	0.124955	-2.45623	236644_at	RNF180	down	285671
-2.11409	4.33554	-2.4271	0.022764	0.215014	-3.54846	205418_at	FES	down	2242
-2.11214	6.04669	-2.5626	0.0167985	0.189363	-3.28201	225568_at	TMEM141	down	85014
-2.11101	4.48699	-3.05073	0.00534537	0.112842	-2.26054	206372_at	MYF6	down	4618
-2.11082	3.29255	-3.35504	0.00253611	0.0796663	-1.58507	206603_at	SLC2A4	down	6517
-2.10977	4.47878	-2.63044	0.0143916	0.176804	-3.14555	234519_at	NOBOX	down	135935
-2.10925	3.43478	-2.80093	0.00969125	0.148462	-2.79428	231434_at	LOC100505841	down	100505841
-2.10693	3.51361	-2.80095	0.00969092	0.148462	-2.79425	1557617_at	DCTN1-AS1	down	100189589
-2.10658	7.84332	-2.97959	0.00634345	0.123152	-2.41466	207525_s_at	GIPC1	down	10755
-2.10517	4.80567	-2.80928	0.00950323	0.147728	-2.7768	238607_at	ZNF296	down	162979
-2.10512	2.34908	-3.41374	0.0021916	0.0741208	-1.45214	203841_x_at	MAPRE3	down	22924
-2.10509	6.54949	-2.19045	0.0380374	0.266164	-3.9924	224302_s_at	MRPS36	down	92259
-2.10447	3.09478	-4.43965	0.000159405	0.0169667	0.954812	235900_at	SPNS3	down	201305
-2.10249	8.02086	-2.50246	0.0192405	0.201118	-3.40132	226638_at	ARHGAP23	down	57636
-2.09989	2.40752	-2.56329	0.0167722	0.189362	-3.28063	1561493_at	LOC105370832	down	105370832
-2.09855	2.51548	-2.84809	0.00867331	0.141269	-2.69516	1559264_at	LACTB2-AS1	down	286190
-2.09801	7.6781	-3.39907	0.00227316	0.0754218	-1.48543	201798_s_at	MYOF	down	26509
-2.0978	4.13669	-3.31917	0.00277197	0.0832247	-1.66595	213014_at	MAPK8IP1	down	9479
-2.09741	4.30188	-2.65108	0.0137257	0.173143	-3.10363	205514_at	ZNF415	down	55786
-2.09731	3.32222	-2.39539	0.0244176	0.221595	-3.6096	229596_at	AMDHD1	down	144193
-2.0972	5.52945	-2.41624	0.0233185	0.217209	-3.56946	219525_at	SLC47A1	down	55244
-2.09624	4.88224	-2.62635	0.0145271	0.17721	-3.15383	227019_at	C1orf226	down	400793
-2.09611	3.68761	-3.66672	0.00116042	0.0537525	-0.871223	214450_at	CTSW	down	1521
-2.09433	2.82697	-2.97623	0.00639476	0.123347	-2.4219	1559688_at	GRAPL	down	400581
-2.09157	5.82783	-2.81728	0.00932619	0.146759	-2.76001	206454_s_at	RHO	down	6010
-2.09139	5.56616	-2.14986	0.041439	0.274722	-4.06557	203166_at	CFDP1	down	10428
-2.09113	5.54948	-3.05141	0.00533663	0.112703	-2.25906	204437_s_at	FOLR1	down	2348
-2.09112	4.27235	-2.93984	0.00697608	0.127189	-2.50006	1552476_s_at	PLCD3	down	113026
-2.09109	2.98687	-3.13617	0.00434489	0.102258	-2.07344	1561099_at	TBC1D22A-AS1	down	642757
-2.09104	6.64384	-3.18958	0.00381357	0.0958889	-1.95541	237779_at	LOC100505711	down	100505711
-2.08987	6.48002	-2.78881	0.00997054	0.150746	-2.81962	202949_s_at	FHL2	down	2274
-2.08919	4.91683	-2.9309	0.00712645	0.128363	-2.5192	1554953_a_at	TSPEAR-AS2	down	114043
-2.08897	7.79986	-2.93732	0.00701812	0.127405	-2.50546	1554438_at	KIAA1217	down	56243
-2.08846	3.70706	-2.96209	0.00661494	0.124922	-2.45233	1567054_at	OR1C1	down	26188
-2.0884	4.7851	-2.75895	0.0106916	0.155086	-2.88183	1554857_at	ELMO2	down	63916
-2.0882	4.57545	-2.24702	0.0337157	0.252641	-3.88891	1561371_at	MIR2052HG	down	441355
-2.08762	8.27524	-2.13023	0.04318	0.280031	-4.10062	1560587_s_at	PRDX5	down	25824
-2.08739	3.88374	-2.33127	0.0281027	0.235467	-3.73168	1561966_at	LOC101927647	down	101927647
-2.0861	6.54157	-3.41467	0.00218654	0.0741208	-1.45003	208727_s_at	CDC42	down	998
-2.08585	3.59264	-2.31408	0.0291736	0.238619	-3.76406	205509_at	CPB1	down	1360
-2.08577	2.09529	-2.55723	0.017004	0.190354	-3.29272	1553868_a_at	KIAA0825	down	285600
-2.08469	6.29767	-3.4203	0.00215603	0.0737938	-1.43723	214180_at	MAN1C1	down	57134
-2.08205	2.50347	-3.26291	0.00318509	0.0880175	-1.79213	231551_at	TEX46	down	729059
-2.08137	3.29409	-2.87981	0.0080465	0.135939	-2.62804	1560565_at	LINC01333	down	101929082
-2.07987	5.3913	-3.27255	0.00311026	0.0871305	-1.77055	205313_at	HNF1B	down	6928
-2.0793	6.72186	-2.27627	0.0316607	0.246468	-3.83474	227592_at	ALDH16A1	down	126133
-2.07779	7.09718	-2.18044	0.0388517	0.26808	-4.01052	210386_s_at	MTX1	down	4580
-2.07778	2.58428	-3.03108	0.00560501	0.115571	-2.30328	1561400_at	LINC01180	down	101927017
-2.07708	8.40656	-2.29368	0.0304923	0.242516	-3.80228	201841_s_at	HSPB1	down	3315
-2.07697	7.47608	-3.32828	0.00271012	0.0823621	-1.64543	202461_at	EIF2B2	down	8892
-2.07612	6.55878	-2.1713	0.0396096	0.270074	-4.02703	228217_s_at	PSMG4	down	389362
-2.07558	4.85159	-2.96226	0.00661216	0.124922	-2.45195	231371_at	TDRD10	down	126668
-2.07549	5.39623	-3.2955	0.00293906	0.0853747	-1.71913	1569555_at	GDA	down	9615
-2.07522	2.31635	-2.64586	0.0138915	0.174049	-3.11426	224167_at	SPZ1	down	84654
-2.0747	6.65719	-2.84335	0.00877086	0.141904	-2.70516	223482_at	TMEM120A	down	83862
-2.07445	4.88996	-3.12883	0.0044232	0.103108	-2.08959	244864_at	ITGB1-DT	down	101929475
-2.07325	4.53953	-2.93504	0.00705649	0.127735	-2.51035	241522_at	LINC00454	down	100874178
-2.07324	7.03217	-3.01902	0.00577022	0.116734	-2.32944	201060_x_at	STOM	down	2040
-2.07297	3.96917	-2.64902	0.013791	0.173466	-3.10783	1552348_at	PRSS33	down	260429
-2.07072	2.94013	-2.2713	0.0320021	0.247437	-3.84398	1569856_at	TPP2	down	7174
-2.07011	5.54847	-2.66398	0.0133245	0.171383	-3.07736	207025_at	GJC2	down	57165
-2.0695	3.84136	-2.58055	0.0161277	0.185505	-3.2461	1555391_a_at	CARF	down	79800
-2.06659	6.53323	-2.94875	0.00682925	0.126002	-2.48097	225320_at	MCU	down	90550
-2.06613	5.52823	-3.51049	0.00172055	0.065894	-1.2314	204930_s_at	BNIP1	down	662
-2.06605	4.90787	-2.11994	0.0441181	0.282904	-4.1189	214823_at	ZNF204P	down	7754
-2.06579	6.96402	-2.4208	0.0230843	0.216207	-3.56066	225002_s_at	SUMF2	down	25870
-2.06315	7.51725	-3.92744	0.000597238	0.0364029	-0.261755	224886_at	JMJD8	down	339123
-2.06256	5.92525	-2.58425	0.0159925	0.185047	-3.23868	224912_at	TTC7A	down	57217
-2.06114	3.00598	-2.44208	0.0220197	0.212205	-3.51944	229641_at	CCBE1	down	147372
-2.06105	5.41927	-2.87239	0.00818903	0.137186	-2.64376	228570_at	BTBD11	down	121551
-2.05992	2.31526	-2.57079	0.0164891	0.187765	-3.26564	1554908_at	HYDIN	down	54768
-2.05965	5.04151	-2.82341	0.00919274	0.145562	-2.74714	205325_at	PHYHIP	down	9796
-2.05887	4.40397	-3.1995	0.00372207	0.0950763	-1.93341	228353_x_at	UBASH3B	down	84959
-2.05833	5.46911	-3.60069	0.00137121	0.0582768	-1.02399	226239_at	TMEM150A	down	129303
-2.05722	4.42416	-2.13362	0.0428743	0.278923	-4.09458	213725_x_at	XYLT1	down	64131
-2.05575	3.36277	-3.58858	0.00141373	0.0592084	-1.05192	221462_x_at	KLK15	down	55554
-2.05552	8.84419	-3.65056	0.00120888	0.0547888	-0.908682	212242_at	TUBA4A	down	7277
-2.05515	2.50636	-2.3071	0.0296188	0.240066	-3.77716	1552514_at	WBP2NL	down	164684
-2.05318	3.39357	-2.68371	0.0127318	0.167215	-3.03703	203751_x_at	JUND	down	3727
-2.05256	7.40892	-3.70213	0.00106081	0.050774	-0.789008	202476_s_at	TUBGCP2	down	10844
-2.05247	5.90955	-2.55651	0.0170318	0.190567	-3.29416	205622_at	SMPD2	down	6610
-2.05238	4.56905	-2.59293	0.0156793	0.183167	-3.22124	1554795_a_at	FBLIM1	down	54751
-2.04976	3.34677	-3.462	0.00194281	0.0702865	-1.34229	206220_s_at	RASA3	down	22821
-2.04907	5.98474	-3.22801	0.00347058	0.0913999	-1.87001	220073_s_at	PLEKHG6	down	55200
-2.04899	4.42008	-2.78384	0.0100874	0.151371	-2.83001	231021_at	SLC6A19	down	340024
-2.04793	5.64171	-3.45452	0.00197947	0.0706106	-1.35933	202518_at	BCL7B	down	9275
-2.04722	4.98096	-2.12163	0.0439628	0.282551	-4.1159	203252_at	CDK2AP2	down	10263
-2.04674	2.00503	-3.00006	0.00603932	0.119675	-2.37047	1564072_at	MYH16	down	84176
-2.04569	2.60524	-2.96917	0.00650375	0.124348	-2.43709	207080_s_at	PYY	down	5697
-2.04485	3.10868	-2.45969	0.0211731	0.209899	-3.48516	219772_s_at	SMPX	down	23676
-2.04437	3.29781	-2.53417	0.0179145	0.194988	-3.33861	207089_at	NRAP	down	4892
-2.04308	6.67824	-3.97242	0.000532197	0.0342746	-0.155753	234305_s_at	GSDMC	down	56169
-2.04222	4.75986	-2.82744	0.00910599	0.144648	-2.73867	223691_at	RGS22	down	26166
-2.04148	2.78213	-3.08994	0.00486154	0.107349	-2.17495	1553550_at	VN1R5	down	317705
-2.04114	5.0246	-3.39161	0.00231581	0.0761427	-1.50235	1552540_s_at	IQCD	down	115811
-2.0401	3.90902	-2.46095	0.0211136	0.209534	-3.4827	1560550_at	LINC01644	down	101927722
-2.03969	5.32023	-3.50156	0.00175953	0.0661799	-1.25186	1556907_at	ZNF474	down	133923
-2.03953	7.41377	-3.82049	0.000785005	0.0428287	-0.512857	203719_at	ERCC1	down	2067
-2.03948	2.55769	-2.91089	0.00747422	0.130952	-2.56194	1553310_at	PLB1	down	151056
-2.03913	11.6667	-3.6508	0.00120813	0.0547888	-0.908116	217801_at	ATP5F1E	down	514
-2.03513	7.31669	-3.27203	0.00311425	0.0871305	-1.77172	212041_at	ATP6V0D1	down	9114
-2.03488	6.25493	-3.65457	0.00119667	0.0544677	-0.899385	204034_at	ETHE1	down	23474
-2.0345	4.22267	-2.58078	0.0161189	0.18547	-3.24563	227716_at	UBXN11	down	91544
-2.03376	4.62816	-3.28409	0.00302298	0.086244	-1.74471	218687_s_at	MUC13	down	56667
-2.03349	5.97271	-3.29099	0.0029719	0.0857159	-1.72923	225602_at	GLIPR2	down	152007
-2.03309	5.48286	-2.15784	0.0407489	0.272623	-4.05124	226961_at	PRR15	down	222171
-2.03299	6.3313	-2.98576	0.00625021	0.12217	-2.40135	219916_s_at	RNF39	down	80352
-2.03145	3.59967	-3.04477	0.00542292	0.11369	-2.27352	232686_at	SIGLEC17P	down	284367
-2.03092	1.74154	-3.08802	0.00488424	0.107558	-2.17915	1553864_at	GPR26	down	2849
-2.0293	2.88843	-3.27794	0.00306925	0.0866843	-1.7585	205924_at	RAB3B	down	5865
-2.0288	3.96424	-2.46456	0.020944	0.208763	-3.47565	220114_s_at	STAB2	down	55576
-2.02876	6.76139	-2.06047	0.04991	0.297472	-4.22343	209605_at	TST	down	7263
-2.02862	6.32365	-2.78826	0.00998344	0.150781	-2.82077	218799_at	GPN2	down	54707
-2.02824	2.75015	-2.61142	0.0150317	0.179615	-3.184	215117_at	RAG2	down	5897
-2.02742	2.72881	-2.15552	0.0409489	0.273158	-4.05542	214889_at	FAM149A	down	25854
-2.02695	1.91243	-2.61264	0.0149897	0.179427	-3.18153	237182_at	MRPL45P2	down	653479
-2.02686	5.60743	-3.05787	0.00525398	0.111692	-2.24499	1553778_at	METTL27	down	155368
-2.02643	4.35929	-2.73599	0.011279	0.158478	-2.92942	1552965_a_at	B3GNT7	down	93010
-2.02417	4.85144	-3.18118	0.00389283	0.0967239	-1.97404	1553794_at	STOML3	down	161003
-2.02406	4.6136	-2.45854	0.0212272	0.210015	-3.4874	230359_at	KNDC1	down	85442
-2.02359	7.26167	-2.5288	0.0181328	0.19567	-3.34925	1554830_a_at	STEAP3	down	55240
-2.02228	5.3504	-2.68703	0.0126347	0.166832	-3.03023	238440_at	CLYBL	down	171425
-2.02207	4.26529	-2.3756	0.0255049	0.225643	-3.6475	207001_x_at	TSC22D3	down	1831
-2.02151	3.22847	-2.58283	0.0160441	0.185196	-3.24152	210167_s_at	TEF	down	7008
-2.02135	3.41071	-2.78439	0.0100743	0.151321	-2.82885	1565684_at	LOC400940	down	400940
-2.01982	5.6279	-2.57571	0.0163059	0.186769	-3.25579	227142_at	PLEKHG5	down	57449
-2.01815	3.54397	-2.65766	0.0135196	0.172108	-3.09023	206017_at	KIAA0319	down	9856
-2.01764	4.99463	-2.66418	0.0133183	0.171383	-3.07694	224125_at	PLEKHN1	down	84069
-2.01573	4.35	-2.6058	0.015226	0.180583	-3.19534	213927_at	MAP3K9	down	4293
-2.01547	5.51363	-3.00924	0.00590753	0.118157	-2.35061	225955_at	METRNL	down	284207
-2.01496	4.50651	-3.03581	0.00554147	0.114853	-2.29301	210168_at	C6	down	729
-2.01404	6.77654	-3.63236	0.00126582	0.0558402	-0.950813	200660_at	S100A11	down	6282
-2.01373	7.84809	-3.13742	0.00433163	0.102143	-2.07068	227420_at	TNFAIP8L1	down	126282
-2.01322	7.00772	-2.50076	0.019314	0.201566	-3.40466	204179_at	MB	down	4151
-2.01282	3.79569	-2.30574	0.0297064	0.240242	-3.77972	230378_at	SCGB3A1	down	92304
-2.01277	4.29211	-2.8981	0.00770474	0.132729	-2.58917	202496_at	EDC4	down	23644
-2.01243	9.85265	-2.85559	0.00852109	0.139916	-2.67933	209058_at	EDF1	down	8721
-2.01212	8.21652	-2.18502	0.038477	0.266959	-4.00223	202096_s_at	TSPO	down	706
-2.01128	3.95039	-3.0314	0.00560065	0.115571	-2.30258	220918_at	RUNX1-IT1	down	80215
-2.01047	7.07557	-2.37605	0.0254795	0.225529	-3.64663	213117_at	KLHL9	down	55958
-2.0093	5.13689	-2.20598	0.0368036	0.261509	-3.96416	202112_at	VWF	down	7450
-2.00642	8.23872	-2.11797	0.0443006	0.283513	-4.12241	201021_s_at	DSTN	down	11034
-2.00571	8.21238	-2.34088	0.0275193	0.232865	-3.7135	208650_s_at	CD24	down	100133941
-2.0055	8.13834	-3.20953	0.00363164	0.0936712	-1.91113	224415_s_at	HINT2	down	84681
-2.00493	4.67488	-2.51333	0.018776	0.198651	-3.37987	202888_s_at	ANPEP	down	290
-2.00208	5.20828	-2.07906	0.0480309	0.292627	-4.19098	204621_s_at	NR4A2	down	4929
-2.00204	4.15813	-2.22892	0.0350475	0.256753	-3.92221	1553066_at	TAAR9	down	134860
-2.0018	5.05518	-2.19753	0.0374698	0.264188	-3.97953	224307_x_at	MAGI3	down	260425
-2.00117	5.03803	-3.01166	0.00587326	0.117882	-2.34538	206274_s_at	CROCC	down	9696
-2.00042	3.98619	-2.24393	0.0339399	0.253496	-3.89461	223720_at	SPINK7	down	84651
-1.99883	2.96725	-3.19926	0.00372422	0.095087	-1.93394	1556299_s_at	C12orf76	down	400073
-1.99876	5.48935	-2.23939	0.0342719	0.254518	-3.90298	226644_at	MIB2	down	142678
-1.99864	4.30191	-2.61099	0.0150466	0.179615	-3.18488	223149_s_at	PTPN23	down	25930
-1.99851	5.1358	-2.64525	0.0139107	0.174093	-3.11548	240682_at	LINC00293	down	497634
-1.99762	4.80414	-2.8147	0.00938289	0.147165	-2.76542	210650_s_at	PCLO	down	27445
-1.99744	3.79278	-2.76257	0.0106016	0.154809	-2.8743	221979_at	SMIM27	down	100129250
-1.99733	4.93156	-2.32545	0.0284611	0.236637	-3.74266	215019_x_at	ZNF528	down	84436
-1.99717	5.01934	-2.74936	0.0109333	0.156391	-2.90173	1555271_a_at	TERT	down	7015
-1.99689	6.5866	-3.00842	0.00591922	0.118284	-2.35239	219241_x_at	SSH3	down	54961
-1.99664	6.7308	-2.45216	0.0215311	0.21092	-3.49983	238028_at	C6orf132	down	647024
-1.99629	4.53933	-3.00931	0.00590655	0.118157	-2.35046	204540_at	EEF1A2	down	1917
-1.99603	4.64432	-2.25284	0.0332981	0.251453	-3.87818	229555_at	GALNT5	down	11227
-1.99497	3.13678	-2.60553	0.0152354	0.180583	-3.19589	207521_s_at	ATP2A3	down	489
-1.99483	3.76539	-3.27444	0.00309585	0.0870168	-1.76634	206892_at	AMHR2	down	269
-1.99408	9.09451	-2.99581	0.00610131	0.120336	-2.37966	217911_s_at	BAG3	down	9531
-1.99358	2.85715	-2.95291	0.00676177	0.125777	-2.47205	214865_at	DOT1L	down	84444
-1.99321	4.80512	-2.22767	0.0351416	0.257092	-3.92451	227694_at	STPG1	down	90529
-1.99191	7.5527	-3.02981	0.00562217	0.115571	-2.30603	218849_s_at	PPP1R13L	down	10848
-1.99174	9.54836	-3.00408	0.00598131	0.118957	-2.36178	200872_at	S100A10	down	6281
-1.99171	4.56459	-2.18601	0.0383961	0.266805	-4.00043	1561685_a_at	LINC02487	down	441178
-1.99168	2.74489	-3.18039	0.00390029	0.0968213	-1.97577	1558215_s_at	UBTF	down	7343
-1.99166	3.18497	-2.84482	0.00874038	0.141867	-2.70205	221463_at	CCL24	down	6369
-1.99147	6.29039	-2.68755	0.0126195	0.166776	-3.02917	219657_s_at	KLF3	down	51274
-1.99091	4.59983	-2.85696	0.00849347	0.13982	-2.67642	210876_at	ANXA2P1	down	303
-1.9903	2.48623	-2.74081	0.0111532	0.157974	-2.91945	1564144_at	LINC02533	down	105374895
-1.98976	4.15905	-2.86209	0.00839104	0.138951	-2.66557	218952_at	PCSK1N	down	27344
-1.98891	4.61419	-2.71412	0.0118667	0.161695	-2.97457	240617_at	TONSL-AS1	down	100287098
-1.98865	3.99554	-2.7598	0.0106702	0.155086	-2.88005	244128_x_at	GLIS1	down	148979
-1.988	4.45457	-3.39711	0.00228433	0.0755348	-1.48989	210525_x_at	EFCAB11	down	90141
-1.98724	3.62717	-2.66043	0.0134338	0.171993	-3.08459	205749_at	CYP1A1	down	1543
-1.98635	2.50111	-2.89604	0.0077426	0.132971	-2.59356	1554643_at	RGS11	down	8786
-1.98598	7.12039	-2.36738	0.0259689	0.227375	-3.66317	219664_s_at	DECR2	down	26063
-1.98594	6.30565	-2.88378	0.00797113	0.135153	-2.61962	218707_at	ZNF444	down	55311
-1.98438	3.49938	-3.11578	0.0045659	0.104752	-2.11828	205336_at	PVALB	down	5816
-1.984	2.25023	-3.24067	0.0033643	0.0900234	-1.8418	209830_s_at	SLC9A3R2	down	9351
-1.9836	3.14517	-2.60591	0.0152222	0.180583	-3.19512	234782_at	KLHL31	down	401265
-1.98261	2.70982	-2.40675	0.0238131	0.219346	-3.58776	207410_s_at	TLX2	down	3196
-1.98235	4.98699	-2.82083	0.00924853	0.14598	-2.75254	204829_s_at	FOLR2	down	2350
-1.98203	3.0674	-3.38982	0.00232611	0.0763435	-1.50639	205274_at	GTPBP1	down	9567
-1.9806	4.82	-3.0315	0.00559928	0.115571	-2.30236	1565389_s_at	GRM5	down	2915
-1.98054	2.56746	-3.85387	0.000720901	0.040652	-0.434645	236014_at	MKX	down	283078
-1.97994	4.11885	-3.0257	0.00567811	0.11595	-2.31495	1555371_at	ABCB5	down	340273
-1.97982	4.25108	-2.19937	0.037324	0.263677	-3.97619	206215_at	OPCML	down	4978
-1.97912	4.30916	-2.45023	0.0216237	0.211036	-3.50358	229313_at	ANO5	down	203859
-1.979	6.81963	-3.56564	0.00149787	0.061047	-1.10478	217899_at	TMEM214	down	54867
-1.97806	5.11672	-2.64892	0.013794	0.173466	-3.10802	1558897_at	PLK5	down	126520
-1.97778	4.62593	-3.03969	0.00548979	0.114457	-2.28456	208410_x_at	AMELX	down	265
-1.97694	9.06371	-3.09956	0.00474941	0.106005	-2.15388	201412_at	LRP10	down	26020
-1.97682	5.6315	-2.16515	0.0401264	0.271283	-4.0381	221790_s_at	LDLRAP1	down	26119
-1.97632	6.5197	-2.69297	0.0124624	0.16576	-3.01806	1553464_at	FLJ40288	down	286023
-1.97613	3.17547	-2.65849	0.013494	0.171993	-3.08855	207729_at	CDH9	down	1007
-1.97558	4.07766	-2.32021	0.0287875	0.237467	-3.75253	234479_at	PCDHB18P	down	54660
-1.9746	5.76375	-2.66667	0.013242	0.171126	-3.07186	207771_at	SLC5A2	down	6524
-1.97448	4.11876	-2.38736	0.0248532	0.223243	-3.62498	219693_at	AGPAT4	down	56895
-1.9737	3.04243	-2.69089	0.0125224	0.166234	-3.02232	213715_s_at	KANK3	down	256949
-1.97343	3.41398	-2.44757	0.0217525	0.211416	-3.50877	238205_at	DCAF12L1	down	139170
-1.97325	4.72717	-2.5378	0.0177683	0.194464	-3.33141	1557783_at	MAP3K14-AS1	down	100133991
-1.97313	3.16248	-2.30919	0.0294846	0.23975	-3.77324	204115_at	GNG11	down	2791
-1.9724	6.99306	-3.61486	0.00132303	0.0569382	-0.991264	205322_s_at	MTF1	down	4520
-1.9681	5.67601	-2.21477	0.0361216	0.259462	-3.94812	201706_s_at	PEX19	down	5824
-1.96662	6.01418	-3.10055	0.00473803	0.105875	-2.15171	218227_at	NUBP2	down	10101
-1.96651	6.96218	-3.01175	0.005872	0.117882	-2.34518	226324_s_at	IFT172	down	26160
-1.96627	6.37564	-2.73756	0.011238	0.158466	-2.92618	202699_s_at	TMEM63A	down	9725
-1.96568	6.0327	-3.02622	0.00567096	0.11595	-2.31381	204800_s_at	DHRS12	down	79758
-1.96528	5.80487	-2.18519	0.038463	0.266959	-4.00192	228824_s_at	PTGR1	down	22949
-1.96473	5.93071	-3.04992	0.00535595	0.112892	-2.26232	1552865_a_at	LMNTD1	down	160492
-1.96445	6.00792	-3.51534	0.00169972	0.0656023	-1.22028	230092_at	UBXN10	down	127733
-1.96382	6.0826	-2.304	0.0298187	0.240509	-3.78298	225804_at	CYB5D2	down	124936
-1.9623	3.13671	-2.68773	0.0126141	0.166776	-3.02879	228270_at	ZNF853	down	54753
-1.96215	4.53609	-2.92439	0.00723789	0.128841	-2.53313	224243_at	APOA5	down	116519
-1.96182	5.80623	-2.27099	0.0320232	0.247437	-3.84455	234725_s_at	SEMA4B	down	10509
-1.96098	4.08948	-2.26163	0.0326747	0.249366	-3.86191	1554163_at	TWIST2	down	117581
-1.95856	3.24074	-3.06287	0.00519085	0.110815	-2.23409	238287_at	SLC7A13	down	157724
-1.95656	5.01745	-3.06202	0.00520151	0.110965	-2.23594	228625_at	CITED4	down	163732
-1.95521	7.15985	-2.79117	0.00991551	0.150212	-2.81468	1555896_a_at	ADAM15	down	8751
-1.95513	4.08849	-3.23503	0.00341129	0.0904813	-1.85438	205156_s_at	ASIC1	down	41
-1.95513	3.04736	-2.74437	0.0110611	0.157518	-2.91207	235557_at	GPAT2	down	150763
-1.95456	3.99471	-2.18884	0.038167	0.266213	-3.99531	214858_at	LOC100130449	down	100130449
-1.95414	5.08293	-2.72561	0.0115543	0.159751	-2.95086	1561433_at	MED15P9	down	285103
-1.95334	4.43497	-2.70455	0.0121327	0.163396	-2.99426	206484_s_at	XPNPEP2	down	7512
-1.95301	2.65032	-2.66182	0.0133909	0.171953	-3.08176	216718_at	LINC00302	down	388699
-1.95201	7.75617	-3.76197	0.000911222	0.0463973	-0.649659	222581_at	XPR1	down	9213
-1.95166	3.41855	-2.40842	0.0237254	0.218965	-3.58454	221084_at	HTR3B	down	9177
-1.95133	7.51709	-2.47603	0.0204145	0.206817	-3.45323	217762_s_at	RAB31	down	11031
-1.95109	4.92352	-2.51494	0.018708	0.198466	-3.37669	1556619_at	SHISA9	down	729993
-1.9498	4.79976	-2.48765	0.0198904	0.204533	-3.43045	210884_s_at	SPAG11A	down	653423
-1.94956	3.43738	-2.5859	0.0159323	0.184744	-3.23536	244467_at	SHISA8	down	440829
-1.94899	3.7675	-2.21788	0.0358833	0.258842	-3.94244	221098_x_at	UTP14A	down	10813
-1.94862	4.18727	-2.4247	0.0228855	0.215513	-3.55311	1562788_at	LINC01342	down	254099
-1.94758	5.51511	-2.58154	0.0160912	0.185397	-3.24411	229817_at	ZNF608	down	57507
-1.94651	4.15186	-2.616	0.0148752	0.178712	-3.17476	1567244_at	OR5J2	down	282775
-1.94591	6.19796	-2.80872	0.00951576	0.147728	-2.77797	227066_at	MOB3C	down	148932
-1.94544	4.24443	-3.02255	0.00572133	0.115988	-2.32178	205155_s_at	SPTBN2	down	6712
-1.94514	4.36503	-2.46218	0.0210557	0.209452	-3.4803	1569387_at	CSGALNACT1	down	55790
-1.945	3.51252	-2.19108	0.0379863	0.266049	-3.99125	207797_s_at	LRP2BP	down	55805
-1.94414	3.90277	-2.5582	0.0169667	0.19015	-3.29078	220124_at	GAN	down	8139
-1.94381	2.88047	-3.12873	0.00442426	0.103108	-2.08981	206230_at	LHX1	down	3975
-1.94241	4.65923	-2.38704	0.0248712	0.223298	-3.62561	1554291_at	UHRF1BP1L	down	23074
-1.94158	2.89172	-2.56153	0.0168394	0.189467	-3.28416	220927_s_at	HPSE2	down	60495
-1.94118	6.83774	-3.22928	0.00345979	0.0912799	-1.86718	232190_x_at	TNFRSF14-AS1	down	115110
-1.94107	3.69082	-2.57766	0.0162337	0.186371	-3.25188	226815_at	TAMM41	down	132001
-1.94019	5.48768	-2.0905	0.0469057	0.289598	-4.1709	209211_at	KLF5	down	688
-1.93954	8.61223	-2.44031	0.0221064	0.212492	-3.52287	212955_s_at	POLR2I	down	5438
-1.93853	3.99175	-2.72494	0.0115723	0.159797	-2.95225	219861_at	DNAJC17	down	55192
-1.93823	4.24477	-2.61821	0.0148003	0.178509	-3.17029	1562272_at	LOC101927914	down	101927914
-1.93761	3.35417	-2.85374	0.00855838	0.140234	-2.68323	218148_at	CENPT	down	80152
-1.93689	2.47742	-2.22947	0.0350065	0.256687	-3.9212	1553474_at	LOC100288966	down	100288966
-1.93689	5.53244	-2.67955	0.0128548	0.168238	-3.04555	204209_at	PCYT1A	down	5130
-1.93588	3.11964	-2.28661	0.030962	0.243881	-3.81548	1557498_a_at	LINC01487	down	101928190
-1.93456	3.88979	-2.32658	0.0283913	0.23649	-3.74053	1559252_a_at	LINC01730	down	101929125
-1.93455	3.72014	-3.42409	0.00213575	0.0734969	-1.42861	1566934_at	TYRO3P	down	7302
-1.93429	5.90579	-3.1042	0.00469619	0.105675	-2.1437	204505_s_at	DMTN	down	2039
-1.93406	3.70356	-2.5747	0.0163434	0.186888	-3.25781	1561612_at	LINC02549	down	101928280
-1.93403	11.5213	-3.05574	0.00528115	0.111933	-2.24964	208780_x_at	VAPA	down	9218
-1.93297	3.87936	-3.09094	0.00484975	0.107235	-2.17275	207600_at	KCNC3	down	3748
-1.93243	5.21706	-2.43258	0.0224892	0.214053	-3.53786	235515_at	SYNE4	down	163183
-1.93217	6.02396	-3.26103	0.00319984	0.0882589	-1.79633	218301_at	RNPEPL1	down	57140
-1.93194	5.58553	-2.25125	0.0334116	0.251769	-3.88111	216615_s_at	HTR3A	down	3359
-1.9318	5.40131	-2.36955	0.0258459	0.227113	-3.65904	1554077_a_at	TMEM53	down	79639
-1.93001	4.33649	-2.15575	0.0409285	0.27313	-4.055	232598_at	NUP210L	down	91181
-1.92839	5.17236	-2.41738	0.0232596	0.216993	-3.56725	227735_s_at	C10orf99	down	387695
-1.92769	4.87883	-2.64758	0.0138366	0.173714	-3.11075	233143_at	C20orf173	down	140873
-1.92718	3.92193	-2.52188	0.0184179	0.197126	-3.36296	218778_x_at	EPS8L1	down	54869
-1.92698	3.25073	-2.32602	0.028426	0.236614	-3.74159	240740_at	LOC100507443	down	100507443
-1.92696	3.18739	-2.41355	0.0234578	0.217917	-3.57465	230978_at	LINC00967	down	100505659
-1.9267	3.75817	-2.51425	0.0187371	0.198504	-3.37805	242998_at	RDH12	down	145226
-1.92585	4.97564	-2.40261	0.0240316	0.22015	-3.59571	1570351_at	ADAMTS6	down	11174
-1.92565	11.0116	-2.07853	0.0480832	0.292723	-4.1919	204379_s_at	FGFR3	down	2261
-1.92538	6.31408	-3.12386	0.00447699	0.103693	-2.10051	226870_at	COMTD1	down	118881
-1.92509	1.73798	-2.63771	0.0141538	0.175121	-3.13081	208563_x_at	POU3F3	down	5455
-1.92506	2.00757	-2.95725	0.00669185	0.125158	-2.46271	1561287_at	LINC00561	down	100861545
-1.92399	3.68696	-2.76679	0.0104976	0.153922	-2.86552	230303_at	SYNPR	down	132204
-1.92282	8.47196	-3.39248	0.00231077	0.0761223	-1.50037	200941_at	HSBP1	down	3281
-1.92248	3.23357	-2.7137	0.0118781	0.161771	-2.97542	243506_at	AKAIN1	down	642597
-1.92208	5.29592	-2.14722	0.0416691	0.275171	-4.07029	228458_at	C6orf226	down	441150
-1.92189	6.13194	-2.77968	0.010186	0.152144	-2.83868	218760_at	COQ6	down	51004
-1.92176	4.49156	-2.46184	0.0210718	0.209452	-3.48097	205148_s_at	CLCN4	down	1183
-1.9217	4.3018	-2.51657	0.0186395	0.197969	-3.37346	205817_at	SIX1	down	6495
-1.92167	6.83146	-2.06926	0.0490133	0.295264	-4.20811	205633_s_at	ALAS1	down	211
-1.92091	6.82944	-2.49341	0.019635	0.202938	-3.41912	201008_s_at	TXNIP	down	10628
-1.91903	4.48999	-3.05041	0.0053496	0.112846	-2.26125	231497_at	ZBTB20-AS1	down	100131117
-1.91871	2.19092	-2.19797	0.0374353	0.264073	-3.97874	1557424_at	LINC02059	down	100505878
-1.91686	4.96094	-2.68371	0.012732	0.167215	-3.03704	214536_at	SLURP1	down	57152
-1.91614	3.08127	-2.64281	0.013989	0.174345	-3.12045	210122_at	PRM2	down	5620
-1.91549	5.55233	-2.42218	0.0230138	0.215806	-3.55799	202575_at	CRABP2	down	1382
-1.91425	4.64265	-2.91273	0.00744156	0.130593	-2.55801	1553952_at	ZDHHC19	down	131540
-1.91362	9.16383	-3.77611	0.000879013	0.0455461	-0.61665	222986_s_at	SHISA5	down	51246
-1.91332	6.57185	-3.19816	0.00373426	0.0952703	-1.93637	219677_at	SPSB1	down	80176
-1.9123	4.01766	-2.25753	0.032964	0.250206	-3.8695	229094_at	ATP6V0E2-AS1	down	401431
-1.91185	4.30505	-2.58077	0.0161193	0.18547	-3.24565	206429_at	F2RL1	down	2150
-1.90923	5.101	-2.4449	0.0218818	0.211816	-3.51395	1554006_a_at	LLGL2	down	3993
-1.90894	3.70721	-2.25138	0.0334024	0.251769	-3.88087	1552743_at	MCF2L	down	23263
-1.90839	5.06719	-2.17759	0.0390863	0.268639	-4.01567	204811_s_at	CACNA2D2	down	9254
-1.90698	3.77061	-2.53571	0.0178523	0.194636	-3.33555	1552872_at	ASMTL-AS1	down	80161
-1.90629	7.69277	-2.52411	0.0183258	0.196665	-3.35856	227981_at	CYB561D1	down	284613
-1.90616	3.51138	-2.08581	0.0473641	0.290589	-4.17914	1552912_a_at	IL23R	down	149233
-1.90509	3.58836	-2.38108	0.0251994	0.224575	-3.63702	1569136_at	MGAT4A	down	11320
-1.90414	6.56658	-2.72502	0.0115703	0.159797	-2.95209	1554151_at	OGDH	down	4967
-1.90384	4.67396	-2.46917	0.0207295	0.208183	-3.46664	219824_at	SLC13A4	down	26266
-1.90313	7.84354	-3.25222	0.00327001	0.0891508	-1.81601	1729_at	TRADD	down	8717
-1.90275	3.76003	-2.31896	0.0288656	0.237523	-3.75488	204309_at	CYP11A1	down	1583
-1.90209	2.13844	-3.15202	0.00418017	0.100662	-2.03849	221576_at	GDF15	down	9518
-1.90125	5.64877	-2.44759	0.0217512	0.211416	-3.50872	219127_at	PRR15L	down	79170
-1.90086	4.41734	-3.46044	0.0019504	0.0703547	-1.34584	207159_x_at	CRTC1	down	23373
-1.90075	4.68939	-2.1817	0.0387482	0.267831	-4.00824	216666_at	MGAM2	down	93432
-1.90045	3.65514	-2.10717	0.0453087	0.285552	-4.14152	220868_s_at	SLC7A10	down	56301
-1.90016	5.21681	-3.00107	0.00602478	0.119604	-2.3683	230010_at	SRRM4	down	84530
-1.89895	4.72884	-2.65569	0.0135811	0.172369	-3.09425	201249_at	SLC2A1	down	6513
-1.89758	4.58915	-3.17826	0.00392065	0.0970619	-1.98048	1553895_at	C11orf42	down	160298
-1.89728	7.23057	-3.4417	0.00204391	0.0717377	-1.38855	223419_at	FBXW9	down	84261
-1.89707	4.81613	-2.22685	0.0352031	0.257271	-3.92601	207964_x_at	IFNA4	down	3441
-1.89687	4.07594	-2.81735	0.0093246	0.146759	-2.75986	225873_at	TYSND1	down	219743
-1.89634	5.11556	-2.45101	0.0215865	0.211036	-3.50207	211248_s_at	CHRD	down	8646
-1.89445	4.32023	-2.48587	0.0199696	0.204846	-3.43393	232839_at	STK24-AS1	down	100874069
-1.89319	5.48068	-3.33609	0.0026582	0.0816198	-1.62784	241357_at	MAPK15	down	225689
-1.89246	3.02961	-2.48288	0.0201041	0.205487	-3.43981	1562287_at	SNTG1	down	54212
-1.89211	4.26606	-2.28911	0.0307951	0.243522	-3.81081	201551_s_at	LAMP1	down	3916
-1.892	7.94075	-2.12593	0.0435698	0.281162	-4.10827	204517_at	PPIC	down	5480
-1.89197	2.93783	-2.38235	0.0251291	0.224304	-3.63459	1552511_a_at	CPA6	down	57094
-1.89166	4.57441	-2.21126	0.0363925	0.260207	-3.95453	220790_s_at	MS4A5	down	64232
-1.89094	5.88363	-2.37875	0.0253289	0.225034	-3.64148	219591_at	CEND1	down	51286
-1.88929	2.06718	-2.25791	0.0329373	0.250112	-3.8688	219196_at	SCG3	down	29106
-1.88862	5.20272	-2.43711	0.0222639	0.21298	-3.52907	224991_at	CMIP	down	80790
-1.888	3.63751	-2.79031	0.00993562	0.150392	-2.81649	225122_at	RNF31	down	55072
-1.88799	3.93282	-2.16476	0.0401592	0.271314	-4.0388	220102_at	FOXL2	down	668
-1.88702	8.29376	-3.68865	0.00109771	0.051904	-0.820332	220647_s_at	COA4	down	51287
-1.88699	4.75668	-2.60039	0.0154149	0.181821	-3.20623	205579_at	HRH1	down	3269
-1.88687	2.53684	-3.71133	0.00103636	0.0502205	-0.767633	237612_at	SLC14A2-AS1	down	101927980
-1.88671	4.30485	-2.62107	0.0147037	0.178197	-3.16451	237709_at	LOC100507513	down	100507513
-1.88569	3.02283	-2.14732	0.0416606	0.275171	-4.07012	223710_at	CCL26	down	10344
-1.8854	3.17119	-2.90341	0.00760826	0.131952	-2.57787	238097_at	GAS6-AS1	down	650669
-1.88527	4.03878	-2.46662	0.0208483	0.208487	-3.47164	237712_at	LOC100507562	down	100507562
-1.88517	5.24936	-2.09619	0.0463556	0.288179	-4.1609	221552_at	ABHD6	down	57406
-1.88506	3.82393	-2.44184	0.0220311	0.212276	-3.51989	1562943_at	MACROD2-AS1	down	100379174
-1.88499	5.22456	-2.34	0.0275726	0.233135	-3.71518	218523_at	LHPP	down	64077
-1.88496	2.50276	-2.62545	0.0145569	0.177433	-3.15564	206418_at	NOX1	down	27035
-1.88405	6.30154	-2.13311	0.0429203	0.278982	-4.09549	205130_at	MOK	down	5891
-1.88314	9.61698	-3.80586	0.000814854	0.0439767	-0.547108	202682_s_at	USP4	down	7375
-1.88293	3.08359	-2.92781	0.00717905	0.12853	-2.5258	1563606_a_at	LOC286359	down	286359
-1.88224	3.81657	-2.97253	0.00645157	0.123889	-2.42985	231637_at	LOC100499194	down	100499194
-1.8818	7.41367	-2.89968	0.00767602	0.132533	-2.58582	203636_at	MID1	down	4281
-1.88166	6.28418	-2.75192	0.0108683	0.156156	-2.89642	200805_at	LMAN2	down	10960
-1.88102	2.96432	-2.84548	0.00872693	0.14172	-2.70067	222075_s_at	OAZ3	down	51686
-1.87999	3.86741	-2.32789	0.0283102	0.236277	-3.73806	1565130_at	MAP3K2	down	10746
-1.87976	4.21037	-2.14549	0.0418212	0.275603	-4.07339	1569952_x_at	SDCBPP2	down	100129960
-1.87933	4.5114	-2.3784	0.0253484	0.225074	-3.64215	1559638_at	PIK3CD-AS1	down	644997
-1.87844	4.22243	-2.35781	0.0265196	0.22947	-3.68139	233016_at	LOC101929305	down	101929305
-1.87837	2.94851	-2.32901	0.0282414	0.236231	-3.73595	1563003_at	ITGAX	down	3687
-1.87835	3.82547	-2.62933	0.0144281	0.176826	-3.14779	1568248_x_at	SNORA71B	down	26776
-1.87768	3.63179	-2.985	0.00626161	0.122332	-2.40298	205747_at	CBLN1	down	869
-1.87694	5.05726	-2.99689	0.00608558	0.120243	-2.37733	1560496_at	MRGPRF-AS1	down	101928200
-1.87645	5.6171	-2.60048	0.0154118	0.181821	-3.20605	222228_s_at	ALKBH4	down	54784
-1.87642	4.95545	-2.68622	0.0126582	0.166941	-3.03188	207963_at	KIF25-AS1	down	100505879
-1.87616	5.73405	-3.0292	0.00563042	0.115599	-2.30735	219314_s_at	ZNF219	down	51222
-1.87606	2.64707	-3.32492	0.00273273	0.08264	-1.65299	1568743_at	ATP10A	down	57194
-1.87566	6.81156	-2.11074	0.0449733	0.2849	-4.13521	218563_at	NDUFA3	down	4696
-1.87563	4.87771	-2.76829	0.0104608	0.153657	-2.8624	201766_at	ELAC2	down	60528
-1.8752	10.0311	-2.81304	0.00941959	0.147275	-2.76891	229872_s_at	LOC100996740	down	100996740
-1.87514	5.10181	-2.44157	0.0220447	0.212328	-3.52043	225671_at	SPNS2	down	124976
-1.8749	3.24634	-2.20571	0.0368248	0.261575	-3.96465	206149_at	CHP2	down	63928
-1.87403	2.67393	-2.75764	0.0107242	0.155107	-2.88454	1553829_at	CYP1B1-AS1	down	285154
-1.87363	4.87538	-2.27544	0.0317176	0.246493	-3.83628	238485_at	IQCH-AS1	down	100506686
-1.87347	3.5486	-2.43834	0.0222035	0.212769	-3.5267	1552657_a_at	TXNDC2	down	84203
-1.87345	6.50886	-2.12724	0.0434504	0.280956	-4.10593	203454_s_at	ATOX1	down	475
-1.87318	3.05822	-2.40277	0.0240229	0.22015	-3.5954	1558906_a_at	OSER1-DT	down	100505783
-1.87312	4.79174	-2.32828	0.0282863	0.236244	-3.73733	1560881_a_at	LINC00112	down	54089
-1.87293	5.72688	-3.3594	0.00250887	0.0793077	-1.57524	1562960_at	KCNQ1-AS1	down	338653
-1.87281	3.65055	-2.43987	0.0221279	0.212534	-3.52372	230404_at	C5orf63	down	401207
-1.87261	2.6485	-2.98389	0.00627834	0.122501	-2.40538	1561899_at	CLECL1	down	160365
-1.87211	3.80069	-2.78593	0.0100381	0.151064	-2.82564	206450_at	DBH	down	1621
-1.87208	6.46314	-2.66612	0.013259	0.171126	-3.07299	206846_s_at	HDAC6	down	10013
-1.87119	3.75394	-2.53655	0.0178184	0.194543	-3.33388	225338_at	ZYG11B	down	79699
-1.87066	5.27485	-2.19856	0.0373887	0.263915	-3.97767	204659_s_at	GFER	down	2671
-1.86988	5.94962	-2.56165	0.0168346	0.189467	-3.2839	210505_at	ADH7	down	131
-1.86982	5.50734	-3.12452	0.00446988	0.103614	-2.09908	236717_at	TOGARAM2	down	165186
-1.86951	4.45477	-2.78807	0.00998794	0.150808	-2.82117	1566176_at	CLYBL-AS1	down	101927465
-1.86922	5.37436	-2.77358	0.0103324	0.15284	-2.8514	221061_at	PKD2L1	down	9033
-1.869	6.08728	-2.3695	0.0258486	0.227113	-3.65913	219009_at	C14orf93	down	60686
-1.86865	3.37604	-2.32787	0.0283115	0.236277	-3.7381	238426_at	TMEM130	down	222865
-1.86768	2.15814	-3.50176	0.00175866	0.0661799	-1.25141	221361_at	OMP	down	4975
-1.86746	4.05954	-2.7072	0.0120584	0.162966	-2.9888	207820_at	ADH1A	down	124
-1.86741	3.59388	-2.70249	0.0121909	0.163703	-2.9985	207615_s_at	GAS8-AS1	down	750
-1.8664	6.81155	-2.17458	0.0393357	0.269054	-4.02111	1558393_at	KRT7	down	3855
-1.8655	2.83979	-2.20894	0.0365726	0.260647	-3.95876	242005_at	LINC00973	down	100506377
-1.86436	4.63342	-2.82221	0.00921866	0.145719	-2.74965	208262_x_at	MEFV	down	4210
-1.86312	4.45527	-2.79772	0.00976453	0.149111	-2.801	1554863_s_at	DOK5	down	55816
-1.86284	3.62925	-2.24394	0.0339394	0.253496	-3.8946	225241_at	CCDC80	down	151887
-1.86251	3.72517	-2.26955	0.0321228	0.247801	-3.84723	1563097_at	DNAH12	down	201625
-1.862	4.11233	-2.49054	0.019762	0.203671	-3.42477	1562038_at	LIPC-AS1	down	101928694
-1.86042	3.03885	-2.36313	0.0262122	0.228214	-3.67127	208081_s_at	ZNF442	down	79973
-1.85914	3.01071	-2.43827	0.0222069	0.212769	-3.52683	1553492_a_at	PAX1	down	5075
-1.85912	2.33393	-3.54315	0.00158503	0.0630928	-1.15647	206869_at	CHAD	down	1101
-1.85863	3.69396	-2.5563	0.0170399	0.190604	-3.29458	1552405_at	NLRP5	down	126206
-1.85749	4.14031	-2.19205	0.0379082	0.265863	-3.98949	205141_at	ANG	down	283
-1.85691	4.86129	-3.03343	0.00557333	0.11525	-2.29817	231540_at	LOC100130691	down	100130691
-1.85627	5.70636	-2.5439	0.0175249	0.19314	-3.31927	230191_at	TTBK1	down	84630
-1.85467	6.98895	-2.93426	0.00706959	0.127887	-2.51201	202191_s_at	GAS7	down	8522
-1.85356	5.92379	-2.21775	0.0358931	0.258845	-3.94268	208455_at	NECTIN1	down	5818
-1.85295	2.84925	-2.40536	0.023886	0.219721	-3.59042	239057_at	LMOD2	down	442721
-1.85254	4.27623	-2.40786	0.0237544	0.219033	-3.58561	204898_at	SAP30	down	8819
-1.85244	5.62976	-2.67478	0.0129969	0.169484	-3.0553	205409_at	FOSL2	down	2355
-1.85221	2.94819	-2.66432	0.013314	0.171383	-3.07666	208978_at	CRIP2	down	1397
-1.85196	3.99086	-2.45454	0.0214174	0.210712	-3.4952	207933_at	ZP2	down	7783
-1.85086	2.92858	-3.28153	0.00304215	0.086409	-1.75045	206694_at	PNLIPRP1	down	5407
-1.85048	4.56185	-2.45757	0.0212734	0.21019	-3.4893	1554732_at	LINC02363	down	728175
-1.8496	4.47833	-2.59715	0.0155292	0.182331	-3.21275	208292_at	BMP10	down	27302
-1.84853	3.37297	-2.53955	0.0176981	0.194281	-3.32792	1556494_at	LINC01365	down	101927007
-1.84841	4.57479	-2.63941	0.0140987	0.174874	-3.12736	207510_at	BDKRB1	down	623
-1.84663	3.38452	-2.66087	0.0134203	0.171993	-3.0837	222224_at	NACA2	down	342538
-1.84438	5.87078	-2.46858	0.0207573	0.208232	-3.46781	1552917_at	IFNL1	down	282618
-1.84369	4.8687	-2.47717	0.0203622	0.206738	-3.45098	1563142_at	LOC105373418	down	105373418
-1.84362	2.87875	-3.4996	0.0017682	0.0662414	-1.25635	1552354_at	CBARP	down	255057
-1.84346	5.52322	-2.97407	0.00642794	0.123609	-2.42655	1557540_at	LOC100507403	down	100507403
-1.84266	4.29476	-2.67746	0.0129169	0.168683	-3.04982	222013_x_at	EEF2KMT	down	196483
-1.84257	3.62662	-2.5678	0.0166013	0.188297	-3.27161	208516_at	MTNR1B	down	4544
-1.8425	5.17733	-2.28157	0.0313009	0.245344	-3.82488	1561619_at	LINGO1-AS2	down	101929478
-1.84144	4.9313	-2.64007	0.0140774	0.174842	-3.12602	234408_at	IL17F	down	112744
-1.8412	3.43004	-2.35525	0.0266685	0.229892	-3.68625	1566764_at	MACC1	down	346389
-1.84116	3.30168	-2.19348	0.0377938	0.265402	-3.9869	1568924_a_at	IQUB	down	154865
-1.84042	5.13187	-2.44893	0.0216865	0.211315	-3.50611	207547_s_at	FAM107A	down	11170
-1.8399	5.41329	-2.63917	0.0141065	0.174903	-3.12785	1561391_at	STAU2-AS1	down	100128126
-1.83958	3.01591	-2.46353	0.0209924	0.209132	-3.47767	1553265_at	SLC23A3	down	151295
-1.83839	9.41694	-2.83467	0.00895221	0.143266	-2.72345	208737_at	ATP6V1G1	down	9550
-1.83771	4.03412	-2.44831	0.0217164	0.211344	-3.50732	1566926_at	LINC00527	down	54748
-1.83769	4.7614	-2.08747	0.0472017	0.290221	-4.17623	226125_at	SLC9A3-AS1	down	100288152
-1.83706	5.13649	-3.00587	0.00595568	0.118664	-2.35792	219975_x_at	OLAH	down	55301
-1.8364	5.58989	-2.75977	0.0106711	0.155086	-2.88012	214523_at	CEBPE	down	1053
-1.83411	2.81726	-2.63573	0.0142181	0.175597	-3.13481	233804_at	LINC00544	down	440131
-1.83402	4.45633	-2.53157	0.01802	0.19547	-3.34377	213072_at	CYHR1	down	50626
-1.83354	3.86725	-2.32495	0.0284921	0.236729	-3.7436	1563247_at	LINC01656	down	101927526
-1.83309	6.30041	-2.13072	0.0431357	0.279929	-4.09975	209100_at	IFRD2	down	7866
-1.83086	4.84734	-2.77966	0.0101864	0.152144	-2.83872	209735_at	ABCG2	down	9429
-1.82982	2.76524	-2.19917	0.0373396	0.263739	-3.97655	1560164_at	TRDN-AS1	down	101927990
-1.82948	6.93761	-2.43046	0.022595	0.214263	-3.54196	215497_s_at	WDTC1	down	23038
-1.82916	3.9485	-2.99319	0.00613986	0.120748	-2.38532	221762_s_at	PCIF1	down	63935
-1.82885	3.4973	-2.69629	0.012367	0.165121	-3.01124	207965_at	NEUROG3	down	50674
-1.82866	5.78107	-2.92391	0.00724617	0.128875	-2.53415	204378_at	BCAS1	down	8537
-1.82804	4.412	-2.6592	0.013472	0.171993	-3.08711	230417_at	GALNT16	down	57452
-1.82746	4.3966	-2.2584	0.0329024	0.25002	-3.86789	207747_s_at	DOK4	down	55715
-1.82706	2.59941	-3.23357	0.0034235	0.090673	-1.85762	206538_at	MRAS	down	22808
-1.82673	11.5438	-3.22182	0.00352375	0.092154	-1.88379	212782_x_at	POLR2J	down	5439
-1.82663	4.92615	-3.39196	0.00231379	0.0761223	-1.50156	1559929_at	LINC01186	down	101927574
-1.82622	2.46522	-3.36956	0.00244631	0.0784039	-1.55226	206024_at	HPD	down	3242
-1.82472	3.94814	-2.47603	0.0204142	0.206817	-3.45322	220734_s_at	CPTP	down	80772
-1.82414	3.93642	-2.29256	0.0305662	0.242774	-3.80437	219930_at	KLF8	down	11279
-1.82365	3.83627	-2.17826	0.0390309	0.26853	-4.01446	202407_s_at	PRPF31	down	26121
-1.82361	4.75003	-2.63867	0.0141226	0.175007	-3.12886	236245_at	ODF3L1	down	161753
-1.82303	6.02162	-2.93558	0.00704728	0.127695	-2.50918	228349_at	KIAA1958	down	158405
-1.82283	5.76359	-2.73797	0.0112272	0.158425	-2.92533	1553172_at	ZNF777	down	27153
-1.82188	6.44481	-2.53593	0.0178435	0.194636	-3.33511	220740_s_at	SLC12A6	down	9990
-1.82121	5.07518	-2.48064	0.0202051	0.205798	-3.4442	201613_s_at	AP1G2	down	8906
-1.82104	5.14343	-3.07111	0.00508839	0.109796	-2.2161	1565795_at	DUOX1	down	53905
-1.82094	6.50938	-3.02602	0.00567375	0.11595	-2.31426	1567027_at	SH3GL1P2	down	6459
-1.82028	3.38261	-2.75743	0.0107295	0.155141	-2.88498	241224_x_at	DSCR8	down	84677
-1.81995	4.66806	-2.49306	0.0196503	0.203057	-3.4198	238815_at	LRRTM1	down	347730
-1.81883	4.00476	-2.27954	0.0314382	0.245749	-3.82865	1562487_at	LOC101927623	down	101927623
-1.81852	4.48422	-2.37894	0.0253181	0.225034	-3.64111	220522_at	CRB1	down	23418
-1.8174	3.26798	-2.7201	0.0117031	0.160508	-2.96224	234469_at	OR51B4	down	79339
-1.8166	3.58691	-2.64475	0.013927	0.174093	-3.11652	206984_s_at	RIT2	down	6014
-1.81614	4.74383	-2.91483	0.00740444	0.130235	-2.55353	1561339_at	LINC01416	down	101927273
-1.81491	5.59147	-2.44004	0.0221196	0.212492	-3.52339	205009_at	TFF1	down	7031
-1.81448	4.28663	-2.46771	0.0207973	0.20832	-3.46949	1558813_at	TMED5	down	50999
-1.81427	4.62644	-2.73835	0.0112173	0.158425	-2.92454	1562222_at	LINC01922	down	101927606
-1.81342	5.81358	-2.8824	0.00799713	0.135468	-2.62253	204227_s_at	TK2	down	7084
-1.81341	6.70527	-2.21415	0.0361696	0.259546	-3.94926	219126_at	PHF10	down	55274
-1.8134	7.36492	-2.15572	0.0409316	0.27313	-4.05506	224707_at	CYSTM1	down	84418
-1.813	4.89096	-3.03616	0.00553671	0.114797	-2.29223	218359_at	NRSN2	down	80023
-1.81286	4.87903	-2.41767	0.0232449	0.21696	-3.56671	207330_at	PZP	down	5858
-1.81146	3.03655	-3.0298	0.00562229	0.115571	-2.30605	209937_at	TM4SF4	down	7104
-1.81132	6.69347	-2.3521	0.0268533	0.230624	-3.69225	206138_s_at	PI4KB	down	5298
-1.81117	5.42152	-2.11019	0.0450248	0.285018	-4.13618	1554646_at	OSBPL1A	down	114876
-1.81102	2.62924	-2.40362	0.0239781	0.220058	-3.59377	207869_s_at	CACNA1G	down	8913
-1.81084	1.98743	-2.56278	0.0167915	0.189363	-3.28165	230673_at	PKHD1L1	down	93035
-1.81079	5.44658	-2.65234	0.0136861	0.17299	-3.10107	223845_at	VSIG10	down	54621
-1.80977	3.06279	-3.1545	0.00415498	0.100213	-2.03302	1561506_at	BARX1-DT	down	101928040
-1.80886	5.46544	-2.47834	0.020309	0.206377	-3.44869	229250_at	TPCN2	down	219931
-1.80544	4.78349	-2.21814	0.0358629	0.258796	-3.94195	1554712_a_at	GLYATL2	down	219970
-1.80542	5.83495	-2.71984	0.0117102	0.160527	-2.96278	200908_s_at	RPLP2	down	6181
-1.80478	3.25958	-2.31296	0.0292443	0.238941	-3.76616	1553930_at	TAAR1	down	134864
-1.80353	3.76368	-2.5756	0.0163102	0.186779	-3.25602	235420_at	HAPLN4	down	404037
-1.80348	4.43525	-2.24599	0.0337906	0.2529	-3.89082	211496_s_at	PDC	down	5132
-1.80329	4.22214	-2.26989	0.0320993	0.247744	-3.8466	1570274_at	PRSS55	down	203074
-1.80311	6.30892	-2.19899	0.037354	0.263792	-3.97688	1557331_at	POLR1B	down	84172
-1.80271	4.88467	-2.58447	0.0159844	0.185027	-3.23824	1568765_at	SERPINE1	down	5054
-1.80268	2.63532	-2.28059	0.0313674	0.245531	-3.82671	1563833_at	INPP4B	down	8821
-1.80257	5.28263	-2.89014	0.00785185	0.134016	-2.60611	221097_s_at	KCNMB2	down	10242
-1.80228	6.53458	-3.12711	0.0044418	0.103222	-2.09338	229862_x_at	ZBTB45	down	84878
-1.80189	2.35487	-2.52756	0.0181835	0.195903	-3.35171	1556199_a_at	RGS9BP	down	388531
-1.80146	4.04315	-2.10055	0.0459373	0.287246	-4.15321	205316_at	SLC15A2	down	6565
-1.80144	3.60347	-2.85562	0.00852047	0.139916	-2.67926	230615_at	DUOXA2	down	405753
-1.80131	5.757	-2.80863	0.00951778	0.147728	-2.77816	219450_at	C4orf19	down	55286
-1.80087	4.33558	-2.27721	0.0315969	0.246303	-3.83299	207763_at	S100A5	down	6276
-1.80069	5.0955	-3.03052	0.00561255	0.115571	-2.30449	208437_at	CLCN1	down	1180
-1.80062	5.60103	-2.91674	0.00737084	0.129979	-2.54945	207404_s_at	HTR1E	down	3354
-1.80026	2.77949	-2.09074	0.0468827	0.289579	-4.17049	206893_at	SALL1	down	6299
-1.80002	4.85018	-2.78833	0.00998179	0.150781	-2.82062	237450_at	SMIM32	down	389332
-1.79975	5.77301	-2.11083	0.0449651	0.2849	-4.13506	218436_at	SIL1	down	64374
-1.79943	6.76944	-3.19288	0.00378286	0.095645	-1.94809	212002_at	SZRD1	down	26099
-1.79926	8.48402	-2.90214	0.00763116	0.132163	-2.58057	218357_s_at	TIMM8B	down	26521
-1.79764	4.25332	-2.40357	0.0239808	0.220058	-3.59387	1560633_a_at	C21orf91-OT1	down	246312
-1.79734	3.86499	-2.26082	0.0327322	0.249582	-3.86342	210274_at	MAGEA8	down	4107
-1.79722	3.85437	-2.80357	0.00963134	0.148055	-2.78874	1552332_at	TRIOBP	down	11078
-1.79609	5.4745	-2.80674	0.00956008	0.147728	-2.78212	241839_at	DLG3-AS1	down	100873930
-1.79604	3.73903	-2.72855	0.0114758	0.159162	-2.94481	217231_s_at	MAST1	down	22983
-1.79437	6.49438	-2.89942	0.00768071	0.132533	-2.58637	206132_at	MCC	down	4163
-1.7941	4.43757	-2.66375	0.0133316	0.171433	-3.07783	244833_at	CCDC63	down	160762
-1.79283	8.06229	-2.41641	0.0233098	0.217164	-3.56914	203219_s_at	APRT	down	353
-1.79283	3.02156	-2.30021	0.0300643	0.24115	-3.79007	1553789_a_at	C21orf58	down	54058
-1.79182	9.3626	-2.59609	0.0155669	0.182594	-3.21489	238021_s_at	CRNDE	down	643911
-1.79108	3.52657	-2.16401	0.0402232	0.271345	-4.04016	226027_at	SWI5	down	375757
-1.79097	2.72402	-2.43303	0.0224669	0.214053	-3.537	1561585_at	RCBTB2	down	1102
-1.7905	3.98726	-2.288	0.0308694	0.243782	-3.81289	205137_x_at	USH1C	down	10083
-1.78998	3.60013	-2.10393	0.0456153	0.286409	-4.14724	237192_at	LOC101927668	down	101927668
-1.78969	6.3375	-2.56034	0.0168847	0.18966	-3.28652	213929_at	EXPH5	down	23086
-1.78933	6.43332	-2.90003	0.00766962	0.132467	-2.58507	227951_s_at	FAM98C	down	147965
-1.78899	5.52377	-2.45693	0.0213034	0.21019	-3.49053	1554115_at	C5orf58	down	133874
-1.78846	3.29556	-2.35172	0.0268752	0.230703	-3.69296	207978_s_at	NR4A3	down	8013
-1.78793	2.34335	-3.26276	0.00318625	0.0880175	-1.79246	1555567_s_at	LMOD3	down	56203
-1.78749	3.53837	-2.1389	0.0424031	0.27781	-4.08516	1554459_s_at	CFHR3	down	10878
-1.78728	5.00707	-2.34724	0.02714	0.231993	-3.70146	231767_at	HOXB4	down	3214
-1.7866	5.41813	-2.35852	0.0264782	0.229351	-3.68004	1558590_at	METTL17	down	64745
-1.78625	2.82915	-2.95167	0.00678183	0.12581	-2.47471	1553812_at	TLE6	down	79816
-1.78585	5.4665	-2.70828	0.0120283	0.162778	-2.98658	1555215_a_at	HRH3	down	11255
-1.78571	4.20859	-2.61741	0.0148272	0.178712	-3.1719	210182_at	CORT	down	1325
-1.78289	2.80134	-2.25629	0.0330517	0.250424	-3.87179	1564377_at	SHANK2	down	22941
-1.78275	5.10561	-2.27631	0.0316581	0.246468	-3.83466	1569426_at	LINC01664	down	100996342
-1.78219	4.73934	-2.53436	0.017907	0.194967	-3.33824	219704_at	YBX2	down	51087
-1.78198	5.39045	-2.45042	0.0216147	0.211036	-3.50321	205665_at	TSPAN9	down	10867
-1.7804	3.97671	-2.15175	0.0412747	0.274284	-4.06218	1562720_at	LINC02254	down	101927286
-1.78034	5.49434	-2.12032	0.0440833	0.282852	-4.11823	204326_x_at	MT1X	down	4501
-1.77995	4.46504	-2.4026	0.024032	0.22015	-3.59573	205007_s_at	CIB2	down	10518
-1.77948	4.51926	-2.17038	0.0396864	0.27008	-4.02869	205897_at	NFATC4	down	4776
-1.77888	7.70166	-3.23232	0.00343406	0.0908912	-1.86041	218636_s_at	MAN1B1	down	11253
-1.77766	6.90275	-2.11661	0.0444263	0.283739	-4.12482	1555832_s_at	KLF6	down	1316
-1.77638	7.33178	-2.78068	0.0101623	0.152107	-2.8366	218862_at	ASB13	down	79754
-1.77624	4.80557	-2.45878	0.0212161	0.209999	-3.48694	1552892_at	TNFRSF13C	down	115650
-1.77621	3.30203	-2.3172	0.0289761	0.238036	-3.75818	242934_at	LOC101928409	down	101928409
-1.7755	4.67324	-2.38909	0.0247588	0.223052	-3.62167	1554203_at	GRIK1-AS1	down	642976
-1.77546	4.75059	-2.33739	0.0277303	0.233637	-3.72012	228601_at	HAGLR	down	401022
-1.77521	5.79158	-2.09356	0.0466086	0.288893	-4.16551	203257_s_at	C11orf49	down	79096
-1.77443	2.61965	-2.12888	0.043302	0.280395	-4.10302	1553675_at	KLC4	down	89953
-1.7733	5.1119	-2.47064	0.0206617	0.207769	-3.46377	208524_at	GPR15	down	2838
-1.77265	3.63115	-2.27491	0.0317541	0.246614	-3.83728	1564525_at	GSN	down	2934
-1.77256	4.84859	-2.13851	0.0424373	0.27786	-4.08585	1569256_a_at	FAM43B	down	163933
-1.77214	3.22072	-3.08408	0.0049311	0.107782	-2.18777	208277_at	PITX3	down	5309
-1.77157	5.9757	-2.4821	0.0201391	0.205542	-3.44133	229690_at	PHETA1	down	144717
-1.77121	4.64427	-2.53533	0.0178675	0.194653	-3.3363	210504_at	KLF1	down	10661
-1.77077	4.83486	-2.14794	0.0416065	0.275169	-4.06901	221399_at	EDA2R	down	60401
-1.77024	2.84593	-2.10714	0.0453115	0.285552	-4.14157	207073_at	CDKL2	down	8999
-1.76887	2.02724	-3.41367	0.002192	0.0741208	-1.45231	206606_at	LIPC	down	3990
-1.76835	2.6781	-2.27957	0.0314363	0.245749	-3.8286	223734_at	MGARP	down	84709
-1.76831	6.59924	-2.14603	0.0417735	0.275429	-4.07242	229930_at	LINC01315	down	102723775
-1.76828	6.84973	-2.36836	0.0259136	0.227308	-3.66131	206452_x_at	PTPA	down	5524
-1.76756	2.32662	-2.2147	0.036127	0.259462	-3.94825	1565755_at	METAP1D	down	254042
-1.76687	3.05516	-2.93483	0.00705993	0.127755	-2.51079	214476_at	TFF2	down	7032
-1.76405	4.90896	-2.2096	0.0365213	0.260519	-3.95756	232059_at	DSCAML1	down	57453
-1.76364	3.30191	-2.34816	0.0270852	0.231947	-3.69971	215106_at	TTC22	down	55001
-1.76345	4.87552	-2.23771	0.0343954	0.254563	-3.90607	1569849_at	LOC102723831	down	102723831
-1.76299	3.69851	-2.07446	0.0484893	0.293814	-4.19901	1554252_a_at	CERS3	down	204219
-1.7621	8.15013	-3.09575	0.00479354	0.106548	-2.16223	202117_at	ARHGAP1	down	392
-1.76114	3.88508	-2.46789	0.0207892	0.20832	-3.46915	206310_at	SPINK2	down	6691
-1.76042	5.09305	-2.45409	0.0214388	0.210712	-3.49607	240559_at	IZUMO2	down	126123
-1.75991	5.52858	-3.14159	0.00428788	0.101726	-2.0615	231443_at	ELFN1-AS1	down	101927125
-1.75976	4.03282	-2.38064	0.0252234	0.224575	-3.63785	207808_s_at	PROS1	down	5627
-1.75782	3.48913	-2.11731	0.0443615	0.283527	-4.12358	1561345_at	LOC101928009	down	101928009
-1.75737	2.84505	-2.29826	0.0301916	0.241546	-3.79372	233675_s_at	TPTE2P6	down	374491
-1.75608	4.91528	-2.5385	0.0177403	0.194464	-3.33002	205254_x_at	TCF7	down	6932
-1.75567	3.29579	-2.19752	0.0374709	0.264188	-3.97955	221349_at	VPREB1	down	7441
-1.75551	3.8749	-2.30001	0.0300775	0.241172	-3.79045	220313_at	GPR88	down	54112
-1.7546	5.80236	-2.7054	0.0121089	0.163245	-2.99251	209414_at	FZR1	down	51343
-1.75453	3.97513	-2.30974	0.0294496	0.23975	-3.77221	237883_at	LOC101927098	down	101927098
-1.75399	6.54255	-2.43552	0.0223429	0.213398	-3.53216	217973_at	DCXR	down	51181
-1.75372	6.24288	-2.23037	0.0349394	0.256335	-3.91955	203641_s_at	COBLL1	down	22837
-1.75337	3.19953	-2.37433	0.0255757	0.225758	-3.64991	231746_at	MIXL1	down	83881
-1.75147	2.73196	-3.12193	0.00449814	0.103872	-2.10477	1564421_at	DLGAP2-AS1	down	100507435
-1.75144	4.32373	-2.54806	0.0173609	0.192514	-3.311	216690_at	OR7C1	down	26664
-1.75139	3.3024	-2.86672	0.00829964	0.138332	-2.65577	230694_at	SLC35E2B	down	728661
-1.75101	3.40539	-2.68747	0.0126218	0.166776	-3.02933	219914_at	ECEL1	down	9427
-1.74989	6.86331	-2.74121	0.0111429	0.157974	-2.91862	222143_s_at	MTMR14	down	64419
-1.7496	3.71431	-2.4106	0.023611	0.218443	-3.58033	1560856_at	ARHGAP26-AS1	down	100874239
-1.74943	5.59134	-2.17488	0.0393113	0.269054	-4.02057	203934_at	KDR	down	3791
-1.74937	6.3487	-3.67753	0.00112908	0.0530201	-0.846143	217793_at	RAB11B	down	9230
-1.74916	9.27681	-2.61672	0.0148506	0.178712	-3.1733	201665_x_at	RPS17	down	6218
-1.74852	4.3168	-2.36269	0.0262377	0.228214	-3.67211	231924_at	LINC00958	down	100506305
-1.74771	3.70482	-2.46142	0.0210914	0.209452	-3.48178	236258_at	RBBP8NL	down	140893
-1.7477	3.92357	-2.32374	0.0285672	0.237068	-3.74588	206665_s_at	BCL2L1	down	598
-1.74753	4.1534	-2.17744	0.0390991	0.268639	-4.01595	201808_s_at	ENG	down	2022
-1.7468	9.9622	-3.48496	0.00183428	0.0674584	-1.28984	1555851_s_at	SELENOW	down	6415
-1.74566	5.65702	-2.70086	0.0122369	0.164052	-3.00185	1569294_at	RNF187	down	149603
-1.74539	5.72337	-2.96777	0.00652566	0.124442	-2.44012	228208_x_at	ZNF354C	down	30832
-1.74531	3.8739	-2.33233	0.0280379	0.235212	-3.72968	223938_at	TEX35	down	84066
-1.74471	3.07795	-3.18661	0.00384144	0.0962557	-1.962	240305_at	LOC101930421	down	101930421
-1.74438	3.16348	-2.64555	0.0139015	0.174089	-3.11489	215960_at	SLC5A4	down	6527
-1.74344	4.37729	-2.29071	0.0306893	0.243221	-3.80784	1552535_at	CLDN19	down	149461
-1.74341	3.11609	-2.14814	0.041589	0.275169	-4.06865	1561665_at	LOC100421171	down	100421171
-1.74241	5.4567	-3.02979	0.0056224	0.115571	-2.30607	243061_at	LINC01551	down	387978
-1.74225	4.96227	-2.15206	0.0412478	0.27418	-4.06162	210930_s_at	ERBB2	down	2064
-1.74193	4.0046	-2.45922	0.0211949	0.209923	-3.48606	235935_at	LRRC73	down	221424
-1.74127	7.97185	-2.19164	0.0379412	0.265924	-3.99023	212411_at	IMP4	down	92856
-1.74086	4.79164	-2.83463	0.00895291	0.143266	-2.72352	222015_at	CSNK1E	down	1454
-1.74062	13.2332	-2.80732	0.00954708	0.147728	-2.7809	201094_at	RPS29	down	6235
-1.73986	5.95927	-2.38083	0.0252129	0.224575	-3.63749	218921_at	SIGIRR	down	59307
-1.73893	8.54405	-2.18509	0.0384713	0.266959	-4.00211	202283_at	SERPINF1	down	5176
-1.73824	2.90783	-2.30354	0.0298485	0.240679	-3.78384	1561328_at	MIR3663HG	down	101927704
-1.73692	3.08934	-2.95368	0.00674924	0.125721	-2.47038	1555338_s_at	AQP10	down	89872
-1.7368	6.58937	-2.6	0.0154288	0.181821	-3.20702	221620_s_at	APOO	down	79135
-1.73604	3.37564	-2.57124	0.0164722	0.18765	-3.26473	206367_at	REN	down	5972
-1.73597	6.75548	-2.62927	0.0144302	0.176826	-3.14791	212046_x_at	MAPK3	down	5595
-1.73396	3.73744	-2.69358	0.0124447	0.165645	-3.01679	1554541_a_at	GPRIN2	down	9721
-1.73385	3.43067	-2.27058	0.0320518	0.247517	-3.84532	230557_at	XRRA1	down	143570
-1.73337	3.48179	-2.2597	0.032811	0.249845	-3.86549	231427_at	LINC01686	down	284648
-1.73252	6.28703	-3.00819	0.00592248	0.118284	-2.35289	1553507_a_at	GPR6	down	2830
-1.73217	5.45655	-2.46194	0.0210667	0.209452	-3.48076	1553684_at	PPIL6	down	285755
-1.73189	2.65226	-2.65423	0.0136268	0.172628	-3.09723	1562349_at	TRAPPC2	down	6399
-1.73182	6.7111	-2.4503	0.0216205	0.211036	-3.50345	209759_s_at	ECI1	down	1632
-1.73166	5.44377	-2.28937	0.0307781	0.243501	-3.81034	207044_at	THRB	down	7068
-1.72883	2.5319	-2.69947	0.0122763	0.164325	-3.0047	1552568_at	RTP3	down	83597
-1.72845	6.31403	-2.4486	0.0217026	0.211344	-3.50676	227385_at	PLPP6	down	403313
-1.72663	4.35731	-2.37994	0.0252625	0.224811	-3.6392	219282_s_at	TRPV2	down	51393
-1.72592	3.69397	-2.17024	0.0396981	0.270122	-4.02894	205311_at	DDC	down	1644
-1.72552	6.82665	-2.21264	0.0362854	0.259719	-3.952	205032_at	ITGA2	down	3673
-1.72499	3.26199	-2.46613	0.0208708	0.208643	-3.47258	1569063_at	LOC105374325	down	105374325
-1.72495	4.97093	-2.31558	0.0290788	0.238343	-3.76125	1557702_at	LOC101927604	down	101927604
-1.72476	4.59053	-2.55153	0.0172252	0.19167	-3.30409	241112_at	ZNF517	down	340385
-1.72385	5.11737	-2.30788	0.0295684	0.239975	-3.77569	1557964_at	EIF4G2	down	1982
-1.72377	2.63144	-2.16566	0.0400835	0.271127	-4.03719	1553420_at	SATB2-AS1	down	150538
-1.72298	3.58349	-2.12255	0.0438786	0.282487	-4.11427	1559930_at	LOC101928211	down	101928211
-1.7223	3.80186	-2.64477	0.0139261	0.174093	-3.11646	206192_at	CDSN	down	1041
-1.72199	2.91037	-2.46177	0.0210749	0.209452	-3.4811	232638_at	COL20A1	down	57642
-1.72146	4.91689	-2.7806	0.0101642	0.152107	-2.83677	1560911_at	LINC02171	down	100133461
-1.72102	4.33153	-2.23943	0.034269	0.254518	-3.90291	237598_at	SEC1P	down	653677
-1.72077	7.32152	-2.62645	0.0145237	0.17721	-3.15362	217932_at	MRPS7	down	51081
-1.72075	5.40543	-2.4769	0.0203746	0.206786	-3.45152	208947_s_at	UPF1	down	5976
-1.72074	3.98881	-2.17455	0.0393386	0.269054	-4.02117	1556896_at	LINC01270	down	284751
-1.72045	3.09579	-2.94044	0.00696615	0.127068	-2.49878	1570114_at	MDGA2	down	161357
-1.71957	4.9443	-2.23684	0.0344589	0.254781	-3.90766	219173_at	MYO15B	down	80022
-1.71882	4.89798	-2.55889	0.0169404	0.189973	-3.28942	205458_at	MC1R	down	4157
-1.71881	5.77926	-2.52909	0.0181211	0.195632	-3.34869	1553246_a_at	POMK	down	84197
-1.71831	2.23683	-3.14685	0.00423328	0.101037	-2.04991	237280_at	TCTE1	down	202500
-1.71807	4.09804	-2.22427	0.0353971	0.257597	-3.93073	1552777_a_at	RAET1E	down	135250
-1.71789	3.87382	-2.44287	0.0219807	0.212085	-3.51789	207516_at	CHRNB4	down	1143
-1.71734	2.67131	-2.3191	0.0288566	0.237506	-3.75461	1566814_at	FGF22	down	27006
-1.71717	12.6113	-3.04172	0.00546304	0.11418	-2.28016	201597_at	COX7A2	down	1347
-1.71675	4.69424	-2.46966	0.0207072	0.208074	-3.46569	210617_at	PHEX	down	5251
-1.716	6.32308	-2.70847	0.012023	0.16277	-2.98619	1560625_s_at	CATIP-AS1	down	101928513
-1.71593	6.61472	-2.26267	0.0326022	0.249024	-3.85999	226065_at	PRICKLE1	down	144165
-1.71591	2.96252	-2.30479	0.0297678	0.240368	-3.7815	1555357_at	DDX53	down	168400
-1.71554	3.56141	-2.46566	0.0208929	0.208668	-3.47351	1564401_at	LOC400748	down	400748
-1.71539	2.47435	-2.32642	0.028401	0.23649	-3.74083	1555558_at	USP25	down	29761
-1.7153	7.36815	-2.2922	0.0305904	0.242895	-3.80505	212510_at	GPD1L	down	23171
-1.71497	7.70492	-2.35721	0.0265544	0.22949	-3.68253	232420_x_at	MAN1B1-DT	down	100289341
-1.71422	4.37202	-2.09617	0.0463574	0.288179	-4.16093	206492_at	FHIT	down	2272
-1.7137	4.14796	-2.06057	0.0498996	0.297472	-4.22325	239215_at	LOC100289495	down	100289495
-1.71274	5.21797	-2.89424	0.00777571	0.133387	-2.59738	229941_at	FAM166B	down	730112
-1.7122	3.82966	-2.40911	0.0236892	0.21874	-3.58321	230617_at	OVOL1-AS1	down	101927828
-1.71216	2.70777	-2.08953	0.0470004	0.289709	-4.17261	1552803_a_at	STMN1	down	3925
-1.71153	4.45962	-2.16875	0.0398232	0.27054	-4.03163	1570423_at	FLG-AS1	down	339400
-1.711	5.71085	-3.07778	0.00500687	0.10863	-2.20153	244152_at	IQCJ-SCHIP1-AS1	down	100874433
-1.71051	4.7543	-2.74693	0.0109953	0.156948	-2.90676	201539_s_at	FHL1	down	2273
-1.70999	5.13117	-2.32337	0.0285898	0.23713	-3.74657	220284_at	DKKL1	down	27120
-1.70988	4.29104	-2.21362	0.0362102	0.259546	-3.95022	220025_at	TBR1	down	10716
-1.70565	4.03264	-2.38321	0.0250813	0.224265	-3.63293	239656_at	LHFPL3-AS2	down	723809
-1.70551	4.10075	-2.67917	0.012866	0.1683	-3.04632	237434_x_at	MSANTD1	down	345222
-1.70521	3.37664	-2.11654	0.0444323	0.283744	-4.12493	205694_at	TYRP1	down	7306
-1.70492	5.01388	-2.11057	0.0449891	0.284945	-4.13551	223341_s_at	SCOC	down	60592
-1.70426	2.36322	-2.31434	0.0291568	0.238589	-3.76356	1567064_at	OR1Q1	down	158131
-1.70424	3.09506	-2.87422	0.00815372	0.136931	-2.63989	1569402_at	MEIS3	down	56917
-1.7041	6.35088	-3.07336	0.00506079	0.109459	-2.2112	1565843_s_at	BRPF3	down	27154
-1.70324	7.58513	-2.31928	0.0288454	0.237506	-3.75427	201683_x_at	TOX4	down	9878
-1.70298	5.39759	-2.25957	0.0328199	0.249845	-3.86573	205617_at	PRRG2	down	5639
-1.70256	5.77853	-3.11978	0.00452167	0.104154	-2.10949	226780_s_at	FMC1	down	154791
-1.70243	2.54003	-3.21955	0.00354348	0.0921626	-1.88885	1563114_at	RNF17	down	56163
-1.70219	9.21142	-2.84062	0.00882756	0.142422	-2.71092	218845_at	DUSP22	down	56940
-1.70202	6.26002	-3.44979	0.00200304	0.0710798	-1.37013	220186_s_at	CDHR2	down	54825
-1.70201	5.68937	-2.10863	0.0451713	0.285096	-4.13894	1555742_at	ERVH-6	down	51581
-1.70078	4.87636	-2.29783	0.0302196	0.241637	-3.79452	225500_x_at	SCAF1	down	58506
-1.70052	5.69409	-2.19463	0.0377017	0.26513	-3.98481	205204_at	NMB	down	4828
-1.69957	4.78536	-2.90151	0.00764259	0.132287	-2.58191	219309_at	C22orf46	down	79640
-1.69942	5.13198	-2.93056	0.00713219	0.128382	-2.51993	208217_at	GABRR2	down	2570
-1.69844	7.0478	-2.08935	0.0470179	0.289709	-4.17292	224836_at	TP53INP2	down	58476
-1.69736	3.24844	-2.69334	0.0124516	0.165656	-3.01728	227154_at	IGSF21	down	84966
-1.69658	2.95998	-2.34514	0.027265	0.232145	-3.70545	234045_x_at	BHLHE23	down	128408
-1.69649	4.30293	-2.09692	0.0462846	0.288125	-4.1596	233142_at	LINC01224	down	104472717
-1.69546	2.94045	-2.13531	0.0427232	0.278624	-4.09157	1553938_a_at	STK32A	down	202374
-1.6951	5.3745	-2.34753	0.0271227	0.231989	-3.70091	231178_at	SPATA4	down	132851
-1.69506	4.46894	-2.07577	0.0483582	0.293455	-4.19672	207636_at	SERPINI2	down	5276
-1.69425	5.62343	-2.2135	0.0362195	0.259546	-3.95044	225347_at	ARL8A	down	127829
-1.69381	2.98922	-2.15045	0.0413875	0.274599	-4.06451	221175_at	C3orf36	down	80111
-1.69291	5.36563	-2.78467	0.0100677	0.151321	-2.82827	1552602_at	CACNG5	down	27091
-1.69288	2.9237	-2.22041	0.0356901	0.258291	-3.93781	1570359_at	DDX3Y	down	8653
-1.69256	7.0857	-3.19036	0.00380631	0.0958385	-1.95368	218394_at	ROGDI	down	79641
-1.69252	3.1342	-3.01055	0.00588902	0.118068	-2.34779	232979_at	MIR10A	down	406902
-1.6925	9.6337	-3.22126	0.00352863	0.092154	-1.88505	202028_s_at	RPL38	down	6169
-1.69199	8.91704	-2.72377	0.011604	0.159852	-2.95468	225794_s_at	SMDT1	down	91689
-1.69127	5.26221	-2.37479	0.0255502	0.225758	-3.64904	207733_x_at	PSG9	down	5678
-1.69091	3.06191	-2.24953	0.033535	0.252057	-3.88428	240427_at	LOC101929050	down	101929050
-1.69085	4.85239	-2.06394	0.0495543	0.296614	-4.21738	230696_at	ATP2A1-AS1	down	100289092
-1.6908	7.50588	-2.62185	0.0146775	0.177971	-3.16293	212044_s_at	RPL27A	down	6157
-1.69078	4.07092	-2.37529	0.0255218	0.22572	-3.64807	1552932_at	NLRP6	down	171389
-1.69067	5.26693	-2.76435	0.0105577	0.15442	-2.87061	1552278_a_at	SLC46A1	down	113235
-1.69048	3.36392	-2.10051	0.0459407	0.287246	-4.15328	224123_at	LOC84214	down	84214
-1.69045	5.66082	-2.92177	0.0072832	0.129268	-2.53872	205993_s_at	TBX2	down	6909
-1.69009	4.79405	-2.39043	0.0246857	0.222697	-3.6191	1564012_at	LINC01512	down	100132354
-1.68995	2.97695	-2.17342	0.0394328	0.269361	-4.02321	1555513_at	PIAS2	down	9063
-1.68899	5.05083	-2.4571	0.0212955	0.21019	-3.49021	202002_at	ACAA2	down	10449
-1.68707	4.50192	-2.23769	0.0343964	0.254563	-3.90609	217325_at	KRT3	down	3850
-1.68701	4.81467	-2.37046	0.0257942	0.226894	-3.6573	204684_at	NPTX1	down	4884
-1.68695	3.6027	-2.55476	0.0170995	0.190851	-3.29765	200930_s_at	VCL	down	7414
-1.68679	10.2115	-2.59056	0.0157642	0.183724	-3.226	201135_at	ECHS1	down	1892
-1.68678	4.32636	-2.28754	0.0309003	0.243832	-3.81376	233597_at	PNPLA5	down	150379
-1.6865	2.43219	-2.31672	0.0290065	0.238036	-3.75909	1563113_at	UBR4	down	23352
-1.68553	5.52036	-2.58823	0.015848	0.184189	-3.23068	1553016_at	ADGRF3	down	165082
-1.68526	4.96634	-2.26591	0.0323757	0.248473	-3.85399	218608_at	ATP13A2	down	23400
-1.6852	3.13639	-2.3153	0.029096	0.238377	-3.76176	1552857_a_at	HTR6	down	3362
-1.68457	3.52659	-2.49147	0.0197206	0.203511	-3.42293	1559017_at	LOC100507351	down	100507351
-1.68368	4.67995	-2.25668	0.0330244	0.250275	-3.87108	1562509_at	TMEM108-AS1	down	101927455
-1.6835	2.27078	-3.29818	0.00291965	0.0852677	-1.71312	241117_at	LOXHD1	down	125336
-1.68341	4.49641	-2.77692	0.0102519	0.152356	-2.84442	220998_s_at	UNC93B1	down	81622
-1.68262	4.34866	-2.08517	0.0474272	0.290766	-4.18027	1568782_at	RP2	down	6102
-1.6822	5.15769	-2.95502	0.00672773	0.125571	-2.46751	1553232_at	RMDN2	down	151393
-1.68174	3.46105	-2.64509	0.013916	0.174093	-3.11582	1563708_at	SFXN5	down	94097
-1.68173	4.49128	-2.28451	0.0311028	0.244458	-3.8194	210419_at	BARX2	down	8538
-1.68145	7.45461	-2.91443	0.00741153	0.130266	-2.55439	227651_at	NACC1	down	112939
-1.67992	2.98808	-2.36004	0.0263903	0.228946	-3.67715	1554325_at	DOCK2	down	1794
-1.67939	5.42232	-2.18248	0.0386844	0.267596	-4.00683	204042_at	WASF3	down	10810
-1.67906	3.04774	-2.22897	0.0350438	0.256753	-3.92212	1562520_at	LOC101929473	down	101929473
-1.67788	2.22405	-2.8851	0.00794621	0.134971	-2.61681	1553086_at	C11orf40	down	143501
-1.67784	5.69175	-2.93383	0.00707672	0.127931	-2.51292	222093_s_at	INO80B	down	83444
-1.67779	4.29934	-2.36813	0.0259263	0.22731	-3.66174	1565947_a_at	CHML	down	1122
-1.67739	6.58757	-2.56853	0.0165742	0.188132	-3.27017	205566_at	ABHD2	down	11057
-1.67684	5.28216	-2.56105	0.0168575	0.189585	-3.2851	206677_at	KRT31	down	3881
-1.67613	4.88933	-2.67953	0.0128552	0.168238	-3.04558	220337_at	NGB	down	58157
-1.67478	4.63464	-2.11645	0.0444415	0.28377	-4.12511	236942_at	CCDC182	down	101927581
-1.67473	2.9466	-2.34683	0.0271643	0.232067	-3.70224	205040_at	ORM1	down	5004
-1.67446	3.64264	-2.37481	0.025549	0.225758	-3.649	236098_at	SMIM6	down	100130933
-1.67433	4.70624	-2.36442	0.0261381	0.227887	-3.66881	207676_at	ONECUT2	down	9480
-1.67392	5.03546	-2.52838	0.01815	0.19571	-3.35009	214296_x_at	IZUMO4	down	113177
-1.67332	5.85417	-2.26348	0.0325454	0.248797	-3.85849	1563792_at	AMN	down	81693
-1.67269	4.00528	-2.64512	0.013915	0.174093	-3.11575	240894_at	LINC02180	down	102467079
-1.67127	3.5724	-2.24578	0.0338058	0.252978	-3.8912	1569361_a_at	LOC100129098	down	100129098
-1.67125	3.72057	-2.71026	0.0119735	0.162461	-2.98252	1554584_at	DRC3	down	83450
-1.67095	6.37232	-2.34928	0.0270193	0.231572	-3.6976	223009_at	LAMTOR1	down	55004
-1.67064	4.89083	-2.07043	0.0488946	0.294961	-4.20605	1564367_at	CXXC1P1	down	392459
-1.66991	8.65617	-3.03666	0.00553002	0.114731	-2.29114	225403_at	RPP25L	down	138716
-1.66903	3.86505	-2.35701	0.0265657	0.22949	-3.6829	230331_at	METTL21C	down	196541
-1.66897	5.33791	-2.1736	0.0394177	0.269325	-4.02288	203237_s_at	NOTCH3	down	4854
-1.66853	7.56545	-2.20915	0.0365563	0.260599	-3.95838	226200_at	VARS2	down	57176
-1.66826	8.96275	-2.59944	0.0154485	0.181829	-3.20815	213350_at	RPS11	down	6205
-1.66798	8.40684	-2.92155	0.00728693	0.12929	-2.53918	201004_at	SSR4	down	6748
-1.66711	3.43264	-2.70307	0.0121745	0.163609	-2.99731	1562264_at	LOC339685	down	339685
-1.66702	6.38122	-2.45417	0.0214349	0.210712	-3.49591	1552664_at	FLCN	down	201163
-1.66693	3.55804	-2.61994	0.0147416	0.178252	-3.16679	204592_at	DLG4	down	1742
-1.66654	4.64784	-2.43379	0.022429	0.213959	-3.53552	204081_at	NRGN	down	4900
-1.66592	2.12415	-2.48083	0.0201965	0.205782	-3.44383	220845_at	ACOXL	down	55289
-1.66578	6.73429	-2.20186	0.0371275	0.262955	-3.97167	202530_at	MAPK14	down	1432
-1.66574	4.99333	-2.36532	0.0260868	0.227609	-3.6671	207399_at	BFSP2	down	8419
-1.66565	5.10239	-2.30469	0.0297739	0.240368	-3.78168	229976_at	MORN5	down	254956
-1.66543	8.16794	-2.15035	0.0413962	0.274599	-4.06469	226129_at	FAM83H	down	286077
-1.66512	3.48712	-2.33269	0.0280158	0.235172	-3.729	1556453_at	LOC100506274	down	100506274
-1.66489	3.01661	-2.1827	0.0386669	0.267543	-4.00644	243043_at	EFCAB10	down	100130771
-1.66466	2.55406	-2.3667	0.0260075	0.227438	-3.66446	229372_at	GOLT1A	down	127845
-1.66412	6.61413	-2.93918	0.00698699	0.127189	-2.50147	232373_at	NOXA1	down	10811
-1.66404	4.71294	-2.37768	0.0253882	0.225122	-3.64351	219899_x_at	NDOR1	down	27158
-1.66372	4.73221	-2.17773	0.0390752	0.268639	-4.01543	222571_at	ST6GALNAC6	down	30815
-1.66363	7.06651	-3.16122	0.00408738	0.0992548	-2.01818	225315_at	MRPL21	down	219927
-1.66362	5.62495	-2.85252	0.00858297	0.140416	-2.6858	214222_at	DNAH7	down	56171
-1.66351	2.29097	-2.10225	0.0457751	0.28672	-4.15021	232010_at	FSTL5	down	56884
-1.66328	4.02375	-2.25772	0.0329505	0.250167	-3.86915	242249_at	FRG1EP	down	102723390
-1.66268	2.5681	-2.38317	0.0250839	0.224265	-3.63302	220637_at	FAM124B	down	79843
-1.66255	5.12258	-2.39655	0.0243552	0.221363	-3.60737	206160_at	APOBEC2	down	10930
-1.66251	3.22845	-2.53819	0.0177525	0.194464	-3.33062	231571_at	LINC01015	down	100507362
-1.66225	10.3123	-2.37156	0.0257322	0.226554	-3.65521	201596_x_at	KRT18	down	3875
-1.66222	5.0129	-2.37428	0.0255784	0.225758	-3.65	236689_at	RNF151	down	146310
-1.66168	5.12351	-2.20387	0.0369692	0.262296	-3.96801	208005_at	NTN1	down	9423
-1.66157	4.03025	-2.30412	0.0298108	0.240503	-3.78275	1557736_at	NKTR	down	4820
-1.66133	6.00324	-2.30209	0.0299422	0.240997	-3.78655	1569132_s_at	ARSK	down	153642
-1.66127	6.67722	-2.75036	0.0109079	0.156391	-2.89966	228888_at	STAC2	down	342667
-1.66086	3.24617	-3.06175	0.00520501	0.110996	-2.23654	234226_at	OPN4	down	94233
-1.66055	2.40734	-2.8881	0.00788979	0.1344	-2.61043	222922_at	KCNE3	down	10008
-1.65966	6.70766	-2.72474	0.0115777	0.159831	-2.95266	221435_x_at	HYI	down	81888
-1.65963	4.21443	-2.61199	0.0150122	0.179597	-3.18285	1558463_s_at	LMF1	down	64788
-1.65932	3.02992	-2.34521	0.0272604	0.232145	-3.7053	1562762_at	C3orf56	down	285311
-1.65891	3.6024	-2.94215	0.00693775	0.126871	-2.49512	206998_x_at	PRB3	down	5544
-1.65877	9.94275	-2.96329	0.00659586	0.124922	-2.44973	208816_x_at	ANXA2P2	down	304
-1.65635	9.20768	-2.15876	0.04067	0.272371	-4.04959	204386_s_at	MRPL57	down	78988
-1.65559	3.15939	-3.01917	0.00576806	0.116734	-2.3291	229328_at	ZNF571-AS1	down	100507433
-1.65547	6.70333	-3.07801	0.00500418	0.10863	-2.20105	204287_at	SYNGR1	down	9145
-1.65508	2.99174	-2.40083	0.0241261	0.220615	-3.59913	1555871_at	TTC28-AS1	down	284900
-1.65486	9.85937	-2.66588	0.0132663	0.171126	-3.07348	218188_s_at	TIMM13	down	26517
-1.65372	3.21686	-2.34294	0.0273959	0.232481	-3.7096	203027_s_at	MVD	down	4597
-1.65339	4.89313	-2.2918	0.0306168	0.242928	-3.8058	1553359_at	FBXL18	down	80028
-1.65334	8.06497	-2.18652	0.0383552	0.266657	-3.99952	209381_x_at	SF3A2	down	8175
-1.65334	3.16747	-2.61852	0.0147896	0.178459	-3.16966	1562695_at	FOXN4	down	121643
-1.65312	4.74446	-2.48988	0.0197912	0.203782	-3.42606	208266_at	C8orf17	down	100507249
-1.65281	9.39768	-2.84454	0.00874618	0.141867	-2.70264	225389_at	BTBD6	down	90135
-1.65272	4.05199	-2.08302	0.0476383	0.291439	-4.18403	205912_at	PNLIP	down	5406
-1.65227	4.25669	-2.20383	0.0369721	0.262296	-3.96807	1552596_at	GAS2L2	down	246176
-1.65222	3.49212	-2.49839	0.0194168	0.201868	-3.40932	214049_x_at	CD7	down	924
-1.65216	6.77564	-2.70329	0.0121683	0.163602	-2.99686	1558641_at	SPATA24	down	202051
-1.65215	4.55545	-2.21286	0.0362685	0.259632	-3.9516	1563743_at	LINC01555	down	439927
-1.65197	7.06882	-2.47407	0.020504	0.207248	-3.45706	205172_x_at	CLTB	down	1212
-1.65173	6.61179	-3.14928	0.00420823	0.100844	-2.04454	224378_x_at	MAP1LC3A	down	84557
-1.65143	2.88286	-2.57439	0.0163547	0.186888	-3.25843	1563137_at	MGAT5B	down	146664
-1.65114	6.14483	-2.50549	0.0191097	0.200391	-3.39533	1558768_at	DNAH1	down	25981
-1.64947	3.28289	-2.26109	0.032713	0.249484	-3.86292	207589_at	ADRA1B	down	147
-1.6491	2.10452	-2.43051	0.0225926	0.214263	-3.54187	221070_s_at	CCAR2	down	57805
-1.64878	2.71133	-2.35978	0.0264053	0.228982	-3.67764	231687_at	ERICH3-AS1	down	101927320
-1.64837	4.06113	-2.12083	0.044037	0.282821	-4.11734	1559228_at	CLU	down	1191
-1.64823	3.18736	-2.89026	0.00784956	0.134016	-2.60585	221457_s_at	BTNL2	down	56244
-1.64788	5.04766	-2.34482	0.027284	0.232145	-3.70605	1555266_a_at	ASXL2	down	55252
-1.64773	4.14392	-2.1465	0.0417322	0.275377	-4.07158	1552396_at	WFDC6	down	140870
-1.64722	4.7308	-2.63742	0.0141632	0.175158	-3.1314	244710_at	LRGUK	down	136332
-1.64678	5.48849	-2.14074	0.0422396	0.277063	-4.08187	1564233_at	FLJ33534	down	285150
-1.6465	3.41726	-2.11302	0.0447605	0.284468	-4.13118	205085_at	ORC1	down	4998
-1.64636	3.34501	-2.38656	0.024897	0.223397	-3.62652	207838_x_at	PBXIP1	down	57326
-1.64502	4.01106	-2.06406	0.0495419	0.296612	-4.21717	235004_at	RBM24	down	221662
-1.64495	5.0211	-2.51686	0.0186274	0.19788	-3.3729	1565680_at	DIP2C	down	22982
-1.64466	7.10803	-2.98834	0.00621169	0.121765	-2.39579	235081_x_at	TRIM65	down	201292
-1.64412	5.77884	-2.16959	0.0397525	0.270294	-4.03011	1553499_s_at	SERPINA9	down	327657
-1.64307	9.37353	-2.22453	0.0353774	0.257597	-3.93025	204168_at	MGST2	down	4258
-1.64304	3.51051	-2.14737	0.041656	0.275171	-4.07002	207762_at	LPAL2	down	80350
-1.64299	5.19044	-2.27582	0.0316916	0.246468	-3.83558	1562892_at	CHCHD5	down	84269
-1.64236	5.04312	-2.74786	0.0109716	0.156706	-2.90484	204239_s_at	NNAT	down	4826
-1.64229	3.75568	-2.24196	0.0340835	0.253912	-3.89824	219896_at	CALY	down	50632
-1.6422	4.26086	-2.23583	0.0345337	0.254795	-3.90952	204420_at	FOSL1	down	8061
-1.64213	3.86896	-2.13019	0.0431835	0.280031	-4.10069	231416_at	DHDH	down	27294
-1.64209	5.02979	-2.09196	0.0467637	0.289213	-4.16833	240320_at	RNF212B	down	100507650
-1.64059	2.11724	-3.01493	0.00582725	0.117303	-2.3383	1552538_a_at	KIF6	down	221458
-1.64021	3.23685	-2.76461	0.0105512	0.15442	-2.87006	1553701_a_at	DUSP18	down	150290
-1.63987	2.76415	-3.3679	0.00245643	0.0785224	-1.55602	221418_s_at	MED16	down	10025
-1.63927	5.24048	-2.51276	0.0187999	0.198668	-3.38099	1555212_at	OR8B8	down	26493
-1.63908	5.39077	-2.94503	0.00689019	0.126316	-2.48894	1555298_a_at	VWA3B	down	200403
-1.63761	7.0473	-2.57614	0.0162898	0.186735	-3.25492	1553803_at	SPATA32	down	124783
-1.63658	6.44161	-2.65881	0.0134839	0.171993	-3.08789	202210_x_at	GSK3A	down	2931
-1.63609	5.62872	-2.25368	0.0332378	0.251187	-3.87662	1553493_a_at	TDH	down	157739
-1.63556	5.84326	-2.46372	0.0209835	0.209119	-3.47729	210678_s_at	AGPAT2	down	10555
-1.63514	3.98455	-2.13545	0.0427107	0.278581	-4.09132	1558549_s_at	VNN1	down	8876
-1.63474	6.18698	-2.43117	0.0225597	0.214263	-3.5406	1562733_at	LINC00092	down	100188953
-1.63463	5.82603	-2.408	0.0237473	0.219033	-3.58535	1553367_a_at	COX6B2	down	125965
-1.63461	8.26096	-2.10138	0.045858	0.286943	-4.15175	218270_at	MRPL24	down	79590
-1.63359	3.13067	-2.17872	0.0389935	0.268344	-4.01364	1563397_at	LOC105374768	down	105374768
-1.63342	3.91888	-2.3048	0.029767	0.240368	-3.78148	227870_at	IGDCC4	down	57722
-1.63309	5.47383	-2.47676	0.0203812	0.206802	-3.4518	234250_at	LOC100506405	down	100506405
-1.63289	3.39324	-2.57446	0.0163522	0.186888	-3.25829	221328_at	CLDN17	down	26285
-1.6325	5.26663	-2.64953	0.0137747	0.173377	-3.10679	1553583_a_at	THRSP	down	7069
-1.6323	3.63628	-3.13352	0.00437298	0.102542	-2.07927	208110_x_at	MED25	down	81857
-1.63166	4.74611	-2.20058	0.0372287	0.263189	-3.974	227756_at	FAM81A	down	145773
-1.63145	4.99651	-2.2599	0.0327964	0.249841	-3.86511	220288_at	MYO15A	down	51168
-1.63052	7.67598	-2.64728	0.0138463	0.173796	-3.11137	203973_s_at	CEBPD	down	1052
-1.63014	2.07903	-2.39176	0.0246138	0.222359	-3.61656	1567022_at	OR5AK4P	down	219525
-1.63001	5.54462	-2.07648	0.048288	0.293213	-4.19549	212551_at	CAP2	down	10486
-1.62886	4.64423	-2.20376	0.0369773	0.262299	-3.96819	223355_at	ALG1	down	56052
-1.6285	5.92106	-2.81118	0.00946084	0.147507	-2.77281	221466_at	P2RY4	down	5030
-1.62825	3.44166	-2.22128	0.0356236	0.258163	-3.93621	219346_at	LRFN3	down	79414
-1.62743	3.74355	-2.12914	0.0432786	0.280294	-4.10256	214521_at	HES2	down	54626
-1.62683	4.87727	-2.22919	0.0350276	0.256708	-3.92172	205886_at	REG1B	down	5968
-1.62629	3.8198	-2.24801	0.0336447	0.252454	-3.88709	226654_at	MUC12	down	10071
-1.62536	6.04054	-2.96458	0.00657561	0.124779	-2.44697	205986_at	AATK	down	9625
-1.62485	7.38794	-2.81569	0.00936116	0.146993	-2.76335	225134_at	SPRYD3	down	84926
-1.62442	4.00676	-2.0898	0.0469744	0.289709	-4.17214	231734_at	RBP2	down	5948
-1.62347	7.66569	-2.22405	0.0354137	0.257597	-3.93113	218144_s_at	INF2	down	64423
-1.6232	3.47265	-2.24354	0.0339688	0.253557	-3.89534	241308_at	LINC01255	down	101927433
-1.62301	5.88781	-2.17658	0.0391699	0.268911	-4.01749	219707_at	CPNE7	down	27132
-1.62256	8.30904	-2.737	0.0112526	0.158469	-2.92734	218198_at	DHX32	down	55760
-1.62106	4.56441	-2.2892	0.0307896	0.243522	-3.81066	1556887_at	NPHP3-AS1	down	348808
-1.61925	2.23914	-3.18553	0.00385155	0.096256	-1.96438	1560619_at	TEX49	down	255411
-1.61902	4.30194	-2.11459	0.0446135	0.28427	-4.12839	215510_at	ETV2	down	2116
-1.619	8.27996	-2.22434	0.0353918	0.257597	-3.9306	224885_s_at	KRTCAP2	down	200185
-1.61856	5.78964	-2.08656	0.0472905	0.290378	-4.17782	223428_s_at	ISY1	down	57461
-1.61819	7.59465	-2.34609	0.0272079	0.232067	-3.70363	202767_at	ACP2	down	53
-1.61804	5.12992	-2.22507	0.0353372	0.257505	-3.92928	230327_at	LOC730098	down	730098
-1.61787	3.95398	-2.59737	0.0155214	0.182331	-3.2123	211457_at	GABARAPL3	down	23766
-1.61716	2.80411	-2.38898	0.024765	0.223052	-3.62189	236768_at	LINC01233	down	100128139
-1.6165	6.05496	-2.4244	0.0229009	0.215513	-3.5537	236070_at	C2orf81	down	388963
-1.61544	3.76065	-2.40978	0.023654	0.218656	-3.58192	1562871_at	AOX2P	down	344454
-1.6154	5.02343	-2.66475	0.0133008	0.17132	-3.07578	230608_at	TSACC	down	128229
-1.61534	4.72737	-2.19989	0.0372829	0.263509	-3.97525	1561373_at	PACRG-AS1	down	285796
-1.61485	3.99324	-2.42678	0.0227802	0.215093	-3.54909	1562694_at	IGF2BP2-AS1	down	646600
-1.6142	5.3425	-2.72451	0.011584	0.159846	-2.95315	216119_s_at	SPEF1	down	25876
-1.61333	5.48178	-2.18483	0.0384924	0.266967	-4.00258	206390_x_at	PF4	down	5196
-1.613	6.02745	-2.43305	0.0224657	0.214053	-3.53695	203643_at	ERF	down	2077
-1.6122	3.62161	-2.8213	0.00923844	0.145863	-2.75157	214147_at	MROH7	down	374977
-1.61198	4.67465	-2.51289	0.0187945	0.198664	-3.38074	1552839_at	FAM71D	down	161142
-1.61182	6.82933	-3.00746	0.0059329	0.118426	-2.35447	220417_s_at	THAP4	down	51078
-1.61179	4.44725	-2.17632	0.0391918	0.268963	-4.01797	1566134_at	CARHSP1	down	23589
-1.61056	4.06864	-2.10184	0.0458139	0.286841	-4.15093	228564_at	LINC01116	down	375295
-1.61052	4.12638	-2.34535	0.027252	0.232145	-3.70504	223828_s_at	LGALS12	down	85329
-1.61018	4.55961	-2.26882	0.0321734	0.248032	-3.84859	226613_at	CASTOR1	down	652968
-1.60979	4.99002	-2.56978	0.0165271	0.187927	-3.26767	230470_at	DSCR9	down	257203
-1.60913	5.58847	-2.50534	0.0191164	0.200418	-3.39564	218273_s_at	PDP1	down	54704
-1.60788	2.60509	-2.0977	0.0462101	0.287893	-4.15823	208288_at	ABCB11	down	8647
-1.60739	6.00874	-2.18691	0.0383237	0.266542	-3.99882	228972_at	PITPNA-AS1	down	100306951
-1.60631	4.07487	-2.34515	0.027264	0.232145	-3.70542	1560527_at	NFE4	down	58160
-1.60624	6.2549	-2.50781	0.0190104	0.199734	-3.39076	206540_at	GLB1L	down	79411
-1.60589	5.51538	-2.64758	0.0138365	0.173714	-3.11074	227474_at	PAX8-AS1	down	654433
-1.60539	3.52685	-2.18382	0.038575	0.267211	-4.00441	231783_at	CHRM1	down	1128
-1.60535	4.77366	-2.34274	0.0274078	0.232481	-3.70998	205944_s_at	CLTCL1	down	8218
-1.60517	4.82264	-2.42804	0.0227167	0.214753	-3.54665	234108_at	TAS2R45	down	259291
-1.60386	7.14099	-2.42512	0.0228642	0.215445	-3.5523	220262_s_at	DLK2	down	65989
-1.60332	6.15116	-2.13679	0.0425908	0.278198	-4.08893	206016_at	CCDC22	down	28952
-1.60319	3.72202	-2.30946	0.0294675	0.23975	-3.77273	1557898_at	LOC101928663	down	101928663
-1.60303	6.23257	-2.85728	0.008487	0.13982	-2.67574	205682_x_at	APOM	down	55937
-1.60269	3.61403	-2.6293	0.0144293	0.176826	-3.14786	234635_at	KRTAP4-1	down	85285
-1.6022	4.90326	-2.17563	0.0392488	0.269054	-4.01922	228467_at	PURB	down	5814
-1.60099	3.80539	-2.15898	0.0406517	0.272339	-4.04921	1557631_at	LINC02436	down	101928877
-1.60091	5.98383	-3.1854	0.00385282	0.096256	-1.96468	241828_x_at	KRT17P5	down	339240
-1.60015	5.19402	-2.41352	0.0234594	0.217917	-3.57471	1564974_at	KRTAP8-1	down	337879
-1.59994	5.53697	-2.11217	0.0448392	0.284648	-4.13267	221859_at	SYT13	down	57586
-1.59984	5.14846	-2.16763	0.0399175	0.270797	-4.03365	225726_s_at	PLEKHH1	down	57475
-1.59883	3.15168	-2.61714	0.0148365	0.178712	-3.17246	206250_x_at	AVPR1A	down	552
-1.59881	4.88763	-2.16842	0.0398512	0.270628	-4.03223	1555219_at	RGR	down	5995
-1.59874	4.75119	-2.72956	0.0114488	0.159155	-2.94271	221818_at	INTS5	down	80789
-1.59867	3.77792	-2.46849	0.0207614	0.208235	-3.46798	220479_at	CPS1-IT1	down	29034
-1.59839	4.69569	-3.015	0.00582622	0.117303	-2.33814	220197_at	ATP6V0A4	down	50617
-1.59838	4.26174	-2.54789	0.0173677	0.19255	-3.31134	215461_at	ZNRF4	down	148066
-1.59803	11.1285	-2.72985	0.0114411	0.159155	-2.94211	217719_at	EIF3L	down	51386
-1.59634	5.45575	-2.06059	0.0498969	0.297472	-4.2232	226504_at	PHETA2	down	150368
-1.59565	5.54171	-3.01377	0.00584351	0.117501	-2.3408	209428_s_at	ZFPL1	down	7542
-1.59531	5.65491	-2.2647	0.0324596	0.248708	-3.85622	1563086_at	LOC101928894	down	101928894
-1.59499	2.86449	-2.27591	0.0316853	0.246468	-3.8354	1561088_at	EYA4	down	2070
-1.59486	7.52249	-2.7346	0.0113155	0.158498	-2.9323	227450_at	ERP27	down	121506
-1.59322	5.15117	-2.43591	0.0223233	0.213324	-3.5314	204513_s_at	ELMO1	down	9844
-1.5931	4.6287	-2.56215	0.0168157	0.189458	-3.28291	202248_at	E2F4	down	1874
-1.59211	5.7747	-2.08609	0.0473362	0.290496	-4.17864	228312_at	PI16	down	221476
-1.59161	2.48229	-2.64589	0.0138905	0.174049	-3.11419	221151_at	PRDM9	down	56979
-1.59149	4.7109	-2.24415	0.0339245	0.253496	-3.89422	1555626_a_at	SLAMF1	down	6504
-1.59087	7.02127	-2.27421	0.0318022	0.246677	-3.83858	219844_at	CCDC186	down	55088
-1.59086	5.80495	-2.18165	0.0387527	0.267831	-4.00834	231277_x_at	DTWD2	down	285605
-1.59056	5.35289	-2.59345	0.015661	0.183149	-3.22021	210682_at	LPO	down	4025
-1.59021	4.55019	-2.91033	0.00748412	0.130952	-2.56313	1553262_a_at	UTS2R	down	2837
-1.59015	1.7844	-2.09822	0.0461605	0.287781	-4.15732	1557741_at	UST-AS1	down	100128176
-1.58974	3.55431	-2.64325	0.0139748	0.174287	-3.11955	210318_at	RBP3	down	5949
-1.58851	2.51579	-2.23566	0.0345461	0.254852	-3.90983	234847_at	LINC00309	down	150992
-1.58793	8.07292	-2.95349	0.00675237	0.125721	-2.4708	208101_s_at	URM1	down	81605
-1.5879	5.26424	-2.21375	0.0362001	0.259546	-3.94998	219748_at	TREML2	down	79865
-1.58724	4.12715	-2.16244	0.0403561	0.271509	-4.04298	1556435_at	LOC400622	down	400622
-1.58654	5.29792	-2.43047	0.0225945	0.214263	-3.54194	1557841_at	LOC101926915	down	101926915
-1.58526	3.58346	-2.38649	0.0249012	0.223397	-3.62666	206622_at	TRH	down	7200
-1.5842	4.52268	-2.1898	0.0380896	0.266213	-3.99358	210019_at	CALML3	down	810
-1.58363	3.20793	-2.44361	0.0219445	0.212004	-3.51645	1559655_at	MAMDC2-AS1	down	100507244
-1.5829	2.43522	-2.30556	0.029718	0.240301	-3.78005	1556927_at	KCNK10	down	54207
-1.58238	4.86194	-2.6288	0.0144459	0.176826	-3.14887	1560068_a_at	LOC729870	down	729870
-1.58223	4.84747	-2.14869	0.0415411	0.274991	-4.06767	1568827_at	LOC401442	down	401442
-1.58219	5.41387	-2.12024	0.0440911	0.282852	-4.11838	225329_at	MCRIP1	down	348262
-1.58191	1.45437	-3.05553	0.00528379	0.111933	-2.25009	221411_at	HOXD12	down	3238
-1.58135	4.00964	-2.18354	0.0385979	0.267304	-4.00492	1569637_at	ZNF736	down	728927
-1.58056	4.28845	-2.48352	0.0200753	0.205411	-3.43855	220256_s_at	OXCT2	down	64064
-1.57979	4.48297	-2.09139	0.0468192	0.289466	-4.16934	202652_at	APBB1	down	322
-1.57914	3.70844	-2.59702	0.0155338	0.182331	-3.21301	221336_at	ATOH1	down	474
-1.57879	4.47451	-2.26463	0.0324651	0.248708	-3.85636	1555443_at	CCDC172	down	374355
-1.57851	3.09878	-2.1408	0.0422341	0.277063	-4.08176	236430_at	TMED6	down	146456
-1.57781	5.47243	-2.77534	0.0102901	0.152502	-2.84773	1563283_at	LOC101927247	down	101927247
-1.57763	5.72281	-2.938	0.00700674	0.127299	-2.504	1555016_at	IL16	down	3603
-1.57762	2.55377	-2.18809	0.0382281	0.266397	-3.99668	1569988_at	LOC101928510	down	101928510
-1.57602	3.34125	-2.18889	0.0381631	0.266213	-3.99522	230716_at	SMLR1	down	100507203
-1.57542	6.29394	-2.75897	0.0106909	0.155086	-2.88177	204740_at	CNKSR1	down	10256
-1.57435	6.24823	-2.47652	0.0203921	0.206802	-3.45227	208568_at	MC2R	down	4158
-1.57418	5.41635	-2.50035	0.0193317	0.201597	-3.40546	210414_at	FLRT1	down	23769
-1.57193	5.52691	-2.49868	0.0194042	0.201814	-3.40875	235948_at	RIMKLA	down	284716
-1.57152	5.36704	-2.45869	0.0212202	0.209999	-3.48711	207884_at	GUCY2D	down	3000
-1.57046	9.92831	-2.75995	0.0106667	0.155086	-2.87976	202110_at	COX7B	down	1349
-1.57017	3.49997	-2.09935	0.0460515	0.287337	-4.15532	1557680_at	SAMD15	down	161394
-1.56925	6.33167	-2.13557	0.0426995	0.278581	-4.0911	214077_x_at	MEIS3P1	down	4213
-1.56847	4.11888	-2.74078	0.0111539	0.157974	-2.9195	1562920_at	LOC441086	down	441086
-1.56789	5.7474	-2.58777	0.0158646	0.184203	-3.2316	215678_at	LOC440792	down	440792
-1.56773	6.05249	-2.3828	0.025104	0.224265	-3.63372	1567906_at	SOX4	down	6659
-1.56758	4.5204	-2.08869	0.0470825	0.289922	-4.17409	1554614_a_at	PTBP2	down	58155
-1.56705	3.7746	-2.08114	0.0478246	0.291859	-4.18733	221310_at	FGF14	down	2259
-1.56695	4.06489	-2.65645	0.0135573	0.172227	-3.0927	211410_x_at	KIR2DL5A	down	57292
-1.56684	2.9881	-2.27308	0.0318798	0.246944	-3.84068	1553600_at	TMIE	down	259236
-1.56637	4.93677	-2.24171	0.0341018	0.253912	-3.8987	228844_at	SLC13A5	down	284111
-1.56573	6.13554	-2.80779	0.00953638	0.147728	-2.7799	1564069_at	HOTTIP	down	100316868
-1.56522	4.67946	-2.2471	0.0337105	0.252641	-3.88877	201442_s_at	ATP6AP2	down	10159
-1.56483	4.24407	-2.52896	0.0181265	0.195641	-3.34895	219847_at	HDAC11	down	79885
-1.56386	3.17618	-3.0948	0.00480451	0.106662	-2.16429	220008_at	PEAK1	down	79834
-1.56258	6.30857	-2.61674	0.0148499	0.178712	-3.17325	1554625_at	BCL6B	down	255877
-1.5623	2.74795	-2.88971	0.00785988	0.134016	-2.60703	1563816_at	GAB4	down	128954
-1.56083	4.66176	-2.43218	0.0225093	0.214058	-3.53864	1553325_at	POU5F2	down	134187
-1.56071	9.22109	-2.49787	0.0194398	0.201993	-3.41035	207157_s_at	GNG5	down	2787
-1.56042	5.21311	-2.62695	0.0145071	0.177124	-3.15261	1558847_at	LINC00565	down	100861555
-1.55978	5.88284	-2.95926	0.00665985	0.124955	-2.45841	206904_at	MATN1	down	4146
-1.55958	3.47201	-2.24119	0.0341399	0.254066	-3.89966	219775_s_at	CPLX3	down	594855
-1.5588	4.60912	-2.13604	0.0426577	0.278443	-4.09026	206801_at	NPPB	down	4879
-1.55836	4.27981	-2.59549	0.0155881	0.182741	-3.21609	214569_at	IFNA5	down	3442
-1.55806	7.81817	-2.50737	0.0190292	0.199893	-3.39163	203028_s_at	CYBA	down	1535
-1.55761	4.51867	-2.43384	0.0224263	0.213959	-3.53542	221835_at	DTX3	down	196403
-1.55758	9.71968	-2.32474	0.0285047	0.236765	-3.74399	201568_at	UQCRQ	down	27089
-1.55744	5.11563	-2.17524	0.0392814	0.269054	-4.01992	220111_s_at	ANO2	down	57101
-1.55719	4.11885	-2.1379	0.0424918	0.277917	-4.08694	214068_at	BEAN1	down	146227
-1.55698	2.28436	-2.45684	0.0213081	0.21019	-3.49072	1560683_at	NBEAP1	down	606
-1.55683	7.21731	-2.15834	0.0407063	0.272438	-4.05035	209509_s_at	DPAGT1	down	1798
-1.5565	3.43483	-2.29463	0.03043	0.242362	-3.80051	220412_x_at	KCNK7	down	10089
-1.55576	4.4421	-2.10113	0.0458814	0.286991	-4.15218	217332_at	CTAGE11P	down	647288
-1.55467	8.04496	-2.15934	0.0406208	0.272299	-4.04856	221764_at	R3HDM4	down	91300
-1.55303	4.54546	-2.37715	0.0254181	0.225269	-3.64454	206705_at	TULP1	down	7287
-1.55293	3.80496	-2.1619	0.0404022	0.271567	-4.04395	223745_at	C16orf95	down	100506581
-1.55216	4.23784	-2.49576	0.0195321	0.202603	-3.41451	206065_s_at	DPYS	down	1807
-1.55127	2.67482	-2.16462	0.0401716	0.271314	-4.03907	1559920_a_at	HDHD5-AS1	down	100130717
-1.55108	5.69403	-2.12358	0.0437848	0.281983	-4.11245	229656_s_at	EML6	down	400954
-1.5505	4.21855	-2.24065	0.0341797	0.254214	-3.90066	220834_at	MS4A12	down	54860
-1.55019	5.1192	-2.08381	0.0475608	0.291167	-4.18265	208466_at	RAB3D	down	9545
-1.54897	5.12025	-2.31242	0.0292788	0.239111	-3.76718	241918_at	ANO7	down	50636
-1.54886	3.55347	-2.17871	0.038994	0.268344	-4.01365	231586_at	SPATA42	down	642864
-1.54855	6.22026	-2.60619	0.0152123	0.180567	-3.19455	1553728_at	LRRC43	down	254050
-1.54829	2.15645	-2.48604	0.019962	0.204846	-3.43359	1565816_at	IKZF1	down	10320
-1.54822	6.88626	-2.53883	0.0177272	0.194464	-3.32937	211807_x_at	PCDHGB5	down	56101
-1.54758	2.93397	-2.65231	0.013687	0.17299	-3.10113	222278_at	MYMX	down	101929726
-1.54756	7.67681	-2.06297	0.0496529	0.296757	-4.21906	202418_at	YIF1A	down	10897
-1.54753	2.32275	-2.08151	0.0477878	0.291667	-4.18668	1554920_at	SCEL	down	8796
-1.54709	2.66663	-3.02343	0.00570922	0.115988	-2.31987	208333_at	LHX5	down	64211
-1.54649	5.21427	-2.49929	0.0193777	0.201778	-3.40755	1566471_at	LOC100996506	down	100996506
-1.54542	3.80244	-2.88108	0.00802223	0.135684	-2.62534	207853_s_at	SNCB	down	6620
-1.54528	5.17621	-2.23776	0.0343913	0.254563	-3.90597	223226_x_at	SSBP4	down	170463
-1.54478	5.10326	-2.06684	0.0492583	0.295815	-4.21232	1559064_at	NUP153	down	9972
-1.54473	6.52551	-2.83664	0.00891076	0.143097	-2.71931	202689_at	RBM15B	down	29890
-1.54473	2.83626	-2.70505	0.0121188	0.163297	-2.99324	232820_s_at	GTSF1L	down	149699
-1.54469	4.13106	-2.34472	0.0272897	0.232145	-3.70624	219285_s_at	NIN	down	51199
-1.54453	8.59331	-2.23546	0.0345611	0.254893	-3.9102	202387_at	BAG1	down	573
-1.54452	2.97607	-2.60483	0.0152597	0.180697	-3.1973	241450_at	RSPO1	down	284654
-1.54373	4.0147	-2.25152	0.0333922	0.251769	-3.88061	203541_s_at	KLF9	down	687
-1.54305	8.82963	-2.80653	0.00956482	0.147728	-2.78256	200824_at	GSTP1	down	2950
-1.54224	4.37043	-2.21429	0.0361589	0.259546	-3.949	220185_at	SPTBN4	down	57731
-1.54185	2.95961	-2.45457	0.0214159	0.210712	-3.49514	231618_s_at	SUN3	down	256979
-1.5415	5.16471	-2.20254	0.0370734	0.262776	-3.97042	202990_at	PYGL	down	5836
-1.54068	2.56444	-2.16347	0.0402689	0.271345	-4.04113	1557733_a_at	CHRM3-AS2	down	100506915
-1.54033	4.88045	-2.22228	0.0355477	0.257749	-3.93438	230890_at	KIAA1328	down	57536
-1.54018	5.70834	-2.4524	0.0215197	0.21092	-3.49936	1552528_at	LINC01547	down	84536
-1.53998	3.71126	-2.17045	0.0396805	0.270074	-4.02856	1554755_a_at	MTUS2	down	23281
-1.53964	6.04475	-2.84184	0.0088021	0.142221	-2.70834	220446_s_at	CHST4	down	10164
-1.53922	2.68549	-3.3018	0.00289359	0.0849054	-1.70497	228236_at	SLC52A3	down	113278
-1.53874	5.71942	-2.10829	0.0452032	0.285232	-4.13954	223436_s_at	TRPT1	down	83707
-1.53852	4.53064	-2.29801	0.0302081	0.241581	-3.79419	1557620_a_at	CCDC38	down	120935
-1.53836	7.33727	-2.52729	0.0181946	0.195911	-3.35224	204745_x_at	MT1G	down	4495
[truncated: 74 more rows]

## Sheet: deg-down-GSE40290
logFC	AveExpr	t	P.Value	adj.P.Val	B	probe_id	symbol	change
-4.84189	4.02719	4.11509	0.000229105	0.00434851	0.450631	13200	C20orf114	down
-4.58159	2.75008	6.61849	1.30153e-07	4.98067e-05	7.53303	18647	LTF	down
-3.85031	2.42731	6.46032	2.08386e-07	6.17111e-05	7.08666	9967	NP_219481	down
-3.84881	2.30297	7.93037	2.85478e-09	6.94223e-06	11.1409	7548	NP_620145	down
-3.75607	3.40267	6.41779	2.3657e-07	6.68952e-05	6.96632	5104	BLR1	down
-3.63971	1.84764	7.82356	3.87041e-09	6.94223e-06	10.8546	12614	BLK	down
-3.5941	2.38766	5.79853	1.51516e-06	0.000203469	5.20313	21160	RBP5	down
-3.47463	3.28898	5.35217	5.81086e-06	0.000436886	3.92648	4887	PTGDS	down
-3.46879	3.0111	5.72485	1.89145e-06	0.000236913	4.99243	22871	CCL21	down
-3.44552	2.67517	6.45797	2.09847e-07	6.17111e-05	7.08003	2182	CD19	down
-3.43222	2.00892	7.13002	2.87798e-08	2.30556e-05	8.96192	3675	VPREB3	down
-3.43065	2.32742	5.17291	9.96379e-06	0.000618927	3.41466	20358	SCGB1A1	down
-3.36715	3.74361	4.91272	2.17445e-05	0.000977115	2.67457	3705	PLA2G2D	down
-3.30328	2.59179	5.04941	1.44373e-05	0.000761335	3.06284	3578	DHRS9	down
-3.28865	3.07354	7.35421	1.4965e-08	1.5116e-05	9.57986	612	PTPN6	down
-3.26935	1.34012	8.73215	3.03506e-10	1.41021e-06	13.2405	612	NP_005440	down
-3.23706	2.22235	7.37237	1.4196e-08	1.4991e-05	9.62967	21903	LRRK1	down
-3.23008	2.33468	5.56661	3.04627e-06	0.0003077	4.53976	21983	TUBA4	down
-3.22789	1.87459	5.37485	5.4273e-06	0.000428867	3.99131	22402	NP_060873	down
-3.22479	3.74783	5.60639	2.7023e-06	0.000290584	4.65356	21078	CD72	down
-3.18376	4.08664	3.72555	0.000697854	0.00872581	-0.592737	5171	LCN2	down
-3.10972	3.59037	5.71905	1.92477e-06	0.000236913	4.97584	8874	SELL	down
-3.10574	3.37806	5.11201	1.19642e-05	0.000679736	3.24107	11850	MS4A1	down
-3.08922	2.51044	4.18841	0.000185164	0.00378448	0.650893	12451	ADRA2A	down
-3.06862	2.46999	8.08872	1.82247e-09	6.04851e-06	11.5626	21224	IL24	down
-3.05241	2.92209	6.77644	8.14888e-08	4.33667e-05	7.9768	4181	CD37	down
-3.04389	1.74195	6.22469	4.21355e-07	9.06381e-05	6.4185	22018	FOXJ1	down
-3.01825	2.17264	7.57981	7.78917e-09	1.05526e-05	10.1959	15431	TIMD4	down
-3.00988	3.27402	6.66171	1.14479e-07	4.72507e-05	7.65467	10963	PTPRCAP	down
-2.98116	1.83156	6.40815	2.43469e-07	6.68952e-05	6.93905	13583	KRT4	down
-2.98028	3.80092	4.40196	9.91134e-05	0.00256129	1.23982	12210	TSN1_HUMAN	down
-2.97945	3.97738	4.20589	0.000175978	0.00367309	0.698776	2056	SLC27A6	down
-2.93935	2.67796	7.09398	3.19852e-08	2.39703e-05	8.86206	12841	KLF2	down
-2.93809	2.03746	8.78118	2.65318e-10	1.41021e-06	13.3659	9864	CD22	down
-2.91872	2.67908	4.83842	2.71532e-05	0.00113662	2.46411	21324	CCR7	down
-2.91323	2.65524	5.16429	1.02253e-05	0.000623669	3.39007	10317	DPT	down
-2.90279	2.77749	5.97887	8.80875e-07	0.000143108	5.71828	11374	RASGRP2	down
-2.84772	2.03928	7.09896	3.15214e-08	2.39703e-05	8.87587	21905	ADCY4	down
-2.84351	2.38952	4.14182	0.000212012	0.00412517	0.52353	9822	NP_056234	down
-2.84246	1.73653	3.86627	0.000468403	0.00683158	-0.220167	1283	MSMB	down
-2.83097	2.52017	3.41474	0.00165394	0.0152115	-1.39482	11199	RGS13	down
-2.81982	1.10386	3.08231	0.00403115	0.0269838	-2.21485	8320	MS4A8B	down
-2.78496	1.84667	6.36528	2.76718e-07	7.06453e-05	6.81758	3502	LIA4_HUMAN	down
-2.7742	3.10954	6.43044	2.27803e-07	6.6154e-05	7.00215	11825	GPSM3	down
-2.74173	1.63457	7.06042	3.52924e-08	2.48459e-05	8.76899	17793	UPK1B	down
-2.72248	2.52326	3.43733	0.0015548	0.0146788	-1.33759	13668	NP_115787	down
-2.67565	1.70674	4.10489	0.000235972	0.004457	0.422875	16596	CR2	down
-2.66561	1.28757	4.94071	1.99976e-05	0.000921796	2.75394	10014	NP_775747	down
-2.66526	1.52325	5.25751	7.72591e-06	0.000537849	3.65607	21895	NP_115748	down
-2.66222	3.56695	3.46327	0.00144801	0.0140695	-1.27166	11950	PIGR	down
-2.65368	2.74315	6.32055	3.16287e-07	7.49793e-05	6.69075	2099	IL16	down
-2.65216	4.10928	4.37831	0.000106252	0.00267491	1.17421	8806	IAN4L1	down
-2.648	1.87122	3.45175	0.00149454	0.0143062	-1.30097	11239	ROPN1L	down
-2.63157	3.35933	5.20512	9.0445e-06	0.000585179	3.50651	6450	NP_787066	down
-2.60715	-0.500427	3.29898	0.00226479	0.0185292	-1.68521	3135	LST1	down
-2.60656	4.54611	4.62726	5.09243e-05	0.00164686	1.8689	6028	IGHM	down
-2.57172	2.70777	4.58879	5.70797e-05	0.00178476	1.76101	10187	WFDC2	down
-2.55205	1.21911	3.2167	0.00282444	0.0214016	-1.88856	9935	NP_660295	down
-2.54794	1.45314	8.87665	2.04374e-10	1.41021e-06	13.6092	14264	LY64	down
-2.54221	2.17734	5.19166	9.41798e-06	0.000599184	3.46811	6587	RAB37	down
-2.54012	1.63918	6.65054	1.18337e-07	4.73999e-05	7.62326	63	ICSBP1	down
-2.53777	0.703236	5.50839	3.63021e-06	0.000341446	4.3732	22580	MSLN	down
-2.53729	1.64985	5.20614	9.01675e-06	0.000585179	3.50943	7763	ALDH3A1	down
-2.52883	4.36771	3.98192	0.000336448	0.00557619	0.0898359	10973	SPIB	down
-2.52039	1.49896	6.79753	7.65617e-08	4.33667e-05	8.03588	15626	CNR2	down
-2.51915	1.68164	5.60808	2.68858e-06	0.000290517	4.6584	20986	NP_631911	down
-2.50087	3.18459	3.3192	0.00214448	0.0178732	-1.63486	6377	CXCL14	down
-2.48135	2.93458	5.89818	1.12268e-06	0.000169364	5.4879	19566	C10orf64	down
-2.472	2.67058	4.01338	0.000307347	0.00525407	0.174705	4627	TEKT1	down
-2.46953	4.33361	3.91628	0.0004061	0.00624802	-0.0865279	5031	TNFRSF7	down
-2.4645	1.80674	5.70443	2.01137e-06	0.000240407	4.93404	17031	CAPS	down
-2.44631	2.12875	5.15826	1.04124e-05	0.000629129	3.37287	1729	O14634	down
-2.43429	3.77929	4.63081	5.0391e-05	0.00163503	1.87886	14549	HLA-DOB	down
-2.42664	1.43592	5.53084	3.39286e-06	0.000326505	4.43742	4301	C6orf29	down
-2.41678	1.98609	3.36657	0.00188603	0.0165845	-1.51626	9516	CH25H	down
-2.39037	3.27612	5.04826	1.44871e-05	0.000761335	3.05957	15991	CD48	down
-2.39032	2.09859	6.28532	3.51431e-07	8.02819e-05	6.59075	19560	CPNE5	down
-2.38403	1.8208	4.62779	5.08437e-05	0.00164686	1.8704	9958	NP_689893	down
-2.36332	2.12884	2.66925	0.011523	0.0534549	-3.16653	7886	CEACAM6	down
-2.3605	2.07009	6.72724	9.4266e-08	4.40462e-05	7.83879	2214	PARVG	down
-2.35074	1.28703	6.07488	6.6024e-07	0.00012421	5.99208	10184	CD1C	down
-2.3309	-0.224594	3.07175	0.00414429	0.0275165	-2.24016	1683	AGR2	down
-2.32829	1.97774	6.89979	5.66077e-08	3.74912e-05	8.32184	20016	EDG6	down
-2.31975	2.29034	4.57077	6.02107e-05	0.00184059	1.71052	15849	ZNFN1A3	down
-2.31743	1.01307	6.25317	3.86909e-07	8.52811e-05	6.49946	4618	RHOH	down
-2.30681	2.54088	3.4651	0.00144076	0.0140284	-1.26701	13114	TSGA2	down
-2.26339	1.41561	3.89319	0.000433789	0.0065313	-0.148303	13679	NP_056244	down
-2.24757	-0.649794	2.7544	0.00933333	0.0463514	-2.9772	2202	PROM1	down
-2.24507	1.05171	2.79979	0.0083307	0.0430852	-2.87474	11487	SLPI	down
-2.23212	2.27875	4.60923	5.37234e-05	0.00170896	1.8183	21516	SLAMF6	down
-2.23057	2.47132	5.16008	1.03557e-05	0.000628153	3.37805	12211	PPP1R16B	down
-2.22136	1.01952	5.41546	4.80268e-06	0.000402995	4.10741	17301	NP_116127	down
-2.20898	1.81309	5.17852	9.79719e-06	0.0006135	3.43066	2578	CD6	down
-2.20822	2.72995	5.19818	9.23514e-06	0.000594323	3.48672	11981	TJAM_HUMAN	down
-2.19981	1.67335	6.40573	2.45234e-07	6.68952e-05	6.93219	19818	NP_001001414	down
-2.18822	2.27276	2.80701	0.00818082	0.0426328	-2.85834	11760	APOD	down
-2.18003	1.47899	4.09465	0.000243072	0.00453578	0.395019	6566	NP_659482	down
-2.17369	2.93059	5.20778	8.97234e-06	0.000585179	3.51412	14544	RH25_HUMAN	down
-2.17226	2.15612	4.24151	0.000158616	0.00343427	0.796567	17559	SUPT5H	down
-2.16906	4.45156	4.7431	3.6084e-05	0.00134139	2.19484	4425	NP_078851	down
-2.16778	2.21404	5.20888	8.94277e-06	0.000585179	3.51725	12673	RAMP3	down
-2.16703	1.56453	6.03947	7.34295e-07	0.000129064	5.89112	14069	ATP2A3	down
-2.16382	2.0449	4.86734	2.49056e-05	0.00106963	2.54596	21863	WASPIP	down
-2.15608	0.945258	4.19383	0.000182267	0.00374396	0.665733	9579	GPRC5D	down
-2.14616	0.755082	7.563	8.17612e-09	1.05526e-05	10.1502	17849	FXYD5	down
-2.14538	1.5856	7.32578	1.62546e-08	1.53211e-05	9.5018	2585	MAP4K1	down
-2.1414	2.56139	2.50904	0.0169804	0.0693056	-3.51219	8053	LY9	down
-2.13576	1.29288	6.59282	1.40466e-07	5.17984e-05	7.46074	19501	SELP	down
-2.1321	2.79095	5.30443	6.70881e-06	0.000479566	3.79006	12527	NP_115745	down
-2.12946	0.420321	6.07351	6.62965e-07	0.00012421	5.98817	12612	HTR3A	down
-2.12508	2.94631	4.47408	8.01372e-05	0.00220325	1.44043	4372	EBI2	down
-2.11345	1.35172	3.17745	0.00313575	0.0229593	-1.98464	8309	NP_078869	down
-2.11246	1.70076	5.88375	1.1725e-06	0.000175504	5.44666	1708	CENTB1	down
-2.09814	1.13818	4.81827	2.88375e-05	0.00117317	2.4071	1703	PRB4	down
-2.09691	4.84008	3.25257	0.00256592	0.0200704	-1.80024	3024	CCL19	down
-2.09045	2.03543	5.75673	1.71831e-06	0.00021934	5.08362	17022	TFEB	down
-2.0856	1.55565	3.28868	0.0023286	0.0188364	-1.71083	22529	VSIG2	down
-2.08392	1.00946	4.6197	5.20799e-05	0.00167092	1.84768	20085	NP_114162	down
-2.07859	2.20191	2.39484	0.0222197	0.0828732	-3.74965	8992	NP_689761	down
-2.077	0.759394	5.74983	1.75438e-06	0.00022272	5.06389	10009	INE1	down
-2.06851	1.0605	4.47238	8.0542e-05	0.00220655	1.43567	15019	ATP12A	down
-2.0655	2.44522	6.34651	2.9268e-07	7.25649e-05	6.76437	22866	GMIP	down
-2.06493	2.20207	5.92557	1.03394e-06	0.000159076	5.56611	18027	WBSCR5	down
-2.06043	2.08013	5.25624	7.75566e-06	0.000537849	3.65242	10003	NP_112571	down
-2.04992	-0.152194	3.20679	0.00290014	0.0217834	-1.91288	15140	CLU	down
-2.04768	1.57524	6.29942	3.36919e-07	7.90638e-05	6.63077	527	PSCD4	down
-2.03178	1.30188	4.57603	5.92803e-05	0.00183872	1.72525	20630	NP_068599	down
-2.02784	2.66833	4.57342	5.97408e-05	0.00183958	1.71793	5629	MNDA	down
-2.02697	2.10528	3.98981	0.00032891	0.00551317	0.111087	19488	FAM3D	down
-2.02099	1.6444	3.5631	0.00109913	0.011751	-1.01579	1138	NESG_HUMAN	down
-2.01692	-0.275079	4.19451	0.000181904	0.00373981	0.66761	19385	SAA4	down
-2.00875	0.665742	4.80065	3.03946e-05	0.0012112	2.3573	14373	AQP3	down
-2.00637	0.228997	5.99736	8.33273e-07	0.000137295	5.77104	19025	P2RX5	down
-2.00045	1.16527	4.20495	0.00017646	0.00367309	0.696206	5280	NP_477521	down
-1.99865	0.986724	3.36219	0.00190861	0.0166946	-1.52726	12439	CHST9	down
-1.99706	3.36258	3.70036	0.000749102	0.00910682	-0.658841	14916	LV6C_HUMAN	down
-1.99167	1.23021	7.28197	1.84655e-08	1.53211e-05	9.38134	21437	PRSS21	down
-1.97735	1.09712	6.67182	1.11097e-07	4.69273e-05	7.6831	1285	LY86	down
-1.96585	2.30569	3.39512	0.00174495	0.0157861	-1.44438	177	ZMYND10	down
-1.96007	5.16931	3.20423	0.00291998	0.0218729	-1.91914	14821	CST7	down
-1.95671	1.41002	3.02688	0.00465943	0.0296895	-2.34719	2296	NP_659457	down
-1.94949	1.20721	2.97723	0.0052997	0.0320382	-2.46458	14298	HSPB8	down
-1.94689	0.872073	4.8087	2.96728e-05	0.00119266	2.38006	19468	NP_078902	down
-1.94176	1.03817	6.61688	1.30777e-07	4.98067e-05	7.5285	22869	HAS1	down
-1.92968	2.18951	5.66394	2.27223e-06	0.000254383	4.81821	14684	CD53	down
-1.92941	1.4423	6.71616	9.74116e-08	4.41637e-05	7.80769	7580	NP_036424	down
-1.92837	1.96512	6.73356	9.25174e-08	4.40462e-05	7.85653	9878	URP2_HUMAN	down
-1.9262	2.24786	3.14065	0.00345695	0.0244704	-2.07412	7991	C6orf32	down
-1.92348	0.969391	5.77144	1.6439e-06	0.000215032	5.12567	6843	NP_443094	down
-1.92254	4.75859	2.70866	0.0104561	0.0501197	-3.07937	5572	SMC5L1	down
-1.9199	0.922215	5.84361	1.32297e-06	0.000185104	5.33197	15755	SIDT1	down
-1.90121	3.721	3.88598	0.000442809	0.00658757	-0.167571	14550	HCP5	down
-1.89941	-0.829833	3.75037	0.000650691	0.00836109	-0.527425	17935	S100P	down
-1.88968	1.51991	4.80959	2.95941e-05	0.00119156	2.38258	9621	MUC20	down
-1.88653	2.87955	4.33193	0.000121748	0.00293412	1.04582	12044	SLA2	down
-1.88224	2.0208	4.38052	0.000105561	0.00266749	1.18036	9830	PLCG2	down
-1.88097	0.532433	3.02136	0.00472687	0.0299712	-2.36031	3450	DTNB	down
-1.87764	1.0211	7.47778	1.04583e-08	1.21483e-05	9.91805	11916	PLA2G10	down
-1.87732	1.42302	3.86603	0.00046873	0.00683158	-0.22082	3680	SERPINB7	down
-1.86312	1.68959	2.1771	0.0364321	0.115454	-4.18034	9854	SPAG6	down
-1.86143	1.71126	4.97231	1.81917e-05	0.000866046	2.84366	4158	GNG7	down
-1.85272	1.05921	5.13071	1.13109e-05	0.000660236	3.29434	17110	BTK	down
-1.85094	2.20474	4.2662	0.000147579	0.00332485	0.864496	15509	CYP4B1	down
-1.84945	1.89695	5.14492	1.08382e-05	0.000643973	3.33484	9458	PSD4	down
-1.84886	1.38614	7.61461	7.04624e-09	1.05526e-05	10.2904	4484	NP_612480	down
-1.84408	1.73047	4.09179	0.000245098	0.00455893	0.38722	1480	TNFRSF17	down
-1.83725	1.28053	3.60253	0.000985002	0.0109125	-0.913848	7499	NP_149115	down
-1.83535	1.31176	3.52295	0.00122842	0.0126501	-1.11909	13820	DNAI1	down
-1.83249	1.64611	5.76885	1.6568e-06	0.000215032	5.11825	13676	SIRPB2	down
-1.82999	1.18546	6.84985	6.55939e-08	4.01021e-05	8.18233	22904	FBXO25	down
-1.82294	1.51618	5.18386	9.64146e-06	0.00060538	3.44586	3126	CARD11	down
-1.82221	2.68036	4.42891	9.15524e-05	0.00243599	1.3147	2058	RABL4	down
-1.82002	2.66261	3.45399	0.00148538	0.0142774	-1.29527	10036	IGLC1	down
-1.80587	0.856015	4.5735	5.9725e-05	0.00183958	1.71818	18638	NFATC1	down
-1.80529	2.48695	3.89546	0.000430984	0.00649748	-0.142228	1237	CLECSF6	down
-1.80442	2.96489	3.27791	0.00239705	0.0191566	-1.73753	19449	C16orf30	down
-1.80256	1.05313	7.83668	3.72814e-09	6.94223e-06	10.8899	5762	TNFRSF13C	down
-1.79533	4.14951	3.38711	0.00178346	0.0160098	-1.46457	22776	GZMK	down
-1.79519	-0.256779	4.37084	0.000108609	0.00271021	1.1535	5499	TCF7	down
-1.79413	2.07814	2.62754	0.0127612	0.0571448	-3.25787	318	UBASH3A	down
-1.79139	1.11548	2.74575	0.00953663	0.0471001	-2.9966	7141	NP_653316	down
-1.78904	3.54617	3.11016	0.00374657	0.0257287	-2.14784	21130	NP_056368	down
-1.78426	2.67204	4.56996	6.03562e-05	0.00184059	1.70824	16043	ARHGAP9	down
-1.77614	1.54978	4.27008	0.000145918	0.00329725	0.875157	590	RARRES2	down
-1.77586	2.23992	4.35177	0.000114864	0.00280953	1.1007	20197	GFI1B	down
-1.7754	1.06477	6.46659	2.04528e-07	6.17091e-05	7.10439	10516	ALPL	down
-1.77526	-1.23605	3.42135	0.00162432	0.0150533	-1.37809	9480	BCAS1	down
-1.77348	0.611276	3.75072	0.000650046	0.00836109	-0.526499	14288	SIAT7A	down
-1.77275	1.93106	4.0718	0.000259681	0.00475033	0.332921	15994	RRAD	down
-1.76722	1.17161	3.93679	0.000382945	0.00606105	-0.0315228	11306	NP_689591	down
-1.76631	-0.568815	3.98067	0.000337658	0.00557822	0.0864675	14911	OSBPL10	down
-1.76199	1.18554	6.04942	7.12681e-07	0.000127362	5.9195	1577	RAB33A	down
-1.75648	0.731548	4.2346	0.000161846	0.00346225	0.777587	18527	HINT2	down
-1.74515	0.716491	6.79595	7.69192e-08	4.33667e-05	8.03147	170	TNFRSF13B	down
-1.74312	1.24404	4.13915	0.000213661	0.00414684	0.516244	18823	NP_612506	down
-1.73995	1.72957	2.38686	0.0226359	0.0838988	-3.76596	12	Y6	down
-1.73875	0.5269	4.74376	3.60128e-05	0.00134139	2.19671	4383	P2RY14	down
-1.73123	0.0176727	3.92254	0.000398885	0.00619445	-0.0697342	11836	MFAP4	down
-1.73069	0.863124	4.25833	0.000151012	0.00336114	0.842831	18946	CD4	down
-1.72123	0.4873	3.80611	0.000555756	0.00766251	-0.380104	2250	NP_964013	down
-1.71811	3.70788	3.58039	0.00104761	0.0113988	-0.971161	20882	NP_694938	down
-1.7041	1.7961	4.61828	5.23002e-05	0.00167361	1.84369	1477	POU2AF1	down
-1.6961	0.937052	4.0009	0.000318579	0.00539498	0.141026	19734	ZNF571	down
-1.69327	0.800097	5.42781	4.62738e-06	0.000393785	4.14272	8301	STAG3	down
-1.6922	0.850033	6.52758	1.7055e-07	5.40588e-05	7.27671	15629	ALOX15	down
-1.69156	0.954742	5.54088	3.29178e-06	0.000324995	4.46614	22851	LRMP	down
-1.69019	2.07162	3.15048	0.00336827	0.0240404	-2.05028	4550	ASB2	down
-1.68918	1.17554	3.21552	0.00283336	0.0214425	-1.89146	10974	C6orf102	down
-1.68868	-1.88674	4.81772	2.88849e-05	0.00117317	2.40555	5113	U224_HUMAN	down
-1.68694	2.90094	3.89909	0.000426539	0.00645981	-0.132519	5827	FY	down
-1.6857	0.702067	4.36403	0.000110804	0.00274435	1.13464	16591	CYP2F1	down
-1.67694	1.62128	7.54051	8.72416e-09	1.06674e-05	10.0891	16726	DPEP2	down
-1.67428	2.57888	5.36346	5.61663e-06	0.000432072	3.95876	21871	NP_848657	down
-1.67316	1.28721	6.28432	3.52477e-07	8.02819e-05	6.58793	12000	FAM13C1	down
-1.6694	1.90165	4.2004	0.000178814	0.00369921	0.68373	1088	PFC	down
-1.66713	0.948245	4.12259	0.000224175	0.00429352	0.471079	17194	SELO_HUMAN	down
-1.65734	1.10263	2.82328	0.00785245	0.0415365	-2.82133	8382	CCNA1	down
-1.65382	1.07641	5.3674	5.55047e-06	0.000429515	3.97001	1308	C7orf16	down
-1.65325	0.748088	4.16755	0.000196749	0.00391544	0.593796	19864	CRYM	down
-1.64335	2.31246	3.42761	0.00159676	0.0149116	-1.36224	6880	SLAMF1	down
-1.64296	2.21052	4.69804	4.12638e-05	0.00145508	2.06789	576	NP_443112	down
-1.64014	1.75288	6.38548	2.60519e-07	6.93325e-05	6.87482	11251	Q8WYI9	down
-1.63994	1.08335	4.3351	0.00012062	0.00292206	1.05459	20025	KLRB1	down
-1.63502	4.02693	3.00664	0.00491106	0.03055	-2.39518	5342	LTB	down
-1.63314	1.04868	4.62501	5.12658e-05	0.00165188	1.86258	5632	CHI3L2	down
-1.633	1.98468	4.29206	0.000136829	0.00316614	0.935751	5082	CCL22	down
-1.63162	1.27009	6.208	4.42947e-07	9.27076e-05	6.37106	16379	SP140	down
-1.62324	4.54778	2.21323	0.0336197	0.109514	-4.11095	5460	KRT13	down
-1.62132	1.78422	5.21214	8.85542e-06	0.000582802	3.52656	2503	FOLR2	down
-1.61707	0.590224	4.20143	0.000178276	0.00369136	0.686569	4598	NP_776161	down
-1.61569	2.04652	5.17692	9.84443e-06	0.00061459	3.42609	19422	NP_060957	down
-1.61568	0.764003	6.0034	8.18309e-07	0.000135793	5.78825	6314	FCER2	down
-1.61559	3.68744	3.56667	0.00108829	0.0116835	-1.00658	16110	C10orf116	down
-1.61316	0.939321	4.63208	5.02013e-05	0.00163116	1.88242	4142	Q9UFD9	down
-1.61035	1.7844	3.66162	0.00083513	0.00978897	-0.760175	3133	EFHC2	down
-1.61005	1.54525	5.85566	1.27588e-06	0.000183138	5.3664	19913	STK10	down
-1.60879	4.36276	2.6327	0.0126018	0.0566933	-3.24663	18054	PLEK	down
-1.60815	1.07481	4.27338	0.000144516	0.00328109	0.884251	18092	NP_064597	down
-1.60759	1.5413	5.84183	1.33008e-06	0.000185104	5.32688	5363	SIPA1	down
-1.60473	2.30371	3.96838	0.000349785	0.00569859	0.0533801	9466	KRT14	down
-1.60139	0.413961	3.49094	0.00134187	0.0133738	-1.20107	14155	OLIG1	down
-1.59626	3.20352	4.75629	3.46933e-05	0.0013042	2.23205	8419	GNGT2	down
-1.59501	1.53456	2.73097	0.00989364	0.0483256	-3.02967	9851	SNX22	down
-1.59454	1.66079	2.68801	0.0110033	0.0518508	-3.12515	10542	CASC1	down
-1.59218	1.75943	3.78848	0.000584226	0.00788857	-0.426792	4389	FGD3	down
-1.59162	2.47383	3.82887	0.000520991	0.00733555	-0.319709	20402	SCAP1	down
-1.58989	1.56375	4.55875	6.23922e-05	0.00188002	1.67689	3487	SLC25A23	down
-1.58918	1.06146	4.4609	8.33153e-05	0.00226649	1.4037	15612	ZNFN1A1	down
-1.58333	0.90457	5.56439	3.06668e-06	0.00030842	4.53342	18159	KIF9	down
-1.5801	1.46867	7.28881	1.8101e-08	1.53211e-05	9.40018	19986	SPOCK2	down
-1.57913	0.703212	6.24897	3.91806e-07	8.52811e-05	6.48752	21425	CD5	down
-1.57656	0.580309	3.8909	0.000436639	0.0065446	-0.154435	20482	MEF2C	down
-1.56995	0.812467	4.57362	5.9705e-05	0.00183958	1.7185	6196	CRSP9	down
-1.56862	0.875473	5.33909	6.04421e-06	0.000450061	3.8891	4409	FTHFD	down
-1.56694	4.68011	2.36152	0.0240044	0.0874639	-3.81747	9015	MMP9	down
-1.56175	-0.838485	2.28416	0.0286576	0.0986771	-3.97231	5371	KRT23	down
-1.56053	0.842155	4.02141	0.000300315	0.00518344	0.196425	6260	AMAC	down
-1.55927	2.79176	3.25931	0.00251992	0.0198195	-1.78358	19162	ABI3	down
-1.55743	2.83078	2.80241	0.00827604	0.0429555	-2.86879	4727	DUOX1	down
-1.55703	4.7315	2.8282	0.00775547	0.0411445	-2.8101	9445	NP_067051	down
-1.55399	2.03854	2.60241	0.0135655	0.0596091	-3.31245	19493	SCGB3A1	down
-1.55353	0.970118	5.71976	1.92064e-06	0.000236913	4.97789	16092	CDH26	down
-1.55209	1.33445	3.70813	0.000732931	0.00899021	-0.638488	21103	SPATS1	down
-1.54917	3.35241	2.5979	0.0137149	0.0599935	-3.32223	23178	SIGLEC10	down
-1.54762	0.9038	4.42784	9.18418e-05	0.00243848	1.31172	21621	UTS2R	down
-1.54561	1.63728	2.20224	0.0344544	0.111343	-4.13216	8884	NP_112584	down
-1.54328	2.21472	5.87773	1.19391e-06	0.000176669	5.42947	8533	FRZB	down
-1.54292	1.73394	3.9749	0.000343301	0.0056285	0.0709231	7292	EVI2B	down
-1.53944	2.69217	3.36827	0.00187731	0.0165454	-1.51198	15753	LGALS2	down
-1.53916	-1.24168	2.54522	0.0155731	0.0653662	-3.43538	16246	NP_067002	down
-1.52924	5.74391	2.64054	0.0123628	0.0561072	-3.22951	17569	SPARCL1	down
-1.52905	1.31848	3.17384	0.00316595	0.0231052	-1.99344	272	C9orf116	down
-1.52903	2.82059	3.60732	0.000971936	0.0108194	-0.901424	21450	PECAM1	down
-1.52839	0.939894	3.60275	0.000984407	0.0109125	-0.913286	12980	P2RY12	down
-1.52725	1.07743	6.86723	6.23148e-08	3.9127e-05	8.23089	23143	NP_201575	down
-1.52623	4.29416	3.7143	0.000720308	0.00888699	-0.622283	21927	HLA-DMA	down
-1.5261	2.49457	3.48643	0.00135865	0.0135121	-1.2126	2090	RNASE1	down
-1.52576	1.04083	4.26494	0.000148124	0.00332485	0.861021	4746	SMPD3	down
-1.52414	2.20517	4.2536	0.000153116	0.00338107	0.829803	22595	NP_877956	down
-1.5234	0.92587	5.84738	1.30803e-06	0.000185104	5.34276	20920	KIAA0125	down
-1.52318	1.18508	6.52527	1.71725e-07	5.40588e-05	7.2702	18687	NP_612361	down
-1.52077	1.37621	4.91093	2.18618e-05	0.000980302	2.66947	9444	RAB3IP	down
-1.51927	1.8263	3.39427	0.00174902	0.0158167	-1.44653	15173	KCNK17	down
-1.51927	2.0882	3.31775	0.0021529	0.0178843	-1.63848	1100	NP_078936	down
-1.51638	0.213579	2.96485	0.00547187	0.032732	-2.49368	20356	RPE65	down
-1.51596	1.75698	3.11003	0.00374791	0.0257304	-2.14817	20636	LOH11CR2A	down
-1.51497	1.06798	4.78951	3.14213e-05	0.00122861	2.32584	2633	COTL1	down
-1.51245	1.37732	5.16436	1.02232e-05	0.000623669	3.39026	16678	P2RY10	down
-1.51107	1.15296	4.98422	1.75541e-05	0.000847853	2.87749	7761	FUT7	down
-1.50978	1.10094	6.56531	1.52437e-07	5.2857e-05	7.38318	14135	MFNG	down
-1.50935	1.23724	5.62867	2.52688e-06	0.000276908	4.71731	16842	FOXP2	down
-1.5054	-0.575982	5.30452	6.70704e-06	0.000479566	3.79031	3195	NP_037378	down
-1.50371	1.82244	3.18453	0.00307726	0.0226303	-1.96735	18184	Q8NCX9	down
-1.50071	1.41317	3.98942	0.000329274	0.00551421	0.110051	16206	ITGA8	down
-1.50031	0.623176	3.01765	0.00477268	0.0301629	-2.36911	11966	ANGPTL1	down

## Sheet: deg-down-53819
logFC	AveExpr	t	P.Value	adj.P.Val	B	probe_id	symbol	change	ENTREZID
-6.24947	14.0336	11.7369	5.19899e-14	7.1214e-10	21.6115	A_23_P166848	LTF	down	4057
-4.78359	12.4542	6.53863	1.19799e-07	7.72224e-06	7.58016	A_23_P314835	C20orf85	down	128602
-4.56827	9.47143	6.89349	4.01479e-08	3.59817e-06	8.63803	A_23_P146294	EFCAB1	down	79645
-4.54926	7.95643	6.70948	7.07e-08	5.3439e-06	8.0905	A_23_P92120	SNTN	down	132203
-4.43943	7.07262	12.7575	4.34935e-15	8.93639e-11	23.9306	A_23_P41476	SHISA3	down	152573
-4.41102	8.10687	7.1622	1.7649e-08	2.07421e-06	9.43305	A_23_P86540	ARMC3	down	219681
-4.36439	10.5885	6.44795	1.58597e-07	9.5474e-06	7.30867	A_23_P30217	SCGB3A1	down	92304
-4.35844	8.43799	7.55134	5.42715e-09	9.43768e-07	10.573	A_24_P401491	MORN5	down	254956
-4.35127	8.43327	6.52299	1.25732e-07	8.04781e-06	7.53339	A_23_P360354	FAM81B	down	153643
-4.29737	6.75487	7.18505	1.6462e-08	1.98963e-06	9.50037	A_23_P15678	TEKT1	down	83659
-4.2936	9.31654	5.19271	7.8459e-06	0.000174371	3.53831	A_23_P8702	PIP	down	5304
-4.23268	5.64783	8.76756	1.50775e-10	1.08698e-07	14.0268	A_23_P64919	RERGL	down	79785
-4.20776	6.67108	9.33375	3.01989e-11	4.77294e-08	15.5696	A_23_P73413	SLC26A7	down	115111
-4.12769	11.6319	8.09812	1.06162e-09	3.86063e-07	12.1478	A_23_P112470	CCL21	down	6366
-4.10487	8.19579	6.25665	2.87001e-07	1.46324e-05	6.73474	A_23_P312300	SCGB2A1	down	4246
-4.10409	13.7012	6.82244	4.99389e-08	4.12076e-06	8.42689	A_23_P357717	TCL1A	down	8115
-4.09006	7.32616	6.018	6.02582e-07	2.5235e-05	6.01717	A_23_P75063	DYDC2	down	84332
-4.07382	8.01772	7.52359	5.90039e-09	9.8563e-07	10.4922	A_23_P2322	TSPAN19	down	144448
-4.04173	11.5412	8.11596	1.00716e-09	3.76246e-07	12.1986	A_23_P217009	C9orf24	down	84688
-4.03291	9.69414	7.63487	4.2213e-09	8.42067e-07	10.8157	A_23_P133536	CAPSL	down	133690
-4.0256	5.43258	8.88157	1.08717e-10	8.79819e-08	14.341	A_23_P126584	CD5L	down	922
-3.96777	9.18439	8.44034	3.88841e-10	2.10245e-07	13.1155	A_23_P58359	ADH1A	down	124
-3.91886	8.13436	8.06861	1.1584e-09	4.04669e-07	12.0637	A_23_P383679	HYDIN	down	54768
-3.90254	10.9114	6.08407	4.90649e-07	2.21077e-05	6.21594	A_23_P140384	CTSG	down	1511
-3.87198	7.62892	8.29723	5.90842e-10	2.79075e-07	12.7126	A_23_P386384	C1orf87	down	127795
-3.85767	10.3172	7.11142	2.06058e-08	2.28375e-06	9.28325	A_23_P107775	TMEM190	down	147744
-3.78444	9.0599	9.1617	4.90159e-11	6.41205e-08	15.1054	A_23_P77529	MSLN	down	10232
-3.74331	10.6154	7.88063	2.02384e-09	5.5063e-07	11.5254	A_23_P218369	CCL14	down	6358
-3.70185	8.53903	6.44377	1.60665e-07	9.62419e-06	7.29614	A_23_P313652	AKAP14	down	158798
-3.70086	12.698	7.99727	1.43096e-09	4.54243e-07	11.8599	A_23_P124542	CR2	down	1380
-3.69471	8.98988	6.6614	8.19972e-08	5.89075e-06	7.94705	A_23_P93349	SLC44A4	down	80736
-3.69412	7.74389	7.42376	7.97651e-09	1.21503e-06	10.2008	A_32_P85106	C6orf118	down	168090
-3.68497	4.97857	11.2276	1.88219e-13	1.28908e-09	20.4001	A_24_P940469	ADH1B	down	125
-3.68283	8.30627	7.60283	4.64801e-09	8.76151e-07	10.7227	A_23_P372496	DNAH12	down	201625
-3.66434	12.2764	3.57978	0.000986306	0.00680038	-1.0775	A_23_P154784	BPIFB1	down	92747
-3.62428	7.61089	6.24559	2.97023e-07	1.50686e-05	6.70153	A_23_P61031	ZBBX	down	79740
-3.62234	10.4969	6.91516	3.75651e-08	3.44567e-06	8.70236	A_23_P348636	FOXJ1	down	2302
-3.596	9.85662	7.92149	1.7921e-09	5.14984e-07	11.6428	A_24_P324838	IGHD	down	3495
-3.57243	6.02861	7.00995	2.80966e-08	2.8185e-06	8.98332	A_32_P3955	C7orf57	down	136288
-3.56741	10.8442	7.46169	7.11241e-09	1.12846e-06	10.3117	A_23_P121885	ROPN1L	down	83853
-3.563	6.85494	5.33022	5.12165e-06	0.000127323	3.94958	A_23_P82990	OGN	down	4969
-3.55961	7.80433	8.20676	7.70661e-10	3.40525e-07	12.4566	A_23_P105963	AK7	down	122481
-3.54824	5.70364	8.54351	2.88036e-10	1.74063e-07	13.4043	A_23_P301021	ASTN1	down	460
-3.53849	8.29084	8.27701	6.26931e-10	2.92755e-07	12.6555	A_23_P92517	TTC29	down	83894
-3.48978	5.41814	4.26652	0.000132869	0.00146513	0.822869	A_23_P128263	PRB1	down	5542
-3.47318	7.49508	7.6269	4.32361e-09	8.54183e-07	10.7926	A_32_P125771	RGS22	down	26166
-3.46474	10.9028	7.74111	3.06968e-09	6.87956e-07	11.1233	A_23_P160377	DNALI1	down	7802
-3.46221	8.63649	6.91014	3.81485e-08	3.48364e-06	8.68745	A_24_P491397	LDLRAD1	down	388633
-3.44793	7.733	6.40254	1.82547e-07	1.04802e-05	7.17258	A_24_P460419	LRRC10B	down	390205
-3.44099	12.824	4.68572	3.73733e-05	0.000565826	2.03683	A_23_P75024	MSMB	down	4477
-3.42273	6.40838	6.60446	9.77507e-08	6.78945e-06	7.77699	A_23_P323196	MDS2	down	259283
-3.40544	9.08145	7.08036	2.2655e-08	2.40559e-06	9.19154	A_23_P258887	ALDH1L1	down	10840
-3.3977	8.49125	6.10687	4.57072e-07	2.10095e-05	6.28452	A_23_P417261	EFHB	down	151651
-3.3928	6.55958	9.04674	6.78891e-11	7.53991e-08	14.793	A_24_P417407	ROPN1B	down	152015
-3.39051	12.4624	6.17398	3.7102e-07	1.78947e-05	6.48631	A_23_P150583	SCGB1A1	down	7356
-3.37455	10.6051	4.56804	5.34947e-05	0.000741793	1.69294	A_23_P135417	GSTA1	down	2938
-3.36489	10.7486	7.44414	7.49968e-09	1.16737e-06	10.2604	A_23_P81158	ADH1C	down	126
-3.35971	6.23414	6.8523	4.55608e-08	3.87625e-06	8.51566	A_32_P70315	TIMP4	down	7079
-3.35784	7.3769	6.77439	5.7891e-08	4.58365e-06	8.28391	A_32_P184464	ROPN1	down	54763
-3.34237	8.81868	7.90631	1.87486e-09	5.25058e-07	11.5992	A_32_P83811	FAM47E	down	100129583
-3.33287	10.2606	8.73955	1.63428e-10	1.10323e-07	13.9493	A_23_P138706	ADRA2A	down	150
-3.31852	5.90617	6.61345	9.50736e-08	6.64432e-06	7.80386	A_23_P102634	WFDC6	down	140870
-3.31204	9.22915	8.14688	9.19324e-10	3.67544e-07	12.2866	A_23_P85664	UBXN10	down	127733
-3.28896	13.6855	6.89314	4.01908e-08	3.59817e-06	8.637	A_23_P215913	CLU	down	1191
-3.28724	10.6235	8.02372	1.32304e-09	4.25563e-07	11.9355	A_23_P26386	TPPP3	down	51673
-3.28637	10.799	4.48377	6.9077e-05	0.000892013	1.44809	A_23_P93141	GSTA5	down	221357
-3.28058	11.6795	4.54027	5.82034e-05	0.00078702	1.61211	A_23_P2674	KRT4	down	3851
-3.26669	6.7687	5.32287	5.24001e-06	0.000129016	3.92755	A_23_P149517	PIGR	down	5284
-3.26005	8.66155	9.10596	5.73902e-11	6.93628e-08	14.9542	A_23_P348253	CDHR3	down	222256
-3.25769	5.22439	6.58844	1.02708e-07	6.96463e-06	7.72912	A_23_P167812	RBM24	down	221662
-3.25084	11.4101	6.81501	5.10926e-08	4.18237e-06	8.40479	A_23_P218858	ABI3BP	down	25890
-3.24655	6.91209	6.38956	1.90042e-07	1.0742e-05	7.13364	A_23_P148568	NXF2	down	56001
-3.2396	10.1736	5.10743	1.02161e-05	0.000212778	3.28395	A_23_P15101	TMC5	down	79838
-3.23469	7.24058	7.468	6.97802e-09	1.11143e-06	10.3301	A_23_P374919	LRRC71	down	149499
-3.21422	9.66607	7.65256	4.00282e-09	8.22439e-07	10.867	A_23_P49376	CETP	down	1071
-3.21305	9.64518	4.57733	5.20038e-05	0.000725387	1.72002	A_23_P36641	AICDA	down	57379
-3.20991	7.76826	7.40596	8.41783e-09	1.24954e-06	10.1488	A_23_P255876	DNAI1	down	27019
-3.19737	8.08459	7.47033	6.92914e-09	1.11143e-06	10.3369	A_23_P41789	SLC27A6	down	28965
-3.19187	12.3142	6.86379	4.39808e-08	3.78285e-06	8.54981	A_23_P31725	BLK	down	640
-3.1867	7.91587	6.79904	5.36649e-08	4.3582e-06	8.35726	A_23_P75147	SPAG6	down	9576
-3.17794	12.2116	6.71915	6.86244e-08	5.25137e-06	8.11933	A_23_P102950	RSPH1	down	89765
-3.17513	10.8416	6.74459	6.34538e-08	4.92638e-06	8.19513	A_23_P7503	TIMD4	down	91937
-3.17302	6.49233	6.08116	4.95103e-07	2.22596e-05	6.2072	A_32_P140030	FOXN4	down	121643
-3.16709	8.44228	7.98929	1.46522e-09	4.59621e-07	11.8371	A_24_P106624	MEOX2	down	4223
-3.15529	11.7466	7.15818	1.78666e-08	2.09172e-06	9.42119	A_23_P31945	IL33	down	90865
-3.15514	10.0316	5.33077	5.11302e-06	0.000127323	3.95121	A_23_P50269	CXCL17	down	284340
-3.13374	7.71005	10.0961	3.6973e-12	1.16872e-08	17.5759	A_23_P52227	GDF10	down	2662
-3.12838	6.82942	7.54523	5.52788e-09	9.43768e-07	10.5552	A_23_P393025	SPATA4	down	132851
-3.10328	8.49856	9.39778	2.5242e-11	4.31981e-08	15.7413	A_23_P30294	CDO1	down	1036
-3.10233	10.7732	7.78274	2.71031e-09	6.37328e-07	11.2435	A_23_P18282	DLEC1	down	9940
-3.10065	10.3684	8.0746	1.13805e-09	4.04127e-07	12.0808	A_23_P29663	ZMYND10	down	51364
-3.0837	10.0262	7.39266	8.76349e-09	1.27701e-06	10.1099	A_23_P94840	DYNLRB2	down	83657
-3.06112	7.46089	8.06756	1.16202e-09	4.04669e-07	12.0607	A_23_P352932	SORCS1	down	114815
-3.05807	6.60696	6.46413	1.50849e-07	9.14281e-06	7.35715	A_24_P58488	C2orf73	down	129852
-3.04379	5.07564	8.26186	6.55436e-10	2.99265e-07	12.6126	A_24_P942346	ECT2L	down	345930
-3.04167	6.67245	6.42924	1.68056e-07	9.87974e-06	7.25261	A_23_P324605	DNAH6	down	1768
-3.03982	12.7605	5.89684	8.78578e-07	3.30617e-05	5.6525	A_23_P116371	MS4A1	down	931
-3.03667	9.41641	4.64862	4.18553e-05	0.000616149	1.92817	A_24_P200219	UPK1B	down	7348
-3.03342	8.13479	7.79547	2.60916e-09	6.27008e-07	11.2803	A_23_P156402	NME5	down	8382
-3.02819	8.15722	7.19332	1.60526e-08	1.95242e-06	9.52473	A_24_P257224	TPO	down	7173
-3.02373	8.34944	7.77999	2.73269e-09	6.38036e-07	11.2356	A_23_P33583	DNAH7	down	56171
-3.01855	8.76634	6.55349	1.14418e-07	7.48015e-06	7.62464	A_23_P42811	AGR3	down	155465
-3.0108	9.31914	5.74699	1.40088e-06	4.68019e-05	5.20147	A_23_P36531	TSPAN8	down	7103
-3.00791	11.3694	7.57274	5.08841e-09	9.13091e-07	10.6352	A_23_P430800	CCDC17	down	149483
-3.00111	13.214	7.66589	3.84588e-09	8.06319e-07	10.9056	A_23_P202448	CXCL12	down	6387
-2.99095	6.45484	5.99274	6.51867e-07	2.67444e-05	5.94113	A_23_P54612	DNAAF1	down	123872
-2.97765	7.37365	5.53242	2.73188e-06	7.84493e-05	4.55621	A_23_P205355	SERPINA5	down	5104
-2.96703	10.3846	7.36965	9.39606e-09	1.34534e-06	10.0425	A_23_P13482	C11orf16	down	56673
-2.96232	4.65909	5.94449	7.57461e-07	2.9786e-05	5.79594	A_23_P102331	SCN7A	down	6332
-2.95688	8.54512	7.47639	6.80347e-09	1.10069e-06	10.3546	A_32_P449380	WDR38	down	401551
-2.95622	10.1824	8.31314	5.63927e-10	2.78415e-07	12.7575	A_23_P152949	LRRC46	down	90506
-2.948	9.84081	6.30784	2.44844e-07	1.29824e-05	6.88846	A_23_P5211	MUC16	down	94025
-2.9475	7.19086	6.46784	1.49127e-07	9.07045e-06	7.36825	A_23_P132308	C22orf23	down	84645
-2.9422	7.73302	10.2314	2.5668e-12	9.58886e-09	17.9234	A_23_P26640	C16orf89	down	146556
-2.9401	6.45122	7.83929	2.28923e-09	5.84293e-07	11.4065	A_23_P425925	KRT222	down	125113
-2.93217	6.929	7.2026	1.56052e-08	1.92572e-06	9.55206	A_23_P357983	STOML3	down	161003
-2.90629	5.91095	3.23133	0.00259569	0.0141184	-1.98258	A_23_P252253	STATH	down	6779
-2.89569	12.9415	6.33905	2.22253e-07	1.21288e-05	6.98213	A_23_P160167	TSPAN1	down	10103
-2.89078	9.75583	7.09538	2.16396e-08	2.35248e-06	9.2359	A_23_P149368	FCRL1	down	115350
-2.88192	9.5326	8.14289	9.30197e-10	3.67544e-07	12.2752	A_23_P84860	FAM107A	down	11170
-2.87704	4.55098	3.17047	0.00306064	0.0159588	-2.1356	A_23_P139434	PRB2	down	653247
-2.8759	7.098	7.73994	3.08043e-09	6.87956e-07	11.12	A_23_P75529	PKNOX2	down	63876
-2.87541	9.62069	6.15061	3.98966e-07	1.88879e-05	6.41605	A_23_P45955	TEKT2	down	27285
-2.87496	7.5943	5.19872	7.70125e-06	0.000171807	3.55624	A_23_P148879	ATP1A2	down	477
-2.85651	5.27524	5.69483	1.64789e-06	5.28624e-05	5.04452	A_23_P366035	ABHD12B	down	145447
-2.8487	6.25854	5.69048	1.67037e-06	5.33752e-05	5.03143	A_23_P501193	KCNJ16	down	3773
-2.84565	7.06338	8.98097	8.18565e-11	7.82263e-08	14.6135	A_23_P164773	FCER2	down	2208
-2.83637	7.32134	7.02706	2.6664e-08	2.73926e-06	9.03395	A_24_P548060	LINC00402	down	100507612
-2.8339	7.02941	4.47827	7.0237e-05	0.000903365	1.43215	A_23_P59582	SEMA3E	down	9723
-2.82427	7.71433	6.46921	1.48493e-07	9.05344e-06	7.37238	A_23_P209055	CD22	down	933
-2.82264	16.4456	5.81863	1.12078e-06	3.98065e-05	5.4171	A_23_P146554	PTGDS	down	5730
-2.82187	9.12103	6.70928	7.0744e-08	5.3439e-06	8.0899	A_23_P47728	MAP6	down	4135
-2.8109	11.353	5.54173	2.6539e-06	7.64237e-05	4.58417	A_23_P166371	VPREB3	down	29802
-2.80469	8.89001	7.54721	5.49503e-09	9.43768e-07	10.561	A_23_P164068	DNAH9	down	1770
-2.79591	12.3305	5.85985	9.85815e-07	3.6041e-05	5.54115	A_23_P46039	FCRLA	down	84824
-2.79299	6.7831	5.08076	1.10943e-05	0.000225436	3.20452	A_23_P257063	PPP1R42	down	286187
-2.79161	9.24181	4.12833	0.000200573	0.00201077	0.430345	A_23_P37702	TPSAB1	down	7177
-2.76787	8.80047	8.13041	9.65099e-10	3.76246e-07	12.2397	A_23_P6822	ITIH3	down	3699
-2.7675	9.26175	4.90638	1.89979e-05	0.000340017	2.68685	A_23_P258463	PROM1	down	8842
-2.76619	6.79947	6.52104	1.26495e-07	8.08408e-06	7.52753	A_23_P329340	DNAH3	down	55567
-2.76613	12.6847	6.43618	1.64482e-07	9.76743e-06	7.27342	A_23_P207201	CD79B	down	974
-2.7647	8.11568	4.55864	5.50437e-05	0.000757506	1.66558	A_32_P111639	CHST9	down	83539
-2.75827	9.63897	3.3578	0.00183541	0.0108678	-1.6596	A_23_P68759	TFF1	down	7031
-2.75606	7.43773	7.26296	1.2988e-08	1.65237e-06	9.72957	A_23_P28186	SRD5A2	down	6716
-2.74481	6.7061	5.50696	2.9571e-06	8.3029e-05	4.47971	A_23_P114353	NXF5	down	55998
-2.74451	9.21848	7.62062	4.40589e-09	8.62148e-07	10.7743	A_24_P412036	SPAG8	down	26206
-2.744	6.10554	5.40736	4.03036e-06	0.000105946	4.18079	A_32_P15958	ZNF295-AS1	down	150142
-2.73906	11.0711	3.73411	0.000634934	0.00483084	-0.662465	A_23_P117104	AQP5	down	362
-2.72821	6.09159	7.36566	9.5102e-09	1.35695e-06	10.0309	A_23_P390665	VWA3A	down	146177
-2.71437	10.4762	5.90698	8.51264e-07	3.22109e-05	5.68304	A_23_P206920	MYH11	down	4629
-2.71273	8.69238	5.82965	1.08298e-06	3.88332e-05	5.45027	A_32_P228268	DNAH10	down	196385
-2.69674	5.11851	7.44994	7.36941e-09	1.15145e-06	10.2774	A_23_P360990	DYDC1	down	143241
-2.67922	6.4959	8.17905	8.36175e-10	3.47489e-07	12.378	A_24_P759584	DIO3OS	down	64150
-2.67114	9.33819	7.58867	4.85018e-09	8.9376e-07	10.6815	A_23_P166526	RIBC2	down	26150
-2.6692	8.40035	6.06658	5.18079e-07	2.2978e-05	6.16332	A_23_P501933	CACNG6	down	59285
-2.66071	6.09786	7.43411	7.73072e-09	1.19428e-06	10.2311	A_23_P366453	KHDRBS2	down	202559
-2.65681	7.62815	7.64493	4.09567e-09	8.30164e-07	10.8449	A_24_P360206	PCDHA11	down	56138
-2.65633	7.71928	8.17525	8.45585e-10	3.47489e-07	12.3672	A_23_P337270	NEK10	down	152110
-2.65601	9.2828	4.24299	0.000142558	0.00154731	0.755722	A_23_P96383	SRPX	down	8406
-2.65512	11.1756	6.39997	1.84009e-07	1.05166e-05	7.16486	A_23_P152926	GP1BA	down	2811
-2.65283	11.1162	4.82264	2.45738e-05	0.000411161	2.43945	A_23_P41145	FAM3D	down	131177
-2.64172	6.16411	7.74105	3.07027e-09	6.87956e-07	11.1231	A_23_P132079	C21orf62	down	56245
-2.63134	13.1976	5.16442	8.56439e-06	0.000187001	3.45386	A_23_P10232	BANK1	down	55024
-2.62949	10.6669	4.48411	6.90063e-05	0.000891441	1.44908	A_23_P253495	GSTA3	down	2940
-2.62479	8.20481	7.47252	6.88358e-09	1.10928e-06	10.3433	A_23_P126706	ANGPTL1	down	9068
-2.6212	4.81777	6.16176	3.85375e-07	1.83715e-05	6.44958	A_32_P404549	CCDC39	down	339829
-2.62092	6.89001	5.84684	1.02655e-06	3.71993e-05	5.502	A_23_P370830	KLHL14	down	57565
-2.61686	6.49457	6.5862	1.03422e-07	6.98658e-06	7.72241	A_24_P115651	ENKUR	down	219670
-2.59255	8.79143	5.3254	5.199e-06	0.000128314	3.93513	A_23_P125618	GABRA3	down	2556
-2.59022	13.1936	7.64479	4.09732e-09	8.30164e-07	10.8445	A_23_P23611	AMY1C	down	278
-2.59019	6.80316	6.42924	1.68056e-07	9.87974e-06	7.25262	A_23_P59967	RP1	down	6101
-2.58806	9.14836	4.94669	1.67802e-05	0.00030756	2.80624	A_23_P500093	RGS13	down	6003
-2.58004	8.78877	5.90476	8.57184e-07	3.2405e-05	5.67634	A_23_P98399	HTR3A	down	3359
-2.57285	9.29474	5.36416	4.60941e-06	0.00011814	4.05125	A_23_P87982	ATP12A	down	479
-2.57118	5.91776	4.51231	6.33552e-05	0.000837441	1.53088	A_23_P144778	CKMT2	down	1160
-2.57058	6.1966	8.10491	1.04056e-09	3.81785e-07	12.1671	A_23_P252388	SPEF2	down	79925
-2.54858	10.6554	5.83319	1.07111e-06	3.85083e-05	5.46092	A_23_P51767	CD1C	down	911
-2.54807	5.53841	5.73014	1.47631e-06	4.86887e-05	5.15078	A_24_P313431	CBLN1	down	869
-2.5377	8.41866	5.12833	9.57674e-06	0.000202645	3.34621	A_23_P372478	SERPINA9	down	327657
-2.53727	10.3252	4.8895	2.00102e-05	0.000352758	2.63693	A_23_P214300	GSTA2	down	2939
-2.52822	8.47461	7.03466	2.60513e-08	2.7027e-06	9.05643	A_23_P155688	SPINK2	down	6691
-2.52094	10.4501	7.8774	2.04342e-09	5.5063e-07	11.5162	A_23_P105144	SCUBE2	down	57758
-2.51941	9.86098	7.88323	2.00825e-09	5.50167e-07	11.5329	A_23_P215549	PON3	down	5446
-2.50479	9.34179	9.71233	1.05426e-11	2.06299e-08	16.5763	A_23_P41194	LRRC34	down	151827
-2.49585	6.51134	7.39841	8.61218e-09	1.26393e-06	10.1267	A_23_P155265	ASB14	down	142686
-2.49258	9.83395	9.0093	7.55123e-11	7.82263e-08	14.6909	A_23_P22013	RSPO1	down	284654
-2.48853	9.52425	7.54519	5.5285e-09	9.43768e-07	10.5551	A_23_P310931	CNR2	down	1269
-2.48565	9.86775	3.95313	0.000336205	0.00298976	-0.0606201	A_23_P48350	CLDN10	down	9071
-2.4798	7.4296	6.66407	8.13259e-08	5.86864e-06	7.95501	A_23_P362736	RSPH10B	down	222967
-2.46815	4.59957	2.91195	0.00606586	0.0270469	-2.76662	A_23_P23783	MYOC	down	4653
-2.46263	7.4138	4.9295	1.76928e-05	0.000320994	2.7553	A_23_P18539	MMRN1	down	22915
-2.46202	6.88189	5.78269	1.2535e-06	4.32133e-05	5.30891	A_23_P153616	MADCAM1	down	8174
-2.46102	7.66024	9.03096	7.10007e-11	7.67798e-08	14.75	A_23_P163492	BAIAP3	down	8938
-2.45893	6.16052	6.74857	6.26815e-08	4.88761e-06	8.20698	A_23_P256821	CR1	down	1378
-2.4552	5.23173	7.75946	2.90564e-09	6.67047e-07	11.1764	A_23_P21713	SPAG16	down	79582
-2.45384	8.44604	8.12792	9.72197e-10	3.76246e-07	12.2327	A_23_P156562	CRIP3	down	401262
-2.45378	9.8338	7.40146	8.53306e-09	1.25681e-06	10.1357	A_23_P385067	CLIC6	down	54102
-2.44836	6.00413	6.49777	1.35936e-07	8.5675e-06	7.45788	A_23_P69699	NPY1R	down	4886
-2.44773	5.73794	5.15819	8.73117e-06	0.000189335	3.43528	A_23_P108075	SLC7A10	down	56301
-2.43676	8.98101	3.8742	0.000423361	0.00355427	-0.279154	A_23_P1904	MS4A2	down	2206
-2.43309	13.2363	5.98098	6.76153e-07	2.75101e-05	5.90576	A_23_P257993	DNASE1L3	down	1776
-2.42966	11.5162	6.2726	2.73134e-07	1.40474e-05	6.78266	A_23_P250245	CD72	down	971
-2.42649	10.1714	7.02571	2.67746e-08	2.74376e-06	9.02994	A_23_P398854	DOK7	down	285489
-2.42225	15.9467	5.23169	6.95303e-06	0.000158294	3.65477	A_23_P113572	CD19	down	930
-2.42187	8.2196	6.81802	5.06225e-08	4.15215e-06	8.41373	A_23_P169479	GNA14	down	9630
-2.41943	7.64151	4.284	0.000126094	0.00140537	0.872818	A_23_P92562	ADH7	down	131
-2.41656	9.2579	2.54256	0.0153392	0.054106	-3.60869	A_23_P99076	PRH2	down	5555
-2.41482	8.9102	5.56972	2.43255e-06	7.16566e-05	4.66828	A_23_P121795	SORBS2	down	8470
-2.41326	11.1858	3.20803	0.00276517	0.0148032	-2.04136	A_23_P118203	ZG16B	down	124220
-2.41107	9.62205	4.31634	0.000114438	0.00130737	0.965422	A_23_P76743	ASPG	down	374569
-2.40959	8.96068	4.50193	6.53796e-05	0.00085692	1.50076	A_23_P146134	DUSP26	down	78986
-2.40672	8.83482	6.31012	2.43119e-07	1.29076e-05	6.8953	A_23_P12686	GFRA1	down	2674
-2.4065	13.5493	8.90853	1.00651e-10	8.4409e-08	14.415	A_23_P78958	CAPS	down	828
-2.40575	7.53416	6.42587	1.69821e-07	9.9408e-06	7.24251	A_23_P108216	FXYD1	down	5348
-2.40532	8.95507	7.8624	2.13677e-09	5.62862e-07	11.473	A_23_P213857	C7	down	730
-2.37708	6.285	7.88928	1.97235e-09	5.43958e-07	11.5503	A_23_P151232	TMEM132C	down	92293
-2.36606	11.4704	7.42285	7.99852e-09	1.21503e-06	10.1982	A_23_P3237	ELL3	down	80237
-2.36123	8.14171	2.09287	0.0433042	0.116551	-4.52307	A_23_P86599	DMBT1	down	1755
-2.35976	10.3752	7.55742	5.32864e-09	9.4305e-07	10.5907	A_23_P30634	BACH2	down	60468
-2.35699	6.82291	6.48006	1.4359e-07	8.89977e-06	7.40487	A_23_P382584	CHGB	down	1114
-2.3551	9.55408	4.85609	2.2175e-05	0.000380792	2.53817	A_23_P407112	SPATA18	down	132671
-2.3528	5.48212	5.75454	1.36832e-06	4.59759e-05	5.22419	A_23_P400449	VAT1L	down	57687
-2.35087	4.83958	5.86362	9.7429e-07	3.5715e-05	5.55252	A_23_P380526	DPPA4	down	55211
-2.35037	7.69762	7.51356	6.08158e-09	1.0077e-06	10.463	A_23_P162607	STAB2	down	55576
-2.34958	8.03732	8.99321	7.90525e-11	7.82263e-08	14.6469	A_23_P373464	AFF3	down	3899
-2.34441	5.23123	4.58173	5.13135e-05	0.000718226	1.73283	A_23_P151778	CMA1	down	1215
-2.33997	6.50441	4.84516	2.29326e-05	0.000390376	2.50588	A_24_P272748	RIIAD1	down	284485
-2.33618	7.71184	5.14914	8.97938e-06	0.000193492	3.40827	A_23_P334447	FHAD1	down	114827
-2.33546	12.6488	9.27542	3.55724e-11	5.04061e-08	15.4127	A_23_P129157	NEIL1	down	79661
-2.33405	5.95166	5.79017	1.22464e-06	4.26475e-05	5.33143	A_24_P31627	KCNB1	down	3745
-2.33121	8.44996	8.86661	1.13475e-10	8.79819e-08	14.2998	A_23_P118042	LRRC36	down	55282
-2.32874	8.11577	5.21054	7.42423e-06	0.000166531	3.59155	A_24_P410399	LRRIQ1	down	84125
-2.3286	9.40946	6.6828	7.67599e-08	5.67319e-06	8.01092	A_23_P402319	GAPT	down	202309
-2.32604	8.13227	5.95977	7.22286e-07	2.87451e-05	5.84192	A_23_P10647	CYTL1	down	54360
-2.30493	9.8806	5.1194	9.84499e-06	0.000207573	3.3196	A_23_P53176	FOLR1	down	2348
-2.30426	8.51638	6.03303	5.75063e-07	2.45901e-05	6.06238	A_23_P146274	STMN2	down	11075
-2.29897	3.83592	7.60789	4.57776e-09	8.66884e-07	10.7374	A_32_P119033	PLCXD3	down	345557
-2.29008	9.67892	5.63621	1.97779e-06	6.06392e-05	4.8682	A_23_P19733	SLC22A3	down	6581
-2.28652	9.7509	7.53932	5.62727e-09	9.5161e-07	10.538	A_23_P500400	ABCA6	down	23460
-2.28261	10.9121	3.31681	0.00205486	0.0118297	-1.76501	A_23_P364324	ABCA13	down	154664
-2.27227	8.4687	4.93983	1.71389e-05	0.000313221	2.7859	A_23_P518	VTCN1	down	79679
-2.27119	14.4743	6.74676	6.30311e-08	4.90557e-06	8.2016	A_23_P64058	RASGRP2	down	10235
-2.22591	10.0333	4.46714	7.26433e-05	0.000926479	1.39991	A_23_P117662	HDC	down	3067
-2.2258	9.18	4.88077	2.05548e-05	0.000360349	2.61111	A_23_P217326	FHL1	down	2273
-2.22253	5.62961	5.88006	9.25688e-07	3.43625e-05	5.602	A_24_P15630	C12orf42	down	374470
-2.2204	10.5775	5.54319	2.64184e-06	7.61833e-05	4.58857	A_23_P85008	MAOB	down	4129
-2.22018	10.0352	5.02338	1.32459e-05	0.000258581	3.03385	A_23_P7185	STAP1	down	26228
-2.21574	13.6536	4.51179	6.3456e-05	0.000838186	1.52936	A_23_P164057	MFAP4	down	4239
-2.2133	8.57381	6.47712	1.44903e-07	8.9676e-06	7.39606	A_23_P326760	MYRIP	down	25924
-2.20713	11.5011	6.0556	5.36069e-07	2.34348e-05	6.1303	A_23_P88849	RRAD	down	6236
-2.20047	6.15434	4.74984	3.07184e-05	0.000489647	2.22507	A_23_P362148	DNER	down	92737
-2.18909	8.1365	6.18349	3.60211e-07	1.74568e-05	6.51492	A_24_P105933	VIPR1	down	7433
-2.18066	7.72536	4.76446	2.93739e-05	0.000474102	2.26804	A_24_P892612	LOC100128164	down	100128164
-2.18039	5.22648	5.98689	6.63838e-07	2.71164e-05	5.92353	A_23_P349504	IQUB	down	154865
-2.1738	5.98937	7.30902	1.12923e-08	1.53147e-06	9.86483	A_24_P165545	TTLL10	down	254173
-2.16537	4.29933	8.05624	1.2016e-09	4.04732e-07	12.0284	A_23_P388061	DRD1	down	1812
-2.16479	8.72764	5.62435	2.0522e-06	6.25603e-05	4.83252	A_23_P88222	PLD4	down	122618
-2.16478	5.79612	4.42239	8.31632e-05	0.00102992	1.27052	A_23_P204885	PCDH20	down	64881
-2.16318	8.44823	5.2253	7.09227e-06	0.000160929	3.63565	A_23_P205177	F10	down	2159
-2.16283	6.06689	2.73475	0.00953993	0.0379097	-3.17991	A_23_P110319	CWH43	down	80157
-2.16107	8.38468	8.17799	8.38775e-10	3.47489e-07	12.375	A_23_P155848	DKK2	down	27123
-2.16034	5.62169	6.61076	9.58658e-08	6.68831e-06	7.79583	A_23_P92928	C6	down	729
-2.15703	12.4075	5.99648	6.44318e-07	2.653e-05	5.9524	A_24_P82749	CD37	down	951
-2.15328	7.97843	4.41985	8.38026e-05	0.00103383	1.26319	A_23_P170636	KCNH8	down	131096
-2.14842	13.7544	5.9572	7.28091e-07	2.88519e-05	5.83418	A_23_P90125	NAPSB	down	256236
-2.14244	5.0447	5.71635	1.54108e-06	5.02601e-05	5.10928	A_23_P334328	LAMB4	down	22798
-2.13997	8.99338	3.37803	0.00173556	0.0104131	-1.60734	A_23_P10291	CTSE	down	1510
-2.13986	8.30079	7.9566	1.61455e-09	4.84281e-07	11.7435	A_23_P98571	PPP1R32	down	220004
-2.13622	6.26199	5.61629	2.10436e-06	6.38659e-05	4.80828	A_24_P340954	ANKUB1	down	389161
-2.13513	10.901	2.66219	0.0114369	0.0434922	-3.34427	A_23_P76291	PRR4	down	11272
-2.13386	9.85869	4.54917	5.66507e-05	0.000771099	1.63801	A_23_P135381	SP5	down	389058
-2.13327	9.99055	7.30182	1.15419e-08	1.54269e-06	9.8437	A_24_P450285	CCDC153	down	283152
-2.12995	6.7595	4.50373	6.50242e-05	0.000853414	1.50598	A_23_P157636	PEBP4	down	157310
-2.12982	10.1211	4.55234	5.61082e-05	0.000766252	1.64723	A_23_P33420	TLR10	down	81793
-2.126	8.13384	6.299	2.51649e-07	1.32577e-05	6.86194	A_23_P114185	TSPAN7	down	7102
-2.12222	5.75385	6.84896	4.60307e-08	3.90814e-06	8.50573	A_32_P201417	SGSM1	down	129049
-2.12165	12.9698	5.44898	3.54133e-06	9.58024e-05	4.30565	A_23_P254741	SOD3	down	6649
-2.12149	12.789	3.93361	0.000355974	0.00312287	-0.114824	A_23_P31407	AGR2	down	10551
-2.12079	4.22579	7.19533	1.59547e-08	1.95242e-06	9.53064	A_23_P355510	RIBC1	down	158787
-2.12048	8.09047	7.68746	3.60489e-09	7.79662e-07	10.9681	A_23_P114423	RGN	down	9104
-2.1163	4.72902	6.14629	4.04349e-07	1.9055e-05	6.40309	A_23_P155900	NPFFR2	down	10886
-2.11586	6.05614	4.00096	0.000292182	0.00268965	0.0726111	A_23_P2616	CLEC4C	down	170482
-2.11519	7.89695	6.55327	1.14497e-07	7.48015e-06	7.62397	A_23_P33947	EFHC2	down	80258
-2.11154	6.78145	8.98793	8.02502e-11	7.82263e-08	14.6325	A_23_P233	FMO5	down	2330
-2.1039	9.19367	6.44131	1.61889e-07	9.68341e-06	7.28879	A_23_P169966	DNAI2	down	64446
-2.1002	8.11458	7.359	9.70407e-09	1.37034e-06	10.0114	A_23_P212672	NME9	down	347736
-2.09217	5.23925	4.68861	3.70453e-05	0.000561689	2.04529	A_23_P127267	LGI1	down	9211
-2.08475	6.08319	4.55542	5.55857e-05	0.00076114	1.6562	A_23_P212241	CHL1	down	10752
-2.0784	7.60525	5.98389	6.70056e-07	2.73432e-05	5.91452	A_23_P86710	FRMPD2	down	143162
-2.07745	6.80102	4.10024	0.000217985	0.00215225	0.351109	A_23_P2543	CUX2	down	23316
-2.07518	13.9873	3.61276	0.000898218	0.00632029	-0.989489	A_23_P257296	TFF3	down	7033
-2.07421	9.20613	3.8126	0.000506261	0.0040787	-0.448434	A_23_P131825	TNNC2	down	7125
-2.05788	11.4346	5.23502	6.88165e-06	0.000157017	3.66472	A_23_P86470	CH25H	down	9023
-2.05705	11.9756	5.80619	1.16506e-06	4.10248e-05	5.37964	A_23_P414654	RAB37	down	326624
-2.05474	6.59278	8.12339	9.85294e-10	3.76246e-07	12.2198	A_23_P309973	PPP1R36	down	145376
-2.05126	7.78691	3.57504	0.000999619	0.00686811	-1.09011	A_23_P90710	DES	down	1674
-2.05114	6.80846	7.43965	7.60214e-09	1.17885e-06	10.2473	A_23_P121545	GPM6A	down	2823
-2.0496	4.92088	3.03011	0.00445174	0.0213631	-2.48213	A_23_P110764	MYOT	down	9499
-2.04948	11.7745	4.76648	2.91923e-05	0.000471911	2.274	A_23_P14165	GPR18	down	2841
-2.0441	6.48682	4.0744	0.000235302	0.0022821	0.278386	A_24_P100996	ANO5	down	203859
-2.04172	8.84805	5.66621	1.80149e-06	5.65968e-05	4.95841	A_23_P88767	PLA2G10	down	8399
-2.04141	11.0414	5.56831	2.44323e-06	7.18681e-05	4.66405	A_23_P160751	FCRL2	down	79368
-2.03652	8.31363	4.96088	1.60623e-05	0.000298259	2.84831	A_23_P348383	CC2D2A	down	57545
-2.03647	6.4156	4.33173	0.000109271	0.00126451	1.00955	A_23_P334883	SHANK2	down	22941
-2.03372	9.72574	4.62869	4.4477e-05	0.000645372	1.86991	A_24_P386746	RBP5	down	83758
-2.03329	7.79071	5.739	1.43617e-06	4.77605e-05	5.17742	A_23_P418451	PIH1D2	down	120379
-2.03215	8.0801	4.56364	5.42147e-05	0.000748603	1.68013	A_24_P300379	PI16	down	221476
-2.03135	8.0612	7.80059	2.56951e-09	6.24785e-07	11.295	A_23_P160567	ZMYND12	down	84217
-2.03007	6.1113	4.31774	0.00011396	0.00130336	0.969419	A_23_P250444	GJB1	down	2705
-2.02789	9.19193	4.76566	2.92656e-05	0.000472539	2.27159	A_23_P117992	ATP2C2	down	9914
-2.02684	5.79506	4.22232	0.000151632	0.00162435	0.696867	A_32_P366349	FER1L5	down	90342
-2.02078	11.6561	7.61517	4.47865e-09	8.64998e-07	10.7585	A_23_P47034	HHEX	down	3087
-2.01209	6.17929	4.87845	2.0702e-05	0.000362312	2.60425	A_24_P307498	ANKRD45	down	339416
-2.01183	7.06501	2.87457	0.0066814	0.0290692	-2.85517	A_23_P203698	MOGAT2	down	80168
-2.00859	10.9244	3.69307	0.000714285	0.00528296	-0.773595	A_23_P71379	PSCA	down	8000
-2.00651	6.42777	6.10617	4.58058e-07	2.10313e-05	6.28243	A_23_P207245	TEKT3	down	64518
-2.00491	6.76867	5.97471	6.89479e-07	2.78921e-05	5.88688	A_23_P396818	GAS2L2	down	246176
-2.00451	7.22862	5.48082	3.20754e-06	8.82836e-05	4.40122	A_23_P215720	CFTR	down	1080
-2.00128	12.266	6.03008	5.8037e-07	2.47398e-05	6.0535	A_23_P7582	TCF7	down	6932
-2.00051	9.77646	7.00967	2.81212e-08	2.8185e-06	8.98248	A_32_P142700	C22orf15	down	150248
-1.99781	11.1119	6.96735	3.2011e-08	3.08786e-06	8.85715	A_23_P125748	ZMAT1	down	84460
-1.99639	8.2238	3.73617	0.000631187	0.00480767	-0.656876	A_32_P190303	LONRF2	down	164832
-1.99558	8.85672	6.32973	2.28772e-07	1.2321e-05	6.95416	A_24_P184799	COCH	down	1690
-1.99506	11.6239	3.26771	0.00235072	0.0131069	-1.89035	A_23_P18017	CPA3	down	1359
-1.9949	6.3993	4.98229	1.50363e-05	0.000283304	2.91183	A_23_P38735	CDH19	down	28513
-1.98981	11.0031	7.33158	1.05452e-08	1.43964e-06	9.93101	A_23_P5281	LYL1	down	4066
-1.98729	11.0833	3.57181	0.00100879	0.00691483	-1.0987	A_23_P114713	CYP4B1	down	1580
-1.98712	8.17031	7.08984	2.20087e-08	2.3764e-06	9.21954	A_23_P205900	NTRK3	down	4916
-1.98391	7.40069	7.14364	1.86767e-08	2.12598e-06	9.37831	A_24_P331779	RSPH4A	down	345895
-1.98319	4.88978	6.79506	5.43256e-08	4.40316e-06	8.34542	A_23_P351888	KIF6	down	221458
-1.98314	7.85212	4.20996	0.000157328	0.00166945	0.661705	A_23_P42004	SLC22A16	down	85413
-1.98114	8.90241	3.19689	0.00284985	0.0151206	-2.06937	A_23_P115192	FCRL4	down	83417
-1.97836	7.91606	6.7237	6.76697e-08	5.19767e-06	8.13289	A_23_P139682	PZP	down	5858
-1.97412	9.05363	7.91126	1.84746e-09	5.2357e-07	11.6134	A_23_P141415	MYCBPAP	down	84073
-1.9707	8.8801	5.17089	8.39454e-06	0.000183977	3.47316	A_24_P238131	SUSD5	down	26032
-1.9682	13.5553	4.44116	7.85811e-05	0.000983891	1.32473	A_23_P200741	DPT	down	1805
-1.96711	6.78868	6.19917	3.43084e-07	1.68842e-05	6.56205	A_23_P160902	FCAMR	down	83953
-1.96662	5.11749	4.12338	0.00020354	0.00203703	0.416368	A_23_P118615	ABCA8	down	10351
-1.96148	5.41831	2.95093	0.00548074	0.0250635	-2.67352	A_32_P173662	CRISP2	down	7180
-1.95665	7.17726	7.29414	1.18143e-08	1.55163e-06	9.82114	A_23_P128008	CCDC81	down	60494
-1.95372	12.4671	8.90969	1.00318e-10	8.4409e-08	14.4182	A_23_P320739	MEF2C	down	4208
-1.95331	4.13527	6.0359	5.69942e-07	2.44219e-05	6.07104	A_23_P325737	CCDC60	down	160777
-1.95138	7.95266	8.29727	5.90774e-10	2.79075e-07	12.7127	A_23_P344884	CARNS1	down	57571
-1.95119	10.487	5.24098	6.75576e-06	0.000155352	3.68252	A_23_P7932	TREML2	down	79865
-1.95007	9.32768	5.94289	7.6126e-07	2.98782e-05	5.7911	A_23_P250102	CAND2	down	23066
-1.94824	10.6277	5.91612	8.2741e-07	3.17467e-05	5.71052	A_23_P137697	SELP	down	6403
-1.94247	8.28667	3.94023	0.000349145	0.00307951	-0.0964504	A_23_P56578	VIT	down	5212
-1.93613	11.9117	4.64844	4.18783e-05	0.000616149	1.92765	A_23_P12082	CHI3L2	down	1117
-1.93429	6.71087	6.74416	6.35384e-08	4.92638e-06	8.19384	A_23_P123112	ABCB4	down	5244
-1.93346	10.7368	3.6453	0.000818769	0.00587185	-0.902284	A_24_P208825	MUC4	down	4585
-1.93087	9.92041	4.16233	0.000181306	0.00185981	0.526522	A_23_P161727	HSPB2	down	3316
-1.92985	6.41821	4.71099	3.45957e-05	0.000533285	2.11095	A_23_P308974	ADAMTSL3	down	57188
-1.92969	7.05626	7.54143	5.59161e-09	9.49488e-07	10.5441	A_23_P396724	LRRC43	down	254050
-1.92714	7.08876	3.65955	0.000786145	0.00568851	-0.863972	A_24_P133905	CCL23	down	6368
-1.92613	12.037	4.90593	1.90242e-05	0.000340191	2.68552	A_23_P98671	C11orf21	down	29125
-1.92572	9.47351	6.08434	4.90233e-07	2.21077e-05	6.21676	A_23_P72697	GPIHBP1	down	338328
-1.92414	7.63725	5.76765	1.31359e-06	4.46127e-05	5.26366	A_23_P103803	FCRL3	down	115352
-1.92245	11.769	5.74577	1.40622e-06	4.69422e-05	5.19779	A_23_P69497	CLEC3B	down	7123
-1.92113	6.2615	5.42555	3.80893e-06	0.000101373	4.23533	A_32_P787109	DTHD1	down	401124
-1.91315	10.202	5.48918	3.12518e-06	8.67137e-05	4.42633	A_23_P74575	CD1D	down	912
-1.9093	9.83964	10.1802	2.94637e-12	1.00896e-08	17.7922	A_23_P2831	EDNRB	down	1910
-1.9061	12.0006	5.71323	1.55616e-06	5.06239e-05	5.09987	A_23_P47709	FOLR2	down	2350
-1.90258	12.6287	6.17989	3.64264e-07	1.7631e-05	6.50409	A_23_P10902	FRZB	down	2487
-1.902	8.42115	5.08203	1.1051e-05	0.000224811	3.20829	A_23_P333683	IGSF10	down	285313
-1.902	10.8138	3.27272	0.00231876	0.0129727	-1.8776	A_23_P77731	CRYM	down	1428
-1.90178	9.75937	4.52803	6.04061e-05	0.000809888	1.57653	A_23_P143068	IQCA1	down	79781
-1.90151	4.84852	6.33123	2.27709e-07	1.23183e-05	6.95866	A_23_P70598	TCP11	down	6954
-1.90118	6.29873	3.78868	0.00054252	0.00429304	-0.513849	A_24_P706953	TMEM213	down	155006
-1.90079	4.95868	4.01101	0.000283669	0.00263074	0.100696	A_23_P38696	DSC1	down	1823
-1.89722	4.35816	4.9696	1.56362e-05	0.000291931	2.87418	A_23_P383258	GDA	down	9615
-1.89356	10.1111	5.2913	5.77934e-06	0.000138478	3.83305	A_23_P134734	SYBU	down	55638
-1.89333	9.10899	5.09022	1.07746e-05	0.000220829	3.23268	A_23_P257815	CD180	down	4064
-1.88679	10.635	2.91286	0.00605149	0.0270063	-2.76445	A_23_P206760	HP	down	3240
-1.88022	11.1626	5.56788	2.44652e-06	7.18901e-05	4.66275	A_23_P354864	CCDC78	down	124093
-1.87688	8.88044	4.33523	0.000108128	0.00125374	1.0196	A_23_P141802	SERPINB7	down	8710
-1.87659	11.4469	5.92552	8.03539e-07	3.10629e-05	5.73883	A_23_P90130	NAPSA	down	9476
-1.87602	7.26774	7.42306	7.99344e-09	1.21503e-06	10.1988	A_23_P307844	PHYHD1	down	254295
-1.87517	9.84269	5.60777	2.16091e-06	6.5149e-05	4.78266	A_23_P302018	TXK	down	7294
-1.87496	10.1946	5.30136	5.6017e-06	0.000135406	3.86316	A_23_P111737	RAMP3	down	10268
-1.87437	9.45489	5.02184	1.33089e-05	0.000259329	3.02928	A_23_P103522	SELL	down	6402
-1.86575	7.89399	4.53805	5.85964e-05	0.000791812	1.60566	A_23_P83838	CA8	down	767
-1.85947	11.9871	5.36038	4.66376e-06	0.000119184	4.03994	A_23_P99275	KLRB1	down	3820
-1.85903	5.01169	5.85555	9.99081e-07	3.64288e-05	5.52822	A_32_P53093	LINC00226	down	338004
-1.85411	9.16029	6.3305	2.28224e-07	1.23183e-05	6.95648	A_32_P179998	DMRTC1	down	63947
-1.85321	6.41209	4.19047	0.000166743	0.00174661	0.606306	A_23_P313623	COBL	down	23242
-1.85257	4.57446	2.84055	0.00729193	0.030966	-2.93512	A_24_P662646	LOC100505841	down	100505841
-1.85159	8.71469	3.44044	0.00145916	0.00911265	-1.44505	A_23_P136777	APOD	down	347
-1.84992	10.0126	5.51801	2.85713e-06	8.0804e-05	4.51291	A_23_P132654	TLR9	down	54106
-1.84896	4.94662	3.00755	0.00472471	0.022319	-2.53697	A_23_P103703	HSPB7	down	27129
-1.84507	8.90209	5.12712	9.61248e-06	0.000203296	3.34262	A_24_P128442	TBX15	down	6913
-1.83913	4.21869	6.29678	2.53393e-07	1.33155e-05	6.85525	A_23_P425766	KLHL32	down	114792
-1.83569	9.07621	5.14503	9.09433e-06	0.000195457	3.39601	A_23_P66637	SGCA	down	6442
-1.8349	9.66074	6.98836	3.00162e-08	2.96504e-06	8.91939	A_24_P390060	IQCD	down	115811
-1.83253	5.40758	4.6232	4.52277e-05	0.000651538	1.85386	A_24_P410498	WDFY4	down	57705
-1.83182	12.6966	5.95434	7.34602e-07	2.90819e-05	5.82557	A_23_P151166	HVCN1	down	84329
-1.82841	9.34444	4.5361	5.89449e-05	0.000795998	1.59998	A_23_P68740	AIRE	down	326
-1.82161	9.56338	5.44994	3.53076e-06	9.55793e-05	4.30853	A_23_P342709	FBXO15	down	201456
-1.81791	7.44427	4.59611	4.9116e-05	0.000694161	1.77478	A_23_P209799	MYO7B	down	4648
-1.81654	9.45627	3.4497	0.00142196	0.00893326	-1.42086	A_23_P94186	LYPD2	down	137797
-1.81468	8.82443	3.48486	0.00128872	0.00833055	-1.32865	A_23_P145841	SOSTDC1	down	25928
-1.81461	7.29023	4.54516	5.73443e-05	0.000777707	1.62635	A_23_P312874	SPATS1	down	221409
-1.81203	9.1644	4.36924	9.76141e-05	0.00116336	1.11734	A_23_P80883	BTLA	down	151888
-1.80951	7.22461	4.23421	0.000146347	0.00157885	0.730699	A_23_P63547	CR1L	down	1379
-1.80667	11.0031	4.61992	4.56815e-05	0.000655215	1.84428	A_23_P328545	GABRP	down	2568
-1.80406	5.26635	5.12084	9.80121e-06	0.000206756	3.32389	A_23_P93058	DNAH5	down	1767
-1.80235	8.5171	4.56554	5.39016e-05	0.000745533	1.68567	A_23_P11629	TMEM61	down	199964
-1.79777	7.10108	6.57676	1.0648e-07	7.11475e-06	7.69422	A_24_P355967	HTR2A	down	3356
-1.79636	7.49421	6.10918	4.5379e-07	2.0882e-05	6.29149	A_23_P100539	ABCC6	down	368
-1.79239	8.56439	6.58945	1.02387e-07	6.96463e-06	7.73215	A_23_P17420	BCAS1	down	8537
-1.79118	7.01831	5.11128	1.00952e-05	0.000211547	3.29542	A_23_P164436	ASPA	down	443
-1.79094	5.75158	4.76925	2.89455e-05	0.000468474	2.28216	A_23_P381746	ASXL3	down	80816
-1.78757	10.0122	6.29548	2.54412e-07	1.33519e-05	6.85137	A_23_P36689	LRRC23	down	10233
-1.7834	12.3287	6.37621	1.98065e-07	1.10586e-05	7.09362	A_23_P14508	TTC9	down	23508
-1.78265	7.63707	3.99064	0.000301176	0.0027515	0.0438166	A_23_P47904	CCDC65	down	85478
-1.78121	9.43646	4.15416	0.000185764	0.00189576	0.503382	A_23_P56197	CRLF1	down	9244
-1.77888	4.61643	4.03438	0.000264805	0.00249751	0.16608	A_23_P205348	TCL6	down	27004
-1.77603	8.44123	3.74491	0.000615518	0.00471505	-0.633137	A_23_P129665	ITGAD	down	3681
-1.77328	4.62257	4.07749	0.000233163	0.00226555	0.287072	A_23_P158675	KCNMB2	down	10242
-1.7695	10.0533	5.51553	2.87923e-06	8.12612e-05	4.50547	A_23_P16252	KLK1	down	3816
-1.76935	5.34769	3.38034	0.00172446	0.0103632	-1.60134	A_23_P383227	S100A1	down	6271
-1.76773	10.0269	4.8681	2.13717e-05	0.000370873	2.57364	A_24_P324674	LY9	down	4063
-1.76617	7.7013	4.50118	6.55291e-05	0.000858122	1.49857	A_23_P37785	KCTD19	down	146212
-1.76607	10.3271	5.1734	8.32955e-06	0.000183139	3.48066	A_23_P91764	TNFRSF13C	down	115650
-1.76443	5.46494	6.19598	3.46504e-07	1.69511e-05	6.55245	A_24_P139665	HPCAL4	down	51440
-1.76416	8.63586	5.90239	8.63532e-07	3.25253e-05	5.6692	A_24_P296792	POU2F2	down	5452
-1.7606	11.8875	4.52425	6.11019e-05	0.000815479	1.56556	A_23_P156708	TNXB	down	7148
-1.76002	7.08847	4.75629	3.01177e-05	0.000483636	2.24403	A_23_P307382	SLC32A1	down	140679
-1.75599	15.8136	5.15577	8.79681e-06	0.000190256	3.42806	A_23_P85800	CD52	down	1043
-1.75408	6.7543	6.19265	3.50109e-07	1.70867e-05	6.54243	A_23_P125717	NAP1L3	down	4675
-1.7529	7.12455	4.3529	0.000102533	0.0012052	1.07036	A_23_P413923	DMRTA1	down	63951
-1.74965	14.1558	4.03479	0.000264485	0.00249564	0.167229	A_23_P218675	WFDC2	down	10406
-1.74727	7.03585	4.25308	0.000138322	0.00151413	0.784498	A_23_P114084	PHEX	down	5251
-1.74691	6.85053	4.67244	3.892e-05	0.000584242	1.99792	A_23_P125383	TMEFF2	down	23671
-1.74557	5.44399	3.79728	0.000529197	0.00422012	-0.49034	A_23_P395404	FGF20	down	26281
-1.74422	6.42959	5.56556	2.46423e-06	7.20729e-05	4.65579	A_23_P324107	RORC	down	6097
-1.74377	14.3263	7.56003	5.28693e-09	9.4305e-07	10.5982	A_23_P119196	KLF2	down	10365
-1.74197	11.3355	4.77305	2.86111e-05	0.000464159	2.29332	A_23_P251881	NCR3	down	259197
-1.7371	12.562	5.53107	2.74338e-06	7.86696e-05	4.55215	A_23_P145657	STAG3	down	10734
-1.73589	7.81019	4.45475	7.54188e-05	0.00095477	1.36403	A_23_P111361	PPIL6	down	285755
-1.73567	10.3633	6.23854	3.03603e-07	1.53456e-05	6.68033	A_23_P254165	RAI2	down	10742
-1.72957	5.37075	2.39127	0.0220113	0.0709477	-3.93087	A_23_P114983	TRIM63	down	84676
-1.72955	5.35597	4.73289	3.23546e-05	0.00050746	2.17524	A_23_P73632	NR0B1	down	190
-1.72844	7.43404	2.95357	0.00544317	0.0249277	-2.6672	A_23_P421493	HPR	down	3250
-1.72506	10.6308	9.1184	5.54025e-11	6.89895e-08	14.988	A_23_P96590	GPRASP1	down	9737
-1.72386	10.5304	5.70216	1.61072e-06	5.17509e-05	5.06657	A_23_P118025	DPEP2	down	64174
-1.72056	8.05515	6.87001	4.31488e-08	3.74074e-06	8.56829	A_23_P160433	C1orf115	down	79762
-1.72055	7.75778	5.28301	5.93003e-06	0.000141347	3.80823	A_23_P168909	ZFPM2	down	23414
-1.72049	9.81962	4.2787	0.000128112	0.00142168	0.857668	A_24_P943566	PHACTR1	down	221692
-1.72016	9.32646	3.85766	0.00044422	0.00369297	-0.324704	A_23_P162579	HSPB8	down	26353
-1.71925	12.4928	4.52942	6.0151e-05	0.000808441	1.58058	A_23_P348737	NR2F1	down	7025
-1.71348	10.4204	4.41342	8.5447e-05	0.0010501	1.24461	A_23_P106922	CHST6	down	4166
-1.70921	7.8051	3.43803	0.00146901	0.00916581	-1.45135	A_23_P405815	PYGM	down	5837
-1.70874	5.87387	7.7638	2.86819e-09	6.6589e-07	11.1889	A_23_P21990	SLC23A1	down	9963
-1.70799	3.94418	4.33116	0.00010946	0.00126593	1.0079	A_23_P374281	CDC20B	down	166979
-1.70772	10.0156	6.47113	1.47613e-07	9.02733e-06	7.37813	A_23_P14853	LTK	down	4058
-1.70736	9.34755	3.23246	0.00258771	0.0140942	-1.97972	A_23_P87238	SAA4	down	6291
-1.70707	6.66209	4.46981	7.20592e-05	0.000920895	1.40764	A_24_P153643	DOCK3	down	1795
-1.70694	5.4715	2.45206	0.0190646	0.0637603	-3.80309	A_24_P190007	GP2	down	2813
-1.70283	7.15049	4.75029	3.06761e-05	0.000489404	2.22639	A_23_P258483	ANKRD55	down	79722
-1.70161	9.85209	4.43837	7.92446e-05	0.000990992	1.31669	A_23_P321984	CLECL1	down	160365
-1.70085	8.31665	6.05812	5.3188e-07	2.33706e-05	6.13789	A_23_P348227	ZNF135	down	7694
-1.69999	8.26397	8.55303	2.80186e-10	1.74063e-07	13.4309	A_23_P2814	SMAD9	down	4093
-1.69921	4.73764	4.70719	3.50008e-05	0.000537477	2.09977	A_24_P13001	SORCS3	down	22986
-1.69807	4.46825	4.2964	0.000121495	0.00136746	0.908287	A_23_P134601	WNT16	down	51384
-1.69696	7.2528	6.25841	2.85438e-07	1.45708e-05	6.74003	A_23_P84084	GFRA2	down	2675
-1.69605	4.96508	4.39996	8.89849e-05	0.00108105	1.20581	A_23_P65857	TMCO5A	down	145942
-1.68985	4.94518	3.51578	0.00118158	0.00779743	-1.24721	A_23_P414312	KNDC1	down	85442
-1.68661	7.88531	6.14836	4.01758e-07	1.8976e-05	6.40931	A_23_P503072	CCL28	down	56477
-1.68318	10.1372	6.65599	8.33764e-08	5.96896e-06	7.93091	A_23_P97517	RALGPS2	down	55103
-1.68318	14.1014	5.27818	6.01953e-06	0.000142653	3.79378	A_23_P323761	TRAF3IP3	down	80342
-1.68298	7.07181	3.07368	0.00396621	0.019519	-2.37554	A_23_P124905	NPTX1	down	4884
-1.678	6.97638	3.23804	0.00254875	0.013935	-1.96561	A_23_P149427	CAPN9	down	10753
-1.67735	10.5961	7.40576	8.42294e-09	1.24954e-06	10.1482	A_23_P502350	RFX2	down	5990
-1.67662	5.61131	2.59406	0.0135296	0.04931	-3.49587	A_23_P20316	CA3	down	761
-1.67226	5.60834	4.4098	8.63831e-05	0.00105773	1.23419	A_23_P212105	DAZL	down	1618
-1.67124	10.9625	4.08949	0.000225033	0.00220804	0.320835	A_23_P54968	ST6GALNAC1	down	55808
-1.67094	5.25547	5.75598	1.36222e-06	4.58834e-05	5.22851	A_23_P164966	NLRP4	down	147945
-1.6703	7.55865	5.13065	9.50816e-06	0.000201818	3.35313	A_23_P74619	SELENBP1	down	8991
-1.66875	7.69517	5.43311	3.72045e-06	9.9664e-05	4.25802	A_23_P84705	TNFRSF13B	down	23495
-1.66634	15.4942	2.67692	0.0110258	0.0423362	-3.31115	A_23_P213745	CXCL14	down	9547
-1.66591	7.25208	3.94223	0.000347115	0.00306621	-0.0909197	A_23_P68978	EFCAB6	down	64800
-1.66571	7.29557	3.87493	0.000422461	0.00355014	-0.277137	A_24_P453497	RBM20	down	282996
-1.66485	10.3386	6.3158	2.38872e-07	1.27315e-05	6.91235	A_23_P120667	JAM2	down	58494
-1.6637	12.4642	4.89157	1.98836e-05	0.00035128	2.64303	A_23_P61057	IL16	down	3603
-1.66213	12.5203	4.55253	5.60753e-05	0.000766252	1.64779	A_23_P206585	PRKCB	down	5579
-1.66112	7.52935	4.88786	2.01119e-05	0.000353944	2.63205	A_23_P16632	ZNF257	down	113835
-1.66105	9.25479	6.28171	2.65521e-07	1.37592e-05	6.81001	A_23_P99141	GPR162	down	27239
-1.65821	8.23866	3.58847	0.000962312	0.00667639	-1.05434	A_23_P346912	SPATA17	down	128153
-1.65656	4.69898	4.68496	3.74609e-05	0.000566372	2.03459	A_23_P95619	GLOD5	down	392465
-1.65506	8.14712	3.85819	0.000443541	0.00368882	-0.323256	A_23_P200015	AK5	down	26289
-1.65443	9.74953	6.69749	7.3363e-08	5.49127e-06	8.05472	A_23_P97606	GSTM5	down	2949
-1.65382	11.654	4.14028	0.000193584	0.00195645	0.464115	A_23_P253321	PNOC	down	5368
-1.65264	7.39601	2.9614	0.00533291	0.0245156	-2.6484	A_23_P30614	PLN	down	5350
-1.65211	7.37423	6.41822	1.73894e-07	1.0093e-05	7.21957	A_23_P14892	IGFALS	down	3483
-1.65131	14.1219	6.24139	3.00923e-07	1.52476e-05	6.68891	A_23_P106761	CORO1A	down	11151
-1.64907	6.7814	5.5158	2.87682e-06	8.12612e-05	4.50628	A_23_P76312	GUCY2C	down	2984
-1.64839	9.29241	4.02672	0.000270848	0.00254108	0.144639	A_23_P355295	FMO2	down	2327
-1.64738	11.6166	7.17712	1.68648e-08	2.01461e-06	9.477	A_23_P407565	CX3CR1	down	1524
-1.64486	8.38278	6.35692	2.1027e-07	1.16137e-05	7.03577	A_23_P90273	CHST8	down	64377
-1.6405	9.88939	3.45224	0.00141192	0.00889194	-1.41422	A_23_P369994	DCLK1	down	9201
-1.63913	12.2754	6.51412	1.29232e-07	8.18264e-06	7.50682	A_23_P207632	ATP2A3	down	489
-1.63601	4.7026	4.17959	0.00017223	0.00178975	0.575449	A_23_P16122	CYP2A6	down	1548
-1.636	5.32557	4.3818	9.39913e-05	0.00113034	1.15349	A_23_P159952	BEX1	down	55859
-1.635	9.9974	4.18764	0.000168155	0.00175782	0.598271	A_23_P206733	CES1	down	1066
-1.63444	11.4206	4.63768	4.3275e-05	0.000632397	1.89618	A_23_P104252	ITIH5	down	80760
-1.63226	11.1621	6.04741	5.49906e-07	2.38266e-05	6.10565	A_23_P82324	CARD11	down	84433
-1.62922	10.1951	4.60224	4.82084e-05	0.000684056	1.79266	A_24_P272310	MUSTN1	down	389125
-1.62675	9.78878	2.94939	0.00550283	0.0251337	-2.67722	A_23_P13548	CHRDL2	down	25884
-1.62562	11.9403	4.59085	4.9909e-05	0.000703192	1.75943	A_23_P422115	C9orf116	down	138162
-1.62438	11.027	6.22871	3.13007e-07	1.57435e-05	6.65082	A_23_P426305	AOC3	down	8639
-1.62278	8.88194	7.61054	4.54147e-09	8.66884e-07	10.7451	A_23_P85140	TCEAL2	down	140597
-1.6208	9.44337	5.34712	4.85992e-06	0.000123124	4.00019	A_23_P214208	CNR1	down	1268
-1.62074	12.4993	4.34332	0.00010553	0.00122988	1.04283	A_23_P134237	RARRES2	down	5919
-1.6182	11.4911	9.38336	2.62807e-11	4.31981e-08	15.7027	A_23_P428248	TTC21A	down	199223
-1.61386	7.30332	5.19934	7.6863e-06	0.000171566	3.55812	A_23_P404536	ENPP3	down	5169
-1.61133	5.80661	5.06021	1.1822e-05	0.000237672	3.14334	A_23_P72770	USP44	down	84101
-1.61078	9.30461	4.75098	3.06115e-05	0.000489082	2.22841	A_23_P502957	CDH26	down	60437
-1.60883	5.0601	6.55465	1.1401e-07	7.48015e-06	7.62809	A_23_P71624	PAX5	down	5079
-1.60712	10.5951	2.76979	0.00873251	0.0354435	-3.09951	A_23_P218442	CEACAM6	down	4680
-1.60464	8.10107	7.09592	2.16039e-08	2.35248e-06	9.23749	A_24_P156501	EBF1	down	1879
-1.60395	8.00513	2.68516	0.0108017	0.0416824	-3.29256	A_23_P349463	CHP2	down	63928
-1.60026	9.40105	4.40005	8.8962e-05	0.00108105	1.20606	A_23_P381945	KRT7	down	3855
-1.59673	14.7789	5.67529	1.75123e-06	5.53563e-05	4.98575	A_24_P392201	TBC1D10C	down	374403
-1.59492	5.32882	5.43128	3.74164e-06	0.000100101	4.25253	A_24_P740549	ARHGEF26-AS1	down	100507524
-1.59486	6.49833	5.04906	1.22361e-05	0.000243378	3.11019	A_23_P20578	FAM166B	down	730112
-1.5944	10.1135	6.60978	9.6157e-08	6.69725e-06	7.7929	A_23_P434430	ZNF439	down	90594
-1.59409	5.45603	4.92063	1.81824e-05	0.000328138	2.72904	A_23_P350698	ANKFN1	down	162282
-1.59077	3.78478	5.7407	1.42857e-06	4.76109e-05	5.18255	A_23_P318432	PKD1L1	down	168507
-1.59002	9.80735	3.4609	0.00137816	0.00875178	-1.39155	A_32_P78101	IGSF21	down	84966
-1.58913	10.188	5.08842	1.08347e-05	0.000221398	3.22732	A_23_P61466	CD163L1	down	283316
-1.58681	9.71419	3.31821	0.00204698	0.0117959	-1.76142	A_23_P103765	FCER1A	down	2205
-1.58662	8.65173	7.11347	2.0477e-08	2.28039e-06	9.28931	A_23_P423108	TDRD10	down	126668
-1.58423	8.41102	3.54812	0.00107867	0.00727726	-1.16164	A_24_P548274	MUC5AC	down	4586
-1.58399	6.05465	6.57802	1.06067e-07	7.11417e-06	7.69798	A_23_P167030	PTH1R	down	5745
-1.5835	5.02264	3.59063	0.000956434	0.00664239	-1.04858	A_23_P27528	CYP2A7	down	1549
-1.58209	8.70349	3.30457	0.00212508	0.012137	-1.79634	A_23_P129425	TSNAXIP1	down	55815
-1.5818	10.3488	5.3578	4.70128e-06	0.000120067	4.03221	A_23_P153897	GNG7	down	2788
-1.58054	8.8457	5.3136	5.3929e-06	0.000131676	3.8998	A_23_P431252	KBTBD8	down	84541
-1.57999	9.74463	4.15588	0.000184817	0.00188781	0.508254	A_23_P31376	LRRN3	down	54674
-1.57837	9.75776	5.91217	8.37642e-07	3.19603e-05	5.69864	A_23_P103720	AGMAT	down	79814
-1.57814	5.72361	4.5905	4.99614e-05	0.000703345	1.75842	A_23_P100056	RBPMS2	down	348093
-1.57732	5.80492	4.2969	0.000121313	0.00136654	0.909715	A_23_P56494	SLC38A11	down	151258
-1.57662	10.4556	6.23105	3.10748e-07	1.56682e-05	6.65782	A_32_P167705	AGBL2	down	79841
-1.57419	6.55073	3.67525	0.000751652	0.00549602	-0.82168	A_23_P354341	CD160	down	11126
-1.57019	12.5313	3.85671	0.000445444	0.00370014	-0.327309	A_23_P70307	SMOC2	down	64094
-1.56908	8.71003	2.42108	0.0205182	0.0673262	-3.86849	A_23_P6433	MB	down	4151
-1.56814	11.6098	6.84014	4.72939e-08	3.98858e-06	8.47954	A_23_P147245	OSBPL10	down	114884
-1.56798	8.1729	8.2113	7.60432e-10	3.39657e-07	12.4695	A_23_P201156	CADM3	down	57863
-1.56776	4.67734	3.99667	0.000295888	0.00271769	0.0606393	A_23_P18123	NLGN1	down	22871
-1.56482	10.7046	5.03726	1.26903e-05	0.000250593	3.0751	A_23_P332190	IRF8	down	3394
-1.56469	7.95377	3.41469	0.00156768	0.00963659	-1.5122	A_23_P29975	C4orf19	down	55286
-1.56422	5.32506	3.5179	0.00117453	0.0077609	-1.2416	A_23_P69863	PCDHB5	down	26167
-1.56418	5.14897	5.5098	2.93107e-06	8.25541e-05	4.48824	A_23_P17438	EDN3	down	1908
-1.56406	4.33674	6.34579	2.17655e-07	1.19255e-05	7.00236	A_23_P47322	BTG4	down	54766
-1.56295	7.1199	2.61917	0.0127204	0.0470961	-3.44031	A_23_P166823	TNNC1	down	7134
-1.56191	8.07941	4.18729	0.000168327	0.00175917	0.597296	A_23_P92334	TMEM156	down	80008
-1.55891	6.04539	5.6132	2.1247e-06	6.43405e-05	4.79899	A_23_P121851	PCDHB15	down	56121
-1.55816	8.44496	5.96453	7.11663e-07	2.86095e-05	5.85625	A_23_P384635	DZIP1L	down	199221
-1.55794	7.02135	11.5463	8.38214e-14	8.61118e-10	21.1624	A_23_P101623	ZNF667	down	63934
-1.55726	4.73236	2.86176	0.00690541	0.0297884	-2.88534	A_23_P255298	HHATL	down	57467
-1.55434	6.16356	2.49632	0.0171505	0.0588974	-3.70865	A_32_P91546	TDRG1	down	732253
-1.55414	12.15	5.89648	8.79565e-07	3.30686e-05	5.65142	A_23_P23279	RCSD1	down	92241
-1.5535	10.6803	4.15949	0.000182842	0.00187276	0.518487	A_23_P51499	PRELP	down	5549
-1.54955	13.5058	6.47356	1.46508e-07	8.99917e-06	7.3854	A_23_P55682	ZSCAN18	down	65982
-1.54872	6.3628	3.37383	0.00175584	0.0105179	-1.61819	A_23_P48414	CCNA1	down	8900
-1.54868	5.63856	4.29156	0.00012327	0.00138177	0.894439	A_23_P168324	KIAA0319	down	9856
-1.54837	4.52259	5.77433	1.28657e-06	4.39476e-05	5.28374	A_23_P11674	PTGFR	down	5737
-1.54245	11.8069	5.85411	1.00357e-06	3.65277e-05	5.52389	A_23_P500741	CBFA2T3	down	863
-1.5416	13.2261	4.52888	6.02502e-05	0.000808576	1.579	A_23_P98173	PTPRCAP	down	5790
-1.54141	5.20974	2.75983	0.00895534	0.036118	-3.12244	A_23_P423237	SGCG	down	6445
-1.53928	10.1905	4.0445	0.000257023	0.00243867	0.194431	A_23_P29816	PLA1A	down	51365
-1.53604	15.2781	4.9859	1.48698e-05	0.000281299	2.92254	A_23_P101407	C3	down	718
-1.53455	9.19314	2.47035	0.0182513	0.0617131	-3.76421	A_23_P35414	PPP1R3C	down	5507
-1.5333	9.57879	4.89635	1.95932e-05	0.000347644	2.65718	A_23_P14612	FGF7	down	2252
-1.53216	10.42	5.21245	7.38027e-06	0.000165929	3.59728	A_23_P137139	BTK	down	695
-1.53046	9.57255	4.62553	4.49072e-05	0.000649779	1.86068	A_23_P501722	TSPAN32	down	10077
-1.53014	13.2669	5.11223	1.00656e-05	0.000211249	3.29825	A_23_P22444	CFP	down	5199
-1.53005	6.55168	8.0343	1.2822e-09	4.244e-07	11.9658	A_23_P259270	CDKL2	down	8999
-1.5294	8.25477	4.60396	4.79561e-05	0.000680946	1.79769	A_23_P428887	KLHL34	down	257240
-1.52752	7.89385	4.23498	0.00014601	0.00157604	0.7329	A_23_P384748	PLEKHH2	down	130271
-1.52569	7.07759	2.94124	0.00562098	0.0255399	-2.69673	A_23_P33539	ADCY2	down	108
-1.52492	8.45388	4.35108	0.000103098	0.00120976	1.06511	A_23_P410233	FILIP1	down	27145
-1.52016	8.78156	4.276	0.000129151	0.00143039	0.849957	A_24_P324054	LOC100129434	down	100129434
-1.52004	8.51438	6.79317	5.46412e-08	4.4194e-06	8.33981	A_23_P340218	MFSD6L	down	162387
-1.51785	11.1206	8.82942	1.26235e-10	9.26316e-08	14.1975	A_24_P140204	PXK	down	54899
-1.51305	10.9955	5.24944	6.58084e-06	0.000152353	3.70781	A_23_P132515	SIDT1	down	54847
-1.51251	13.7707	5.16171	8.63662e-06	0.000188278	3.44577	A_23_P70688	LY86	down	9450
-1.50905	3.85111	5.77581	1.28064e-06	4.38474e-05	5.28821	A_23_P38584	KRT27	down	342574
-1.50817	12.1464	3.83854	0.000469581	0.00384545	-0.377266	A_23_P56559	DHRS9	down	10170
-1.50494	4.70303	4.09997	0.000218162	0.00215296	0.350339	A_23_P124534	RXFP1	down	59350
-1.50411	6.82967	6.47497	1.45872e-07	8.99917e-06	7.38961	A_23_P117059	SLC16A7	down	9194
-1.50381	7.59915	6.22352	3.18097e-07	1.59799e-05	6.63521	A_23_P400716	SHE	down	126669
-1.50216	6.26817	4.3962	9.00007e-05	0.00109162	1.19496	A_23_P116902	ART4	down	420
-1.50036	14.5837	4.17946	0.000172296	0.00178975	0.575086	A_23_P312920	POU2AF1	down	5450
-1.50034	6.90163	5.77137	1.29847e-06	4.42804e-05	5.27484	A_23_P44794	RAB3C	down	115827

## Sheet: deg-down-13597
logFC	AveExpr	t	P.Value	adj.P.Val	B	probe_id	symbol	change	ENTREZID
-5.6677	5.86221	-2.69774	0.0114042	0.474246	-2.75784	202018_s_at	LTF	down	4057
-4.60361	3.84494	-3.45601	0.00167742	0.256014	-1.16217	206998_x_at	PRB3	down	5544
-4.36875	4.15238	-3.54376	0.00132992	0.233343	-0.967261	216881_x_at	PRB4	down	5545
-4.16749	6.52565	-2.63602	0.0132159	0.480625	-2.87888	205725_at	SCGB1A1	down	7356
-4.01664	6.75356	-2.62689	0.0135055	0.480625	-2.89665	208791_at	CLU	down	1191
-3.92134	3.1554	-3.02069	0.00515338	0.368799	-2.10057	205979_at	SCGB2A1	down	4246
-3.83569	4.00462	-2.17498	0.0377452	0.612869	-3.72737	213432_at	MUC5B	down	727897
-3.83168	5.96739	-2.8676	0.00754439	0.416118	-2.41692	206509_at	PIP	down	5304
-3.53544	5.25924	-2.90789	0.00682956	0.402811	-2.33445	208335_s_at	ACKR1	down	2532
-3.45443	4.25305	-2.9292	0.00647781	0.397695	-2.2906	207752_x_at	PRB1	down	5542
-3.42151	5.29352	-2.06393	0.0478749	0.652475	-3.91529	206835_at	STATH	down	6779
-3.41968	7.23158	-2.21667	0.0344678	0.610899	-3.65506	209173_at	AGR2	down	10551
-3.37026	3.75588	-3.50654	0.00146785	0.239363	-1.05014	207521_s_at	ATP2A3	down	489
-3.33866	4.4276	-2.65648	0.0125877	0.479471	-2.83894	209309_at	AZGP1	down	563
-3.32928	2.82491	-2.77202	0.00953157	0.45462	-2.61013	214774_x_at	TOX3	down	27324
-3.311	5.87591	-2.05387	0.048901	0.653163	-3.93196	207430_s_at	MSMB	down	4477
-3.30479	3.33109	-2.79257	0.00906683	0.445996	-2.56888	204885_s_at	MSLN	down	10232
-3.16327	2.709	-2.16141	0.038871	0.617365	-3.75071	207802_at	CRISP3	down	10321
-3.12344	5.55714	-3.00391	0.00537529	0.37198	-2.13564	204304_s_at	PROM1	down	8842
-3.09548	8.0723	-2.42066	0.0218351	0.545758	-3.28809	220542_s_at	BPIFA1	down	51297
-3.04092	5.132	-2.1392	0.0407779	0.62563	-3.78868	205544_s_at	CR2	down	1380
-2.98028	3.89987	-3.30918	0.0024635	0.278651	-1.48436	205186_at	DNALI1	down	7802
-2.78741	4.19445	-3.11222	0.00408831	0.343773	-1.90772	203029_s_at	PTPRN2	down	5799
-2.7832	6.75256	-2.38163	0.0238633	0.56323	-3.35991	204623_at	TFF3	down	7033
-2.74126	7.37777	-2.63422	0.0132724	0.480625	-2.88238	209114_at	TSPAN1	down	10103
-2.69428	7.84123	-2.789	0.009146	0.448899	-2.57605	203892_at	WFDC2	down	10406
-2.61651	4.40659	-2.11085	0.0433325	0.635065	-3.83674	218876_at	TPPP3	down	51673
-2.59027	6.67794	-2.59348	0.0146161	0.489331	-2.96134	208250_s_at	DMBT1	down	1755
-2.57816	2.38156	-2.68744	0.0116895	0.474246	-2.77815	205421_at	SLC22A3	down	6581
-2.54629	4.46933	-2.3983	0.0229768	0.554488	-3.32932	220196_at	MUC16	down	94025
-2.53909	5.27692	-3.21796	0.0031191	0.305212	-1.68178	205597_at	SLC44A4	down	80736
-2.49387	4.69046	-2.98837	0.00558883	0.380472	-2.16802	206697_s_at	HP	down	3240
-2.48178	3.30174	-3.25027	0.0028698	0.302791	-1.61213	213611_at	AQP5	down	362
-2.48019	5.42888	-2.41859	0.0219384	0.545758	-3.29191	205009_at	TFF1	down	7031
-2.4477	4.12323	-2.23721	0.0329485	0.607328	-3.61908	210682_at	LPO	down	4025
-2.42928	3.26273	-3.27349	0.00270249	0.297878	-1.56187	210328_at	GNMT	down	27232
-2.35412	8.8613	-2.16931	0.0382118	0.612869	-3.73713	210072_at	CCL19	down	6363
-2.34529	4.91142	-2.13204	0.04141	0.628355	-3.80086	209612_s_at	ADH1B	down	125
-2.33162	3.99372	-2.20322	0.035496	0.610899	-3.67849	202992_at	C7	down	730
-2.29768	4.39137	-2.76916	0.00959798	0.45462	-2.61585	219580_s_at	TMC5	down	79838
-2.27367	2.19506	-3.03523	0.0049682	0.364481	-2.07012	220624_s_at	ELF5	down	2001
-2.27176	3.3075	-3.71437	0.000842884	0.204152	-0.583926	218413_s_at	ZNF639	down	51193
-2.2635	6.99695	-2.51414	0.0176016	0.519493	-3.11305	211663_x_at	PTGDS	down	5730
-2.23729	5.04327	-2.33551	0.0264812	0.575556	-3.44384	203400_s_at	TF	down	7018
-2.20749	9.49145	-2.131	0.0415032	0.628355	-3.80264	203021_at	SLPI	down	6590
-2.20479	3.38253	-2.63871	0.0131317	0.480625	-2.87364	206255_at	BLK	down	640
-2.17282	3.28134	-2.32639	0.0270287	0.578953	-3.46031	207913_at	CYP2F1	down	1572
-2.14394	4.17822	-3.23002	0.00302368	0.304307	-1.65581	204904_at	GJA4	down	2701
-2.11451	3.38431	-3.59019	0.00117538	0.226254	-0.863481	206421_s_at	SERPINB7	down	8710
-2.11155	3.02747	-2.79392	0.00903698	0.445511	-2.56616	204487_s_at	KCNQ1	down	3784
-2.10596	6.82946	-2.36175	0.0249616	0.570716	-3.39623	204213_at	PIGR	down	5284
-2.1028	6.24486	-2.08631	0.0456583	0.643113	-3.87798	203824_at	TSPAN8	down	7103
-2.09606	5.65288	-2.28614	0.02957	0.59741	-3.53249	214433_s_at	SELENBP1	down	8991
-2.0698	8.21797	-2.17178	0.0380082	0.612869	-3.73289	212531_at	LCN2	down	3934
-2.05266	4.80065	-2.58078	0.0150604	0.493515	-2.98583	206126_at	CXCR5	down	643
-2.04834	5.45139	-2.64316	0.0129932	0.480625	-2.86495	205158_at	RNASE4	down	6038
-2.03624	5.06042	-3.34544	0.00224157	0.268427	-1.40528	208505_s_at	FUT2	down	2524
-2.01626	5.32037	-2.21906	0.0342879	0.610742	-3.65089	210096_at	CYP4B1	down	1580
-1.98202	5.30512	-2.1686	0.0382707	0.612869	-3.73835	218546_at	C1orf115	down	79762
-1.97391	7.05803	-2.05794	0.0484834	0.653163	-3.92522	205513_at	TCN1	down	6947
-1.97052	4.77104	-2.66315	0.0123887	0.477575	-2.82586	206043_s_at	ATP2C2	down	9914
-1.95937	6.14389	-2.20804	0.0351243	0.610899	-3.6701	202376_at	SERPINA3	down	12
-1.95552	4.81323	-2.22586	0.0337803	0.608065	-3.63899	208206_s_at	RASGRP2	down	10235
-1.9446	5.25746	-2.64517	0.0129312	0.480625	-2.86103	209763_at	CHRDL1	down	91851
-1.93768	4.31953	-2.62082	0.0137013	0.480625	-2.90844	204288_s_at	SORBS2	down	8470
-1.93749	2.96966	-3.59407	0.00116329	0.226254	-0.854791	203444_s_at	MTA2	down	9219
-1.93725	4.41887	-2.5641	0.0156624	0.501907	-3.01786	220156_at	EFCAB1	down	79645
-1.93076	3.56906	-3.6669	0.000957462	0.213766	-0.691108	205148_s_at	CLCN4	down	1183
-1.92031	4.7802	-2.50511	0.017975	0.520744	-3.13014	214372_x_at	ERN2	down	10595
-1.91393	3.39094	-2.81734	0.00853488	0.438209	-2.51894	211276_at	TCEAL2	down	140597
-1.91165	5.37892	-2.41563	0.0220871	0.545758	-3.29738	218885_s_at	GALNT12	down	79695
-1.88588	6.3027	-2.9541	0.00608855	0.390054	-2.23917	209706_at	NKX3-1	down	4824
-1.88292	3.47985	-2.53529	0.0167551	0.514299	-3.07289	220994_s_at	STXBP6	down	29091
-1.87727	2.89859	-2.81206	0.00864576	0.440855	-2.52961	207177_at	PTGFR	down	5737
-1.83658	4.23991	-2.67543	0.0120306	0.475261	-2.80178	220308_at	CFAP45	down	25790
-1.8315	3.3484	-2.11821	0.0426565	0.634846	-3.82431	210262_at	CRISP2	down	7180
-1.82519	4.44822	-2.43166	0.0212926	0.541333	-3.26771	210032_s_at	SPAG6	down	9576
-1.82503	5.3518	-3.25181	0.00285838	0.302791	-1.60879	209504_s_at	PLEKHB1	down	58473
-1.82418	5.51317	-2.29296	0.0291245	0.594935	-3.52031	204570_at	COX7A1	down	1346
-1.81439	5.56014	-3.4259	0.00181577	0.266998	-1.22866	209869_at	ADRA2A	down	150
-1.80251	3.47432	-2.72061	0.0107941	0.472364	-2.71261	220622_at	LRRC31	down	79782
-1.79044	4.68946	-2.67683	0.0119903	0.475261	-2.79902	205906_at	FOXJ1	down	2302
-1.77835	4.21397	-2.36201	0.0249471	0.570716	-3.39576	209950_s_at	VILL	down	50853
-1.77613	3.24375	-2.55139	0.0161361	0.508007	-3.04218	206244_at	CR1	down	1378
-1.75961	3.06223	-2.47528	0.0192603	0.52794	-3.18631	208063_s_at	CAPN9	down	10753
-1.73587	5.90818	-2.64074	0.0130684	0.480625	-2.86968	204437_s_at	FOLR1	down	2348
-1.73492	2.57777	-2.35544	0.0253193	0.570716	-3.4077	205989_s_at	MOG	down	4340
-1.7332	5.23996	-2.94693	0.00619828	0.393494	-2.25399	205208_at	ALDH1L1	down	10840
-1.71946	3.0844	-2.33511	0.0265047	0.575556	-3.44456	207056_s_at	SLC4A8	down	9498
-1.71745	3.23991	-3.08049	0.00443135	0.350669	-1.97489	203027_s_at	MVD	down	4597
-1.7047	6.11286	-3.23265	0.00300326	0.304307	-1.65014	204401_at	KCNN4	down	3783
-1.70294	3.08017	-3.15812	0.0036367	0.324147	-1.81005	210506_at	FUT7	down	2529
-1.69228	5.92663	-2.80002	0.00890375	0.445511	-2.55389	204036_at	LPAR1	down	1902
-1.6889	2.64061	-2.04633	0.0496841	0.653163	-3.94443	217546_at	MT1M	down	4499
-1.66261	3.30052	-2.7131	0.0109911	0.472364	-2.72749	220539_at	CFAP46	down	54777
-1.65958	6.33002	-2.75683	0.00988938	0.459228	-2.64051	205328_at	CLDN10	down	9071
-1.6587	4.83447	-2.24842	0.0321448	0.60627	-3.59935	205141_at	ANG	down	283
-1.65062	7.24809	-2.16813	0.0383098	0.612869	-3.73916	205547_s_at	TAGLN	down	6876
-1.64952	6.12342	-2.40068	0.0228526	0.553765	-3.32494	213800_at	CFH	down	3075
-1.64262	7.08892	-2.07697	0.0465721	0.646539	-3.89359	201525_at	APOD	down	347
-1.61925	3.37005	-3.06299	0.00463197	0.35128	-2.01178	220061_at	ACSM5	down	54988
-1.61377	2.73309	-2.847	0.00793643	0.42799	-2.45884	205555_s_at	MSX2	down	4488
-1.60769	5.52601	-2.49691	0.0183201	0.522741	-3.14562	205097_at	SLC26A2	down	1836
-1.55805	5.10326	-2.26809	0.0307777	0.602123	-3.56457	222304_x_at	OR7E47P	down	26628
-1.54918	6.29854	-3.18961	0.00335491	0.316769	-1.74269	213060_s_at	CHI3L2	down	1117
-1.54248	1.85636	-2.49339	0.0184701	0.522741	-3.15225	219415_at	TTYH1	down	57348
-1.53749	2.37734	-2.29942	0.0287083	0.591225	-3.50876	220907_at	ADGRF1	down	266977
-1.53749	5.16593	-2.67122	0.0121524	0.475261	-2.81005	220998_s_at	UNC93B1	down	81622
-1.53369	2.17506	-2.24716	0.0322342	0.60627	-3.60157	205951_at	MYH1	down	4619
-1.5328	2.50177	-3.07851	0.00445359	0.350669	-1.97906	214123_s_at	NOP14-AS1	down	317648
-1.52713	5.88533	-2.38906	0.0234646	0.557406	-3.3463	210397_at	DEFB1	down	1672
-1.52287	5.45308	-2.19102	0.0364529	0.611193	-3.69967	203649_s_at	PLA2G2A	down	5320
-1.51726	3.48848	-2.76693	0.00965019	0.45462	-2.62033	205817_at	SIX1	down	6495
-1.51549	5.57926	-2.77241	0.00952264	0.45462	-2.60935	218765_at	SIDT2	down	51092
-1.50933	5.62488	-2.97966	0.00571204	0.381082	-2.18615	219734_at	SIDT1	down	54847
-1.50688	3.93677	-2.45861	0.0200149	0.534763	-3.21752	220581_at	CCDC170	down	80129
-1.50657	5.43021	-2.62583	0.0135393	0.480625	-2.89869	218857_s_at	ASRGL1	down	80150
-1.50613	2.48153	-2.25683	0.0315539	0.605474	-3.58451	205440_s_at	NPY1R	down	4886
-1.5045	2.49342	-2.3577	0.025191	0.570716	-3.4036	209830_s_at	SLC9A3R2	down	9351

## Sheet: deg-down-mix
logFC	AveExpr	t	P.Value	adj.P.Val	B	probe_id	symbol	change	ENTREZID
-4.08695	4.64811	-8.1525	1.25147e-12	2.84777e-10	18.3905	202018_s_at	LTF	down	4057
-4.04496	3.66735	-9.98774	1.38706e-16	1.44974e-13	27.2338	239150_at	SNTN	down	132203
-3.96181	4.0209	-10.3687	2.08533e-17	2.99701e-14	29.0723	229542_at	C20orf85	down	128602
-3.68996	3.58556	-9.6456	7.62227e-16	5.7024e-13	25.5799	1557636_a_at	C7orf57	down	136288
-3.57278	3.85687	-10.361	2.16635e-17	3.03361e-14	29.0353	240065_at	FAM81B	down	153643
-3.54787	5.7674	-11.6477	3.76878e-20	3.4304e-16	35.1916	220196_at	MUC16	down	94025
-3.49298	3.87718	-9.0287	1.64248e-14	6.6941e-12	22.5986	228241_at	AGR3	down	155465
-3.42963	5.90515	-11.1826	3.70536e-19	1.55662e-15	32.9789	219580_s_at	TMC5	down	79838
-3.41466	7.86659	-10.6064	6.40773e-18	1.44378e-14	30.2166	209114_at	TSPAN1	down	10103
-3.38277	3.52771	-10.4239	1.58527e-17	2.53407e-14	29.3382	237281_at	AKAP14	down	158798
-3.33823	3.27748	-9.60412	9.37158e-16	6.39763e-13	25.3794	229973_at	ERICH3	down	127254
-3.30457	4.87495	-6.31391	8.13177e-09	6.36247e-07	9.88199	207430_s_at	MSMB	down	4477
-3.29559	5.40924	-9.41086	2.45349e-15	1.33813e-12	24.4449	230093_at	RSPH1	down	89765
-3.29023	4.98744	-9.98489	1.40692e-16	1.44974e-13	27.22	229012_at	C9orf24	down	84688
-3.26354	4.17418	-7.30628	7.65955e-11	1.0484e-08	14.3982	205725_at	SCGB1A1	down	7356
-3.25876	4.90957	-8.53196	1.92806e-13	5.69173e-11	20.2068	203757_s_at	CEACAM6	down	4680
-3.2284	10.6322	-11.0005	9.104e-19	3.10748e-15	32.1081	223631_s_at	C19orf33	down	64073
-3.19583	4.93003	-9.50838	1.50971e-15	9.28914e-13	24.9164	236085_at	CAPSL	down	133690
-3.1592	4.66547	-11.39	1.33477e-19	7.28959e-16	33.9676	218876_at	TPPP3	down	51673
-3.1277	5.19727	-6.70004	1.35889e-09	1.33959e-07	11.6121	226067_at	BPIFB1	down	92747
-3.11947	4.16634	-9.58809	1.01505e-15	6.67892e-13	25.3019	238116_at	DYNLRB2	down	83657
-3.07315	4.26439	-11.9577	8.28565e-21	9.05009e-17	36.6567	227742_at	CLIC6	down	54102
-3.00335	10.2538	-8.86314	3.73765e-14	1.34292e-11	21.8001	204351_at	S100P	down	6286
-2.99247	7.56058	-8.38145	4.05449e-13	1.05442e-10	19.4849	212531_at	LCN2	down	3934
-2.98798	3.97082	-9.78318	3.84132e-16	3.3539e-13	26.2452	223737_x_at	CHST9	down	83539
-2.94588	2.93058	-8.95083	2.41837e-14	9.4339e-12	22.2229	220269_at	ZBBX	down	79740
-2.91982	4.40205	-8.48697	2.40817e-13	6.77925e-11	19.9908	223609_at	ROPN1L	down	83853
-2.91685	6.94299	-8.2004	9.88981e-13	2.30817e-10	18.6191	209719_x_at	SERPINB3	down	6317
-2.91494	5.5829	-12.259	1.91511e-21	2.61475e-17	38.0724	210064_s_at	UPK1B	down	7348
-2.91095	4.57985	-9.48256	1.71687e-15	1.00821e-12	24.7916	204802_at	RRAD	down	6236
-2.9092	4.79546	-9.73839	4.80148e-16	4.0342e-13	26.0286	1556003_a_at	LOC101928817	down	101928817
-2.87864	5.00932	-9.47728	1.76263e-15	1.02407e-12	24.766	1552594_at	TMEM190	down	147744
-2.85843	5.55133	-7.38595	5.22219e-11	7.38859e-09	14.7697	213240_s_at	KRT4	down	3851
-2.85467	5.26254	-9.83439	2.97653e-16	2.80271e-13	26.4927	201884_at	CEACAM5	down	1048
-2.8201	3.98258	-9.58859	1.01252e-15	6.67892e-13	25.3043	224463_s_at	CFAP300	down	85016
-2.81198	4.3597	-9.24836	5.50921e-15	2.6606e-12	23.6595	1559333_at	SRGAP3-AS2	down	101927416
-2.8117	6.64709	-8.66091	1.01863e-13	3.21562e-11	20.8264	222890_at	CCDC113	down	29070
-2.79955	4.09643	-10.5592	8.09471e-18	1.63732e-14	29.99	232306_at	CDH26	down	60437
-2.77824	2.99607	-10.4714	1.25204e-17	2.20573e-14	29.5671	231565_at	CFAP299	down	255119
-2.77799	9.63098	-10.419	1.62402e-17	2.53407e-14	29.3148	201467_s_at	NQO1	down	1728
-2.77065	6.96421	-10.7644	2.92809e-18	7.61485e-15	30.9759	205623_at	ALDH3A1	down	218
-2.72921	11.7009	-8.77622	5.75248e-14	1.98835e-11	21.3814	203021_at	SLPI	down	6590
-2.6858	3.45855	-9.43023	2.22794e-15	1.24157e-12	24.5386	1556711_at	FAM216B	down	144809
-2.67465	3.88305	-9.40547	2.52028e-15	1.34941e-12	24.4189	231077_at	CFAP126	down	257177
-2.66393	5.33338	-8.92478	2.75236e-14	1.05855e-11	22.0973	226424_at	CAPS	down	828
-2.6426	3.26982	-9.24498	5.6025e-15	2.6606e-12	23.6432	1556158_at	SAXO2	down	283726
-2.62657	3.65468	-9.59351	9.87984e-16	6.66133e-13	25.3281	243803_at	C11orf97	down	643037
-2.58824	4.71803	-10.3498	2.28992e-17	3.12648e-14	28.9815	239216_at	TEKT1	down	83659
-2.56761	5.01357	-10.7793	2.71928e-18	7.61485e-15	31.0476	224355_s_at	MS4A8	down	83661
-2.55553	3.23358	-9.61265	8.9818e-16	6.20915e-13	25.4206	237020_at	CATSPERD	down	257062
-2.54661	4.22206	-10.5037	1.06668e-17	2.00878e-14	29.7224	1552365_at	SCIN	down	85477
-2.53137	4.93214	-6.60561	2.1119e-09	1.97495e-07	11.1855	219795_at	SLC6A14	down	11254
-2.52031	6.59534	-10.3957	1.82362e-17	2.72397e-14	29.2023	219799_s_at	DHRS9	down	10170
-2.51473	4.79869	-8.90242	3.07554e-14	1.17458e-11	21.9895	228100_at	PIFO	down	128344
-2.51168	4.16909	-6.22798	1.20449e-08	8.98644e-07	9.5025	204304_s_at	PROM1	down	8842
-2.49372	4.24131	-10.0181	1.19266e-16	1.32928e-13	27.3804	205186_at	DNALI1	down	7802
-2.48345	10.4415	-8.37584	4.16823e-13	1.07886e-10	19.4581	204363_at	F3	down	2152
-2.39324	9.17748	-6.27682	9.63682e-09	7.40219e-07	9.71793	209160_at	AKR1C3	down	8644
-2.38351	3.82476	-8.28523	6.51457e-13	1.60987e-10	19.0244	204591_at	CHL1	down	10752
-2.37378	5.07109	-10.0192	1.18622e-16	1.32928e-13	27.3856	233071_at	RSPH4A	down	345895
-2.35769	4.22679	-8.30723	5.8455e-13	1.47796e-10	19.1297	240275_at	ARMC3	down	219681
-2.34117	6.13525	-7.69159	1.19057e-11	1.99449e-09	16.2039	209616_s_at	CES1	down	1066
-2.32678	3.30991	-7.49625	3.06782e-11	4.57768e-09	15.2856	221024_s_at	SLC2A10	down	81031
-2.32673	6.01988	-8.39262	3.83697e-13	1.00262e-10	19.5385	227725_at	ST6GALNAC1	down	55808
-2.32597	4.1187	-8.88819	3.3007e-14	1.24318e-11	21.9208	213172_at	TTC9	down	23508
-2.32217	4.08459	-8.08442	1.74812e-12	3.78851e-10	18.066	214204_at	PACRG	down	135138
-2.31021	5.32066	-8.54997	1.76379e-13	5.41157e-11	20.2932	230600_at	LRRC46	down	90506
-2.28969	4.02911	-9.69461	5.97119e-16	4.62008e-13	25.8169	1553734_at	AK7	down	122481
-2.28739	5.05626	-11.1202	5.04048e-19	1.96625e-15	32.6808	229976_at	MORN5	down	254956
-2.27367	3.44329	-9.16595	8.30117e-15	3.716e-12	23.2613	223962_at	TTC29	down	83894
-2.27256	5.54673	-10.5922	6.87352e-18	1.44378e-14	30.1486	220308_at	CFAP45	down	25790
-2.25263	5.3114	-11.3315	1.77964e-19	8.83559e-16	33.6891	205328_at	CLDN10	down	9071
-2.23989	4.33744	-8.57467	1.56099e-13	4.81639e-11	20.4119	210032_s_at	SPAG6	down	9576
-2.23358	5.05703	-5.33648	6.18928e-07	2.70629e-05	5.70909	211361_s_at	SERPINB13	down	5275
-2.23328	4.28577	-9.17337	8.0005e-15	3.64109e-12	23.2972	230695_s_at	RSPH9	down	221421
-2.2201	4.00343	-6.01079	3.22068e-08	2.11917e-06	8.55325	229331_at	SPATA18	down	132671
-2.21377	4.11917	-9.08892	1.2176e-14	5.23598e-12	22.8893	237168_at	NEK5	down	341676
-2.2097	4.46637	-11.0663	6.57643e-19	2.39439e-15	32.4232	222102_at	GSTA3	down	2940
-2.20596	5.14879	-9.52024	1.42308e-15	9.03029e-13	24.9738	238682_at	CCDC96	down	257236
-2.19395	7.8472	-9.63766	7.92951e-16	5.85208e-13	25.5416	205406_s_at	SPA17	down	53340
-2.19229	7.03126	-5.01274	2.408e-06	8.43541e-05	4.40764	209351_at	KRT14	down	3861
-2.19219	4.2041	-8.67532	9.48481e-14	3.04545e-11	20.8957	206262_at	ADH1C	down	126
-2.17438	4.30478	-6.78412	9.16079e-10	9.45743e-08	11.9938	1554960_at	CCDC190	down	339512
-2.17419	4.63326	-6.04915	2.70987e-08	1.83024e-06	8.71983	205044_at	GABRP	down	2568
-2.1689	3.48743	-5.91074	5.04219e-08	3.16153e-06	8.12103	220026_at	CLCA4	down	22802
-2.16383	8.74893	-8.26631	7.15055e-13	1.74336e-10	18.934	227038_at	SGMS2	down	166929
-2.15315	5.70611	-9.80533	3.44013e-16	3.07993e-13	26.3522	232381_s_at	DNAH5	down	1767
-2.14708	5.94226	-8.34637	4.82003e-13	1.23585e-10	19.317	226281_at	DNER	down	92737
-2.14612	4.05412	-9.07062	1.33359e-14	5.60239e-12	22.801	220636_at	DNAI2	down	64446
-2.14447	2.95777	-6.36282	6.4963e-09	5.24826e-07	10.099	214774_x_at	TOX3	down	27324
-2.14238	3.79036	-7.22335	1.13987e-10	1.50871e-08	14.0128	205979_at	SCGB2A1	down	4246
-2.13697	4.156	-8.26646	7.14547e-13	1.74336e-10	18.9347	1558077_s_at	MDH1B	down	130752
-2.13497	5.22161	-8.66451	1.00065e-13	3.17723e-11	20.8437	214303_x_at	MUC5AC	down	4586
-2.12235	4.94567	-7.83115	6.03485e-12	1.12485e-09	16.8633	242162_at	DAW1	down	164781
-2.11664	3.99847	-8.86394	3.7228e-14	1.34292e-11	21.804	235004_at	RBM24	down	221662
-2.11454	5.68766	-8.10973	1.54396e-12	3.37281e-10	18.1866	227676_at	FAM3D	down	131177
-2.11164	7.46161	-8.39757	3.74451e-13	9.87918e-11	19.5622	219476_at	C1orf116	down	79098
-2.10041	4.71379	-9.8152	3.27508e-16	2.98103e-13	26.4	226622_at	MUC20	down	200958
-2.10017	4.94383	-9.35074	3.30961e-15	1.68923e-12	24.1543	205714_s_at	ZMYND10	down	51364
-2.07307	7.05854	-8.52005	2.04505e-13	5.94075e-11	20.1496	64900_at	TMEM231	down	79583
-2.05946	5.82872	-9.26535	5.06237e-15	2.46849e-12	23.7416	1562921_at	EP300-AS1	down	101927279
-2.04754	3.407	-8.67654	9.4278e-14	3.04545e-11	20.9016	220614_s_at	ADGB	down	79747
-2.03856	6.85249	-4.68246	9.19063e-06	0.000258993	3.12947	204614_at	SERPINB2	down	5055
-2.02887	4.83829	-9.8242	3.13159e-16	2.89873e-13	26.4434	231133_at	DRC1	down	92749
-2.02338	4.27588	-6.36528	6.42324e-09	5.19692e-07	10.1099	218963_s_at	KRT23	down	25984
-2.01919	5.67679	-5.78051	8.99388e-08	5.26455e-06	7.56346	204623_at	TFF3	down	7033
-2.01842	4.99755	-4.7363	7.41314e-06	0.000214322	3.3342	218990_s_at	SPRR3	down	6707
-2.00385	4.88614	-10.2993	2.94424e-17	3.82843e-14	28.7377	207367_at	ATP12A	down	479
-2.00361	5.37737	-7.19358	1.31434e-10	1.71313e-08	13.8747	226960_at	CXCL17	down	284340
-2.00199	6.07412	-8.44907	2.90391e-13	7.92957e-11	19.809	227359_at	OSCP1	down	127700
-1.99787	4.49668	-9.31625	3.92963e-15	1.96889e-12	23.9876	243900_at	WDR38	down	401551
-1.99211	4.51139	-7.96514	3.13596e-12	6.32616e-10	17.4987	210323_at	TEKT2	down	27285
-1.98486	5.53628	-10.9531	1.15087e-18	3.69721e-15	31.8809	1552540_s_at	IQCD	down	115811
-1.96982	4.91847	-8.45101	2.87623e-13	7.89345e-11	19.8183	236666_s_at	LRRC10B	down	390205
-1.96093	4.51497	-7.36073	5.8962e-11	8.25664e-09	14.6519	220389_at	CCDC81	down	60494
-1.95502	4.04681	-8.01043	2.51237e-12	5.23695e-10	17.7139	239722_at	C5orf49	down	134121
-1.95167	7.96635	-6.81796	7.81267e-10	8.31722e-08	12.1479	238017_at	SDR16C5	down	195814
-1.95055	7.14281	-8.19623	1.00945e-12	2.34591e-10	18.5992	226961_at	PRR15	down	222171
-1.94187	6.91392	-8.72851	7.28752e-14	2.44168e-11	21.1516	221946_at	C9orf116	down	138162
-1.94135	3.95432	-7.86225	5.18505e-12	9.84537e-10	17.0106	235751_s_at	VMO1	down	284013
-1.93644	10.662	-7.84404	5.66714e-12	1.06357e-09	16.9243	225060_at	LRP11	down	84918
-1.93268	4.7562	-9.65382	7.31638e-16	5.54958e-13	25.6197	210505_at	ADH7	down	131
-1.91934	4.80329	-8.45335	2.84325e-13	7.84234e-11	19.8295	232232_s_at	SLC22A16	down	85413
-1.91436	6.5473	-6.80537	8.28955e-10	8.73971e-08	12.0905	203691_at	PI3	down	5266
-1.90508	7.83055	-8.73646	7.00579e-14	2.36177e-11	21.1899	205896_at	SLC22A4	down	6583
-1.90215	4.77162	-8.40374	3.63213e-13	9.63222e-11	19.5918	230273_at	CFAP206	down	154313
-1.88157	4.34855	-9.85643	2.66712e-16	2.55543e-13	26.5993	229254_at	MFSD4A	down	148808
-1.8807	3.42722	-4.76309	6.65796e-06	0.000194966	3.4366	219995_s_at	ZNF750	down	79755
-1.87745	4.50429	-8.88345	3.3792e-14	1.25543e-11	21.898	206197_at	NME5	down	8382
-1.85964	8.82995	-5.68124	1.39275e-07	7.6291e-06	7.14245	203453_at	SCNN1A	down	6337
-1.85939	4.47242	-8.50621	2.18982e-13	6.22879e-11	20.0831	1552463_at	SERPINB11	down	89778
-1.8546	5.5551	-9.4366	2.15833e-15	1.22216e-12	24.5694	226226_at	TMEM45B	down	120224
-1.85252	4.59846	-8.74647	6.66671e-14	2.27556e-11	21.2381	240293_at	CCDC153	down	283152
-1.83184	3.01801	-4.9173	3.56389e-06	0.000115785	4.03295	1554298_a_at	WDR49	down	151790
-1.83048	3.73098	-5.58504	2.12087e-07	1.07746e-05	6.73789	209821_at	IL33	down	90865
-1.82686	5.12137	-8.16586	1.17199e-12	2.67807e-10	18.4542	236320_at	CCDC17	down	149483
-1.82587	5.28304	-8.18756	1.05339e-12	2.43766e-10	18.5578	206076_at	LRRC23	down	10233
-1.82308	7.88272	-7.80612	6.81798e-12	1.24532e-09	16.7449	204885_s_at	MSLN	down	10232
-1.8161	5.57435	-4.12934	7.69489e-05	0.00149233	1.11517	203535_at	S100A9	down	6280
-1.81287	4.8199	-8.42157	3.3262e-13	8.99275e-11	19.6772	231472_at	FBXO15	down	201456
-1.8122	7.76678	-5.41557	4.41297e-07	2.03552e-05	6.03379	209173_at	AGR2	down	10551
-1.80461	5.2861	-7.40321	4.80586e-11	6.8528e-09	14.8502	239098_at	KCNRG	down	283518
-1.79423	4.36591	-7.986	2.83161e-12	5.83558e-10	17.5978	220105_at	RSPH14	down	27156
-1.78307	4.33836	-5.27099	8.17487e-07	3.43691e-05	5.44219	212224_at	ALDH1A1	down	216
-1.7768	3.61706	-10.2925	3.04452e-17	3.86675e-14	28.7052	223786_at	CHST6	down	4166
-1.76735	4.73217	-8.22733	8.66304e-13	2.07506e-10	18.7477	223691_at	RGS22	down	26166
-1.75872	4.18176	-8.2946	6.22092e-13	1.55845e-10	19.0692	239733_at	DYDC2	down	84332
-1.75003	5.72874	-8.26531	7.18615e-13	1.74425e-10	18.9292	214433_s_at	SELENBP1	down	8991
-1.74578	6.40368	-7.01898	3.02023e-10	3.58573e-08	13.0684	218687_s_at	MUC13	down	56667
-1.73906	7.24927	-6.91574	4.92594e-10	5.52403e-08	12.5946	204235_s_at	GULP1	down	51454
-1.73353	4.53925	-8.11825	1.48069e-12	3.26068e-10	18.2272	231582_at	CDHR3	down	222256
-1.72516	5.17334	-5.08479	1.78637e-06	6.63668e-05	4.69331	211906_s_at	SERPINB4	down	6318
-1.72306	4.39683	-7.67286	1.30395e-11	2.14496e-09	16.1157	1553794_at	STOML3	down	161003
-1.72097	8.6701	-8.21014	9.42716e-13	2.21916e-10	18.6656	218692_at	SYBU	down	55638
-1.72002	5.01404	-5.75776	9.94488e-08	5.71104e-06	7.46667	204777_s_at	MAL	down	4118
-1.7176	4.49816	-4.42181	2.55072e-05	0.000604875	2.15945	204469_at	PTPRZ1	down	5803
-1.71299	3.75408	-6.24961	1.09129e-08	8.27757e-07	9.59782	228600_x_at	FAM221A	down	340277
-1.71292	4.3433	-4.93802	3.27422e-06	0.000108045	4.11393	1560712_at	TMPRSS11B	down	132724
-1.70876	4.13789	-7.50598	2.92689e-11	4.39138e-09	15.3312	236710_at	C1orf87	down	127795
-1.70847	4.70222	-8.8726	3.56613e-14	1.31593e-11	21.8457	237314_at	ENKUR	down	219670
-1.70257	5.19426	-7.06599	2.41544e-10	2.92493e-08	13.2849	236917_at	LRRC34	down	151827
-1.70077	4.21882	-8.9748	2.14687e-14	8.49614e-12	22.3386	207959_s_at	DNAH9	down	1770
-1.69769	4.2857	-6.04035	2.8194e-08	1.88696e-06	8.68161	205544_s_at	CR2	down	1380
-1.69138	11.3311	-5.33197	6.3093e-07	2.74776e-05	5.69066	219014_at	PLAC8	down	51316
-1.68455	4.32503	-6.69767	1.37404e-09	1.34965e-07	11.6014	236915_at	C4orf47	down	441054
-1.67903	9.44871	-3.08999	0.00261032	0.0245572	-2.16329	207935_s_at	KRT13	down	3860
-1.67325	8.75678	-7.53683	2.5213e-11	3.8897e-09	15.4759	226790_at	MORN2	down	729967
-1.67072	4.18675	-6.31961	7.92175e-09	6.23387e-07	9.90727	233516_s_at	SPAG17	down	200162
-1.66563	3.57542	-9.49368	1.6244e-15	9.74869e-13	24.8453	206526_at	RIBC2	down	26150
-1.6394	4.50879	-7.301	7.85638e-11	1.07265e-08	14.3736	220125_at	DNAI1	down	27019
-1.62942	5.86442	-6.71682	1.25618e-09	1.24735e-07	11.6882	235273_at	DNAAF4	down	161582
-1.6158	9.39708	-5.60501	1.94408e-07	9.99887e-06	6.82159	205081_at	CRIP1	down	1396
-1.60738	6.67206	-6.60934	2.0755e-09	1.94424e-07	11.2023	223805_at	OSBPL6	down	114880
-1.60624	4.25426	-3.8372	0.000221275	0.00352112	0.122301	227194_at	FAM3B	down	54097
-1.60558	7.8398	-6.26316	1.02578e-08	7.83508e-07	9.65762	205559_s_at	PCSK5	down	5125
-1.60386	4.33169	-7.1471	1.64111e-10	2.08919e-08	13.6595	220197_at	ATP6V0A4	down	50617
-1.60333	3.7578	-7.53238	2.5762e-11	3.95208e-09	15.455	1555804_a_at	MAP3K19	down	80122
-1.60247	7.19866	-6.32912	7.58378e-09	5.99382e-07	9.94939	221207_s_at	NBEA	down	26960
-1.59551	4.19431	-6.99343	3.40963e-10	3.98736e-08	12.9509	220390_at	AGBL2	down	79841
-1.59022	5.16285	-6.0255	3.01442e-08	2.00032e-06	8.61709	204470_at	CXCL1	down	2919
-1.58107	5.93343	-7.12111	1.8578e-10	2.31117e-08	13.5393	213839_at	CLMN	down	79789
-1.57619	5.14206	-4.78506	6.09484e-06	0.000181394	3.52085	206509_at	PIP	down	5304
-1.57245	4.78812	-4.15943	6.88298e-05	0.00136509	1.22035	1558034_s_at	CP	down	1356
-1.57014	5.08652	-9.71048	5.51734e-16	4.36693e-13	25.8937	204378_at	BCAS1	down	8537
-1.56283	4.93669	-6.24473	1.11585e-08	8.44046e-07	9.57632	237654_at	PPP1R36	down	145376
-1.5537	4.78778	-7.22316	1.14093e-10	1.50871e-08	14.0119	206932_at	CH25H	down	9023
-1.54518	10.0829	-7.35995	5.91841e-11	8.26655e-09	14.6483	200862_at	DHCR24	down	1718
-1.54478	7.95046	-7.74613	9.13165e-12	1.58824e-09	16.4613	203747_at	AQP3	down	360
-1.54396	4.03795	-2.78372	0.00645781	0.0488323	-2.9841	213796_at	SPRR1A	down	6698
-1.54175	8.28139	-8.00598	2.56777e-12	5.33207e-10	17.6928	205709_s_at	CDS1	down	1040
-1.5388	5.5408	-9.22836	6.08546e-15	2.81066e-12	23.5629	220173_at	BBOF1	down	80127
-1.53824	8.4781	-6.5975	2.1932e-09	2.03013e-07	11.1489	226926_at	DMKN	down	93099
-1.53246	4.16746	-3.94448	0.000150977	0.00258149	0.480854	227238_at	MUC15	down	143662
-1.53229	4.89322	-7.56853	2.16268e-11	3.37458e-09	15.6248	236745_at	CCDC78	down	124093
-1.52663	8.16315	-7.30894	7.56244e-11	1.03771e-08	14.4106	205768_s_at	SLC27A2	down	11001
-1.52301	8.2232	-6.77077	9.75354e-10	9.97509e-08	11.9331	219833_s_at	EFHC1	down	114327
-1.51872	5.62728	-7.80333	6.9116e-12	1.25403e-09	16.7317	232968_at	FANK1	down	92565
-1.51805	5.17558	-4.54903	1.55636e-05	0.000401879	2.62842	224329_s_at	CNFN	down	84518
-1.51425	9.14737	-6.46244	4.10413e-09	3.57478e-07	10.5429	203407_at	PPL	down	5493
-1.51284	5.80395	-5.7591	9.88612e-08	5.68327e-06	7.47237	206421_s_at	SERPINB7	down	8710
-1.50859	11.3838	-7.84663	5.59596e-12	1.05383e-09	16.9366	1555950_a_at	CD55	down	1604
-1.50807	5.7201	-3.61064	0.000485145	0.00660282	-0.610785	203824_at	TSPAN8	down	7103
-1.50461	5.78999	-6.01509	3.15894e-08	2.08357e-06	8.57192	232166_at	CEP126	down	57562
-1.5021	13.0221	-6.22522	1.21971e-08	9.08761e-07	9.49037	201012_at	ANXA1	down	301
-1.50146	10.8036	-6.9357	4.48217e-10	5.08908e-08	12.686	200878_at	EPAS1	down	2034
