# Supplementary material for: Novel prognostic biomarkers in nasopharyngeal carcinoma unveiled by mega-data bioinformatics analysis
Source: Front Oncol. 2024 May 24;14:1354940. doi: 10.3389/fonc.2024.1354940 (PMC11157084; doi:10.3389/fonc.2024.1354940)
Supplement: Supplementary Data Sheet 4 — Cox regression analysis of differentially expressed genes (DEGs). [file DataSheet_4.xlsx]

## Sheet: cox
Cox Analysis（OS）												Cox Analysis（FFS）												Cox Analysis（PFS）
	coef	se	z	p	HR	HRse	HRz	HRp	HRCILL	HRCIUL			coef	se	z	p	HR	HRse	HRz	HRp	HRCILL	HRCIUL			coef	se	z	p	HR	HRse	HRz	HRp	HRCILL	HRCIUL
ARHGAP28	3.017	0.84	3.593	0	20.421	17.145	1.133	0.257	3.939	105.856		CTSE	1.482	0.407	3.637	0	4.4	1.792	1.897	0.058	1.98	9.776		CNGB3	1.325	0.335	3.95	0	3.762	1.262	2.189	0.029	1.949	7.259
HBEGF	2.257	0.633	3.565	0	9.553	6.047	1.414	0.157	2.763	33.034		EXOSC2	2.9	0.829	3.499	0	18.167	15.053	1.14	0.254	3.581	92.171		BACE2	-1.198	0.287	-4.168	0	0.302	0.087	-8.048	0	0.172	0.53
FMO3	1.841	0.525	3.506	0	6.302	3.309	1.602	0.109	2.252	17.636		FMO3	1.75	0.461	3.795	0	5.755	2.654	1.792	0.073	2.331	14.209		IL13RA2	0.793	0.221	3.582	0	2.21	0.489	2.474	0.013	1.432	3.41
GABPA	-4.501	1.272	-3.539	0	0.011	0.014	-70.074	0	0.001	0.134		PMM2	3	0.849	3.534	0	20.092	17.057	1.119	0.263	3.805	106.088		DYNLT3	-1.787	0.447	-4.003	0	0.167	0.075	-11.137	0	0.07	0.402
CBX4	-6.493	1.671	-3.886	0	0.002	0.003	-394.779	0	0	0.04		PODXL2	-3.709	1.028	-3.608	0	0.025	0.025	-38.72	0	0.003	0.184		LRRFIP2	2.502	0.664	3.771	0	12.207	8.1	1.384	0.166	3.325	44.816
CLDN18	4.398	1.323	3.325	0.001	81.287	107.508	0.747	0.455	6.085	1085.92		PRLH	-3.188	0.706	-4.518	0	0.041	0.029	-32.939	0	0.01	0.164		PRKACA	-2.408	0.663	-3.63	0	0.09	0.06	-15.249	0	0.025	0.33
PVR	3.585	1.059	3.386	0.001	36.042	38.152	0.918	0.358	4.527	286.97		PVR	3.152	0.84	3.752	0	23.392	19.653	1.139	0.255	4.507	121.402		DNAJB2	-2.2	0.631	-3.486	0	0.111	0.07	-12.713	0	0.032	0.382
MITF	3.368	0.985	3.419	0.001	29.019	28.584	0.98	0.327	4.21	200.041		STYXL1	2.44	0.687	3.55	0	11.471	7.883	1.328	0.184	2.983	44.114		SLC29A1	1.173	0.29	4.047	0	3.232	0.937	2.382	0.017	1.831	5.704
GIN1	3.172	0.958	3.31	0.001	23.849	22.853	1	0.317	3.646	155.995		ZMYM1	3.833	1.076	3.563	0	46.202	49.708	0.909	0.363	5.609	380.59		ADSL	1.693	0.458	3.693	0	5.435	2.492	1.78	0.075	2.213	13.349
ERCC6L	2.676	0.83	3.223	0.001	14.531	12.065	1.122	0.262	2.855	73.969		B4GALT7	-4.459	1.389	-3.21	0.001	0.012	0.016	-61.477	0	0.001	0.176		MYC	0.853	0.204	4.172	0	2.346	0.48	2.807	0.005	1.572	3.503
LOC1720	2.343	0.697	3.36	0.001	10.412	7.26	1.297	0.195	2.655	40.833		CBX4	-5.198	1.559	-3.333	0.001	0.006	0.009	-115.375	0	0	0.117		ADAMTS20	3.375	1.023	3.298	0.001	29.239	29.924	0.944	0.345	3.934	217.33
CDH19	2.339	0.735	3.181	0.001	10.371	7.626	1.229	0.219	2.454	43.824		CYP7A1	2.487	0.782	3.179	0.001	12.026	9.409	1.172	0.241	2.595	55.732		SNX7	-0.861	0.267	-3.226	0.001	0.423	0.113	-5.117	0	0.251	0.713
HEY1	1.57	0.477	3.294	0.001	4.805	2.29	1.662	0.097	1.888	12.228		EPB41L4A	2.426	0.743	3.267	0.001	11.311	8.399	1.228	0.22	2.639	48.478		TP53I3	-1.52	0.47	-3.237	0.001	0.219	0.103	-7.608	0	0.087	0.549
RORB	3.466	1.141	3.039	0.002	32.006	36.503	0.849	0.396	3.423	299.246		GDF15	2.061	0.629	3.278	0.001	7.855	4.939	1.388	0.165	2.29	26.939		NUFIP1	2.169	0.674	3.218	0.001	8.752	5.899	1.314	0.189	2.335	32.797
PCGF2	2.889	0.953	3.032	0.002	17.969	17.121	0.991	0.322	2.776	116.294		GIN1	2.963	0.866	3.421	0.001	19.36	16.768	1.095	0.274	3.545	105.72		TNFSF18	1.304	0.393	3.32	0.001	3.685	1.448	1.855	0.064	1.706	7.958
FNDC8	2.148	0.693	3.1	0.002	8.569	5.939	1.275	0.202	2.203	33.333		HBEGF	2.219	0.663	3.349	0.001	9.201	6.097	1.345	0.179	2.511	33.717		PDC	0.674	0.204	3.311	0.001	1.963	0.4	2.409	0.016	1.317	2.925
CTSE	1.281	0.417	3.068	0.002	3.599	1.502	1.73	0.084	1.588	8.157		SEMA3D	1.028	0.316	3.252	0.001	2.796	0.884	2.032	0.042	1.504	5.195		ESRRG	0.716	0.219	3.262	0.001	2.046	0.449	2.33	0.02	1.331	3.145
RABAC1	-2.83	0.905	-3.128	0.002	0.059	0.053	-17.626	0	0.01	0.348		TSPYL4	0.93	0.285	3.263	0.001	2.534	0.722	2.124	0.034	1.45	4.431		CDK8	1.602	0.471	3.397	0.001	4.961	2.339	1.694	0.09	1.969	12.499
ZMYM1	4.398	1.478	2.976	0.003	81.294	120.124	0.668	0.504	4.49	1471.78		VAV2	2.027	0.612	3.314	0.001	7.588	4.64	1.42	0.156	2.289	25.156		GRIA1	0.815	0.235	3.471	0.001	2.258	0.53	2.374	0.018	1.426	3.577
PPIP5K1	4.383	1.477	2.967	0.003	80.074	118.283	0.669	0.504	4.427	1448.32		CCDC101	2.101	0.685	3.067	0.002	8.176	5.601	1.281	0.2	2.135	31.305		MEOX1	0.753	0.232	3.244	0.001	2.124	0.493	2.279	0.023	1.347	3.349
CYP7A1	3.008	0.995	3.023	0.003	20.241	20.141	0.955	0.339	2.879	142.306		CYLC1	1.913	0.625	3.06	0.002	6.777	4.238	1.363	0.173	1.989	23.087		ACADSB	1.08	0.328	3.298	0.001	2.946	0.965	2.016	0.044	1.55	5.598
ZNF141	-2.767	0.933	-2.965	0.003	0.063	0.059	-15.978	0	0.01	0.391		DCTN4	2.677	0.885	3.024	0.002	14.538	12.868	1.052	0.293	2.565	82.399		URB1	1.669	0.512	3.259	0.001	5.308	2.719	1.585	0.113	1.945	14.486
SDC3	-5.143	1.756	-2.928	0.003	0.006	0.01	-96.891	0	0	0.183		HIST1H4G	1.265	0.407	3.112	0.002	3.544	1.441	1.766	0.077	1.597	7.861		PINK1	-1.753	0.527	-3.328	0.001	0.173	0.091	-9.059	0	0.062	0.486
TMEM161A	-5.365	1.837	-2.921	0.003	0.005	0.009	-115.87	0	0	0.171		ING3	2.025	0.663	3.056	0.002	7.578	5.021	1.31	0.19	2.068	27.77		NUPL1	1.345	0.424	3.176	0.001	3.839	1.626	1.746	0.081	1.674	8.808
TEX264	-6.226	2.123	-2.933	0.003	0.002	0.004	-237.749	0	0	0.127		MAFG	2.664	0.861	3.096	0.002	14.354	12.353	1.081	0.28	2.657	77.537		EIF5A2	0.801	0.246	3.263	0.001	2.228	0.547	2.245	0.025	1.377	3.606
TBCCD1	4.329	1.514	2.859	0.004	75.852	114.85	0.652	0.515	3.901	1475.04		MITF	2.255	0.736	3.065	0.002	9.534	7.015	1.217	0.224	2.254	40.322		PRMT3	1.745	0.522	3.344	0.001	5.726	2.988	1.582	0.114	2.059	15.924
MOGAT2	4.153	1.445	2.875	0.004	63.606	91.884	0.681	0.496	3.749	1079.27		MOCOS	2.635	0.848	3.105	0.002	13.94	11.827	1.094	0.274	2.643	73.528		CKAP2	2.157	0.65	3.32	0.001	8.642	5.614	1.361	0.173	2.419	30.871
NQO2	4.054	1.389	2.92	0.004	57.639	80.041	0.708	0.479	3.791	876.479		POLR2C	2.681	0.875	3.066	0.002	14.602	12.771	1.065	0.287	2.63	81.072		CRABP2	-0.539	0.168	-3.2	0.001	0.583	0.098	-4.241	0	0.419	0.811
HTR1F	2.957	1.025	2.885	0.004	19.243	19.722	0.925	0.355	2.582	143.428		PPIP5K1	3.462	1.114	3.108	0.002	31.871	35.499	0.87	0.385	3.592	282.807		SCLY	1.102	0.322	3.419	0.001	3.011	0.971	2.072	0.038	1.601	5.664
URM1	2.397	0.823	2.912	0.004	10.989	9.046	1.104	0.269	2.189	55.165		RABAC1	-2.14	0.687	-3.113	0.002	0.118	0.081	-10.907	0	0.031	0.453		RCL1	1.308	0.387	3.382	0.001	3.699	1.431	1.886	0.059	1.733	7.894
EPB41L4A	2.347	0.808	2.906	0.004	10.456	8.444	1.12	0.263	2.147	50.909		SEMA3A	4.412	1.451	3.04	0.002	82.454	119.659	0.681	0.496	4.797	1417.41		METAP2	1.317	0.395	3.338	0.001	3.734	1.474	1.855	0.064	1.723	8.093
FASLG	1.465	0.514	2.849	0.004	4.328	2.226	1.495	0.135	1.58	11.858		TBCCD1	3.999	1.276	3.133	0.002	54.545	69.624	0.769	0.442	4.469	665.693		LASP1	-2.217	0.666	-3.329	0.001	0.109	0.073	-12.285	0	0.03	0.402
PSMA5	-2.819	0.985	-2.862	0.004	0.06	0.059	-16.003	0	0.009	0.411		TMEM161A	-4.247	1.354	-3.137	0.002	0.014	0.019	-50.886	0	0.001	0.203		DRG1	1.974	0.602	3.277	0.001	7.2	4.338	1.429	0.153	2.211	23.452
ZNF639	-3.352	1.156	-2.899	0.004	0.035	0.04	-23.836	0	0.004	0.338		TUBB4B	2.158	0.711	3.036	0.002	8.657	6.154	1.244	0.213	2.149	34.871		PARM1	0.916	0.276	3.316	0.001	2.499	0.69	2.172	0.03	1.454	4.295
WNT6	-4.013	1.385	-2.897	0.004	0.018	0.025	-39.21	0	0.001	0.273		BCAS2	-1.247	0.423	-2.951	0.003	0.287	0.121	-5.869	0	0.126	0.658		GRHPR	0.933	0.271	3.438	0.001	2.542	0.69	2.235	0.025	1.493	4.327
GPR35	-5.178	1.797	-2.881	0.004	0.006	0.01	-98.075	0	0	0.191		CPT2	-3.577	1.203	-2.972	0.003	0.028	0.034	-28.887	0	0.003	0.296		OLIG2	7.48	2.382	3.14	0.002	1772.19	4221.1	0.42	0.675	16.637	188775
C22orf24	3.788	1.346	2.815	0.005	44.159	59.42	0.726	0.468	3.16	617.165		CRYGA	2.268	0.772	2.938	0.003	9.658	7.454	1.161	0.245	2.127	43.841		NOL4	0.951	0.313	3.04	0.002	2.587	0.809	1.962	0.05	1.402	4.775
SLC25A23	3.636	1.289	2.82	0.005	37.94	48.91	0.755	0.45	3.032	474.708		CTLA4	1.867	0.635	2.94	0.003	6.468	4.108	1.331	0.183	1.863	22.459		CUEDC1	-1.811	0.58	-3.124	0.002	0.163	0.095	-8.826	0	0.052	0.509
ANXA3	2.485	0.892	2.787	0.005	12.002	10.701	1.028	0.304	2.091	68.893		DIAPH2-AS1	2.461	0.816	3.014	0.003	11.711	9.561	1.12	0.263	2.364	58.012		CCSER2	-2.377	0.755	-3.147	0.002	0.093	0.07	-12.934	0	0.021	0.408
ZNF428	-2.573	0.924	-2.783	0.005	0.076	0.071	-13.09	0	0.012	0.467		FERMT2	2.175	0.73	2.98	0.003	8.801	6.423	1.214	0.225	2.105	36.794		BORA	2.046	0.655	3.123	0.002	7.735	5.067	1.329	0.184	2.142	27.928
UBA5	-3.83	1.354	-2.829	0.005	0.022	0.029	-33.293	0	0.002	0.308		GABPA	-2.542	0.856	-2.971	0.003	0.079	0.067	-13.68	0	0.015	0.421		EPB41L4A	1.387	0.45	3.084	0.002	4.005	1.801	1.668	0.095	1.658	9.671
TMEM208	-4.913	1.766	-2.782	0.005	0.007	0.013	-76.501	0	0	0.234		GKN1	2.011	0.687	2.927	0.003	7.467	5.129	1.261	0.207	1.943	28.7		RFC3	1.398	0.46	3.04	0.002	4.045	1.86	1.638	0.101	1.643	9.96
ZER1	-6.848	2.436	-2.811	0.005	0.001	0.003	-386.199	0	0	0.126		GPX5	1.775	0.597	2.972	0.003	5.899	3.523	1.391	0.164	1.83	19.014		ZFP64	1.197	0.392	3.051	0.002	3.31	1.299	1.779	0.075	1.534	7.141
OPA3	4.779	1.728	2.766	0.006	119.027	205.681	0.574	0.566	4.025	3519.96		GZMM	-3.419	1.153	-2.965	0.003	0.033	0.038	-25.618	0	0.003	0.314		TGDS	1.727	0.557	3.1	0.002	5.627	3.136	1.475	0.14	1.887	16.774
DIXDC1	3.58	1.298	2.759	0.006	35.873	46.553	0.749	0.454	2.819	456.431		IGLL3P	2.221	0.746	2.976	0.003	9.213	6.875	1.195	0.232	2.134	39.774		INSM1	0.463	0.15	3.088	0.002	1.588	0.238	2.472	0.013	1.184	2.13
FERMT2	2.611	0.947	2.757	0.006	13.616	12.896	0.978	0.328	2.127	87.146		IL17B	-2.939	1.006	-2.921	0.003	0.053	0.053	-17.784	0	0.007	0.38		UBE2H	-2.424	0.773	-3.137	0.002	0.089	0.068	-13.317	0	0.019	0.403
ASF1B	2.45	0.886	2.765	0.006	11.586	10.266	1.031	0.302	2.041	65.783		MAGEH1	-1.465	0.486	-3.016	0.003	0.231	0.112	-6.849	0	0.089	0.599		WDR3	1.527	0.485	3.149	0.002	4.603	2.232	1.614	0.106	1.78	11.907
MIA2	1.798	0.656	2.739	0.006	6.037	3.962	1.271	0.204	1.667	21.854		OPLAH	-7.125	2.418	-2.947	0.003	0.001	0.002	-513.431	0	0	0.092		EXOSC8	1.907	0.606	3.148	0.002	6.731	4.077	1.406	0.16	2.054	22.062
TLR8	1.532	0.556	2.756	0.006	4.63	2.574	1.41	0.159	1.557	13.767		RAB38	1.085	0.366	2.966	0.003	2.96	1.083	1.81	0.07	1.445	6.063		PSTPIP2	1.359	0.437	3.11	0.002	3.89	1.699	1.701	0.089	1.653	9.158
TTC4	-3.343	1.228	-2.723	0.006	0.035	0.043	-22.237	0	0.003	0.392		SDC3	-3.755	1.253	-2.998	0.003	0.023	0.029	-33.327	0	0.002	0.273		RRP1	1.919	0.627	3.059	0.002	6.811	4.271	1.36	0.174	1.992	23.283
KPNA5	-4.91	1.8	-2.728	0.006	0.007	0.013	-74.797	0	0	0.251		ACOT9	2.082	0.72	2.892	0.004	8.023	5.777	1.216	0.224	1.956	32.904		DRAM1	1.278	0.408	3.134	0.002	3.588	1.463	1.769	0.077	1.614	7.978
LRP5L	-6.324	2.31	-2.738	0.006	0.002	0.004	-241.031	0	0	0.166		ACP1	-2.889	1.012	-2.854	0.004	0.056	0.056	-16.768	0	0.008	0.404		GTF2F2	1.456	0.479	3.041	0.002	4.289	2.054	1.601	0.109	1.678	10.964
NAGPA	3.948	1.472	2.681	0.007	51.837	76.325	0.666	0.505	2.893	928.844		GPN1	-2.651	0.932	-2.846	0.004	0.071	0.066	-14.141	0	0.011	0.438		RNASEH2B	1.313	0.416	3.157	0.002	3.717	1.546	1.758	0.079	1.645	8.399
PMM2	2.891	1.079	2.68	0.007	18.004	19.42	0.876	0.381	2.174	149.119		ME2	-1.67	0.578	-2.89	0.004	0.188	0.109	-7.461	0	0.061	0.584		MRPL16	1.412	0.466	3.033	0.002	4.106	1.912	1.624	0.104	1.648	10.228
CYR61	1.518	0.564	2.69	0.007	4.562	2.574	1.384	0.166	1.51	13.787		PCGF2	2.159	0.752	2.871	0.004	8.665	6.516	1.176	0.24	1.984	37.835		POLR1D	1.277	0.407	3.141	0.002	3.588	1.459	1.773	0.076	1.616	7.962
SPRR2C	0.775	0.289	2.677	0.007	2.17	0.628	1.863	0.063	1.231	3.827		SLC52A2	-2.838	0.979	-2.899	0.004	0.059	0.057	-16.429	0	0.009	0.399		IMPDH2	1.341	0.444	3.024	0.002	3.824	1.697	1.665	0.096	1.603	9.124
HADHB	-2.79	1.027	-2.716	0.007	0.061	0.063	-14.87	0	0.008	0.46		SPRY1	2.248	0.784	2.868	0.004	9.467	7.42	1.141	0.254	2.037	43.99		MTHFD2	1.233	0.406	3.037	0.002	3.432	1.393	1.745	0.081	1.549	7.605
C10orf76	-3.341	1.248	-2.677	0.007	0.035	0.044	-21.838	0	0.003	0.409		TPSG1	-3.046	1.072	-2.842	0.004	0.048	0.051	-18.689	0	0.006	0.389		CCT8	2.002	0.654	3.059	0.002	7.404	4.845	1.322	0.186	2.053	26.699
MSL3	-3.616	1.348	-2.683	0.007	0.027	0.036	-26.846	0	0.002	0.378		UBXN2B	-2.923	1.01	-2.895	0.004	0.054	0.054	-17.429	0	0.007	0.389		HSPD1	1.474	0.475	3.102	0.002	4.367	2.075	1.623	0.105	1.721	11.084
ACP1	-3.633	1.351	-2.688	0.007	0.026	0.036	-27.257	0	0.002	0.374		APH1B	2.03	0.73	2.781	0.005	7.611	5.555	1.19	0.234	1.82	31.822		ATF4	1.37	0.452	3.034	0.002	3.936	1.778	1.652	0.099	1.624	9.54
CYP2A7P1	3.926	1.479	2.654	0.008	50.727	75.05	0.663	0.508	2.792	921.678		BPNT1	3.245	1.167	2.78	0.005	25.649	29.938	0.823	0.41	2.603	252.696		NPM1	1.36	0.448	3.036	0.002	3.895	1.745	1.659	0.097	1.619	9.37
DARS2	2.807	1.058	2.652	0.008	16.557	17.521	0.888	0.375	2.081	131.752		C1orf35	-2.103	0.751	-2.799	0.005	0.122	0.092	-9.575	0	0.028	0.532		RPL14	1.303	0.414	3.147	0.002	3.681	1.525	1.759	0.079	1.635	8.289
ZNF862	2.477	0.932	2.658	0.008	11.911	11.1	0.983	0.326	1.917	73.998		C22orf24	2.831	1.016	2.786	0.005	16.966	17.239	0.926	0.354	2.316	124.297		CCL20	0.549	0.175	3.129	0.002	1.731	0.303	2.408	0.016	1.228	2.441
ZNF609	2.477	0.933	2.655	0.008	11.909	11.11	0.982	0.326	1.913	74.124		CNTLN	2.509	0.903	2.778	0.005	12.29	11.098	1.017	0.309	2.094	72.14		SMARCA1	-0.876	0.29	-3.021	0.003	0.416	0.121	-4.832	0	0.236	0.735
CCDC101	2.361	0.889	2.656	0.008	10.606	9.428	1.019	0.308	1.857	60.569		KLHL21	-3.495	1.241	-2.817	0.005	0.03	0.038	-25.758	0	0.003	0.345		ZBTB10	0.947	0.318	2.98	0.003	2.577	0.819	1.926	0.054	1.383	4.804
CTLA4	2.243	0.852	2.632	0.008	9.423	8.031	1.049	0.294	1.773	50.077		MAGEA10	-2.2	0.782	-2.812	0.005	0.111	0.087	-10.257	0	0.024	0.513		EVC	-1.223	0.411	-2.978	0.003	0.294	0.121	-5.836	0	0.132	0.658
GPX5	2.089	0.786	2.658	0.008	8.077	6.349	1.115	0.265	1.731	37.695		MANBA	-3.248	1.169	-2.779	0.005	0.039	0.045	-21.158	0	0.004	0.384		SIM1	0.686	0.23	2.979	0.003	1.986	0.457	2.156	0.031	1.264	3.119
ATXN3L	2.022	0.761	2.656	0.008	7.553	5.75	1.14	0.254	1.699	33.582		RAB3IL1	-4.277	1.508	-2.836	0.005	0.014	0.021	-47.101	0	0.001	0.267		FXN	1.614	0.536	3.012	0.003	5.024	2.693	1.494	0.135	1.757	14.365
CXCL9	-0.375	0.142	-2.648	0.008	0.687	0.097	-3.212	0.001	0.521	0.907		TFPT	-2.456	0.878	-2.798	0.005	0.086	0.075	-12.139	0	0.015	0.479		IQSEC2	-2.532	0.856	-2.957	0.003	0.079	0.068	-13.526	0	0.015	0.426
GZMM	-4.075	1.543	-2.641	0.008	0.017	0.026	-37.511	0	0.001	0.349		TRPC6	2.3	0.826	2.785	0.005	9.979	8.243	1.089	0.276	1.977	50.378		MYO1D	-0.997	0.334	-2.987	0.003	0.369	0.123	-5.122	0	0.192	0.71
CYLC1	2.15	0.822	2.616	0.009	8.587	7.058	1.075	0.282	1.715	43.002		WNT6	-3.388	1.199	-2.825	0.005	0.034	0.041	-23.854	0	0.003	0.354		FAM216A	1.069	0.36	2.967	0.003	2.914	1.05	1.822	0.068	1.438	5.905
BBOX1	2.059	0.791	2.605	0.009	7.841	6.199	1.104	0.27	1.665	36.927		CASP7	2.562	0.93	2.755	0.006	12.968	12.06	0.992	0.321	2.095	80.255		PORCN	-1.947	0.648	-3.003	0.003	0.143	0.093	-9.268	0	0.04	0.508
ME2	-2.012	0.77	-2.614	0.009	0.134	0.103	-8.415	0	0.03	0.605		FBXO42	2.828	1.03	2.746	0.006	16.915	17.424	0.913	0.361	2.246	127.379		PIBF1	2.236	0.751	2.976	0.003	9.354	7.026	1.189	0.234	2.146	40.776
ANTXR1	-2.773	1.068	-2.597	0.009	0.062	0.067	-14.051	0	0.008	0.507		NUDT13	2.046	0.748	2.734	0.006	7.736	5.789	1.164	0.245	1.785	33.533		PPARD	-2.121	0.716	-2.961	0.003	0.12	0.086	-10.243	0	0.029	0.488
RRN3P1	-3.062	1.169	-2.619	0.009	0.047	0.055	-17.424	0	0.005	0.463		PAOX	-3.692	1.334	-2.768	0.006	0.025	0.033	-29.327	0	0.002	0.34		PRR5	1.291	0.431	2.996	0.003	3.638	1.568	1.682	0.093	1.563	8.469
RABGGTA	-6.557	2.524	-2.598	0.009	0.001	0.004	-278.67	0	0	0.2		PRICKLE3	-5.417	1.989	-2.723	0.006	0.004	0.009	-112.675	0	0	0.219		FOXI1	0.503	0.167	3.01	0.003	1.654	0.276	2.365	0.018	1.192	2.295
FBXO42	3.01	1.173	2.566	0.01	20.287	23.796	0.811	0.418	2.036	202.143		RAD9A	-2.445	0.888	-2.753	0.006	0.087	0.077	-11.856	0	0.015	0.494		ZFAND1	1.313	0.436	3.009	0.003	3.717	1.622	1.675	0.094	1.581	8.742
CALCB	2.704	1.043	2.593	0.01	14.946	15.587	0.895	0.371	1.936	115.405		RORB	2.371	0.866	2.737	0.006	10.712	9.28	1.047	0.295	1.961	58.514		QDPR	0.849	0.289	2.938	0.003	2.336	0.675	1.98	0.048	1.326	4.115
CNGA1	2.013	0.778	2.586	0.01	7.484	5.824	1.113	0.266	1.628	34.401		SLC52A1	-2.381	0.869	-2.741	0.006	0.092	0.08	-11.301	0	0.017	0.507		ATXN10	1.849	0.629	2.94	0.003	6.35	3.993	1.34	0.18	1.852	21.775
INSM1	1.592	0.616	2.585	0.01	4.915	3.028	1.293	0.196	1.469	16.439		STMN3	-4.289	1.572	-2.728	0.006	0.014	0.022	-45.722	0	0.001	0.299		ROBO1	0.736	0.247	2.977	0.003	2.088	0.516	2.107	0.035	1.286	3.39
TAS2R3	1.483	0.579	2.563	0.01	4.405	2.549	1.336	0.182	1.417	13.693		ZNF639	-2.384	0.875	-2.723	0.006	0.092	0.081	-11.247	0	0.017	0.513		BZW2	1.138	0.388	2.931	0.003	3.119	1.211	1.751	0.08	1.458	6.674
PLCE1	4.164	1.632	2.552	0.011	64.336	104.985	0.603	0.546	2.627	1575.71		ATXN3L	1.665	0.621	2.683	0.007	5.285	3.28	1.306	0.191	1.566	17.835		RPL8	1.246	0.424	2.939	0.003	3.477	1.474	1.68	0.093	1.515	7.983
HN1L	2.004	0.792	2.531	0.011	7.419	5.876	1.092	0.275	1.571	35.034		C11orf71	1.599	0.595	2.688	0.007	4.95	2.945	1.341	0.18	1.542	15.887		FBXL7	-1.852	0.651	-2.843	0.004	0.157	0.102	-8.249	0	0.044	0.563
C1orf35	-2.509	0.983	-2.552	0.011	0.081	0.08	-11.488	0	0.012	0.559		CD72	-2.884	1.068	-2.702	0.007	0.056	0.06	-15.823	0	0.007	0.453		ASAP3	-1.047	0.366	-2.859	0.004	0.351	0.129	-5.05	0	0.171	0.719
ZFY	-2.697	1.064	-2.535	0.011	0.067	0.072	-13.004	0	0.008	0.542		CLDN18	2.594	0.963	2.693	0.007	13.387	12.896	0.961	0.337	2.026	88.447		ACACB	-1.768	0.622	-2.843	0.004	0.171	0.106	-7.812	0	0.05	0.578
MOSPD3	-6.448	2.547	-2.532	0.011	0.002	0.004	-247.505	0	0	0.233		GAS2	1.885	0.699	2.698	0.007	6.586	4.601	1.214	0.225	1.675	25.898		KIAA1549L	0.719	0.25	2.876	0.004	2.052	0.513	2.051	0.04	1.257	3.349
PDLIM5	3.823	1.526	2.506	0.012	45.729	69.769	0.641	0.521	2.299	909.666		HLCS	3.318	1.232	2.693	0.007	27.618	34.028	0.782	0.434	2.468	308.993		PLAG1	0.963	0.333	2.894	0.004	2.62	0.872	1.858	0.063	1.365	5.032
ZFP2	3.093	1.227	2.522	0.012	22.044	27.038	0.778	0.436	1.992	243.96		NEU3	-2.634	0.971	-2.714	0.007	0.072	0.07	-13.319	0	0.011	0.481		GPR126	0.867	0.3	2.886	0.004	2.379	0.714	1.93	0.054	1.32	4.285
SYT12	3.022	1.196	2.526	0.012	20.531	24.558	0.795	0.426	1.969	214.082		UGT2B28	1.352	0.502	2.696	0.007	3.865	1.938	1.478	0.139	1.446	10.329		PCBP4	-1.574	0.546	-2.882	0.004	0.207	0.113	-7.004	0	0.071	0.604
ARHGEF38	2.505	1.002	2.499	0.012	12.24	12.267	0.916	0.36	1.717	87.266		ZNF574	-3.511	1.291	-2.719	0.007	0.03	0.039	-25.16	0	0.002	0.375		RCHY1	1.905	0.667	2.857	0.004	6.716	4.477	1.277	0.202	1.818	24.807
GAS2	2.475	0.987	2.508	0.012	11.887	11.732	0.928	0.353	1.718	82.26		C10orf76	-2.03	0.762	-2.663	0.008	0.131	0.1	-8.673	0	0.029	0.585		AGPAT5	1.302	0.447	2.915	0.004	3.675	1.641	1.63	0.103	1.532	8.817
FOXB1	2.068	0.824	2.51	0.012	7.906	6.511	1.061	0.289	1.574	39.72		CDC34	2.121	0.801	2.648	0.008	8.342	6.684	1.098	0.272	1.735	40.116		LIMK1	-1.831	0.637	-2.875	0.004	0.16	0.102	-8.225	0	0.046	0.559
ZNF593	1.416	0.564	2.513	0.012	4.121	2.323	1.344	0.179	1.366	12.438		CDH19	1.728	0.65	2.659	0.008	5.632	3.661	1.265	0.206	1.575	20.139		STC2	0.601	0.209	2.877	0.004	1.824	0.381	2.162	0.031	1.211	2.748
DNAJC1	-2.215	0.88	-2.518	0.012	0.109	0.096	-9.276	0	0.019	0.612		CSF2RA	1.951	0.733	2.661	0.008	7.037	5.161	1.17	0.242	1.672	29.623		AKT1	-2.369	0.812	-2.918	0.004	0.094	0.076	-11.933	0	0.019	0.459
ETNK1	-2.909	1.155	-2.519	0.012	0.055	0.063	-15.01	0	0.006	0.524		FGF6	1.724	0.646	2.67	0.008	5.607	3.62	1.273	0.203	1.582	19.873		MRPS35	0.955	0.335	2.853	0.004	2.598	0.87	1.838	0.066	1.348	5.007
PODXL2	-3.383	1.349	-2.508	0.012	0.034	0.046	-21.106	0	0.002	0.477		ITGA6	-1.523	0.574	-2.654	0.008	0.218	0.125	-6.248	0	0.071	0.671		USP18	0.988	0.345	2.864	0.004	2.686	0.927	1.82	0.069	1.366	5.281
VPS26A	-4.26	1.693	-2.517	0.012	0.014	0.024	-41.246	0	0.001	0.39		MRPS27	4.105	1.539	2.667	0.008	60.661	93.368	0.639	0.523	2.97	1238.98		EIF4EBP1	0.833	0.291	2.868	0.004	2.301	0.669	1.946	0.052	1.302	4.067
CBX7	3.619	1.451	2.495	0.013	37.297	54.103	0.671	0.502	2.172	640.341		NSDHL	2.093	0.794	2.636	0.008	8.113	6.444	1.104	0.27	1.71	38.48		RSL1D1	1.483	0.52	2.85	0.004	4.408	2.294	1.486	0.137	1.589	12.225
NR4A2	3.268	1.315	2.486	0.013	26.247	34.504	0.732	0.464	1.996	345.185		TAS2R10	1.138	0.427	2.665	0.008	3.122	1.334	1.591	0.112	1.352	7.211		EIF3D	1.232	0.432	2.854	0.004	3.427	1.479	1.641	0.101	1.471	7.984
OPHN1	3.038	1.218	2.494	0.013	20.862	25.408	0.782	0.434	1.917	226.999		TRPC7	1.77	0.668	2.65	0.008	5.868	3.918	1.243	0.214	1.586	21.718		EIF3E	1.209	0.415	2.913	0.004	3.349	1.389	1.691	0.091	1.485	7.55
DIAPH2-AS1	2.526	1.012	2.496	0.013	12.504	12.653	0.909	0.363	1.721	90.858		TTC4	-2.404	0.9	-2.671	0.008	0.09	0.081	-11.186	0	0.015	0.527		RAN	1.499	0.522	2.874	0.004	4.478	2.336	1.489	0.137	1.611	12.448
CD80	1.986	0.803	2.473	0.013	7.283	5.847	1.075	0.283	1.51	35.131		ARF6	-1.085	0.415	-2.611	0.009	0.338	0.14	-4.714	0	0.15	0.763		USP27X	-2.011	0.711	-2.828	0.005	0.134	0.095	-9.099	0	0.033	0.539
TSSK2	1.836	0.741	2.477	0.013	6.269	4.646	1.134	0.257	1.467	26.794		ARHGAP28	2.169	0.835	2.596	0.009	8.748	7.308	1.06	0.289	1.702	44.972		POLR3G	1.229	0.436	2.816	0.005	3.416	1.49	1.621	0.105	1.453	8.034
TAS2R10	1.335	0.539	2.48	0.013	3.802	2.047	1.368	0.171	1.323	10.925		C12orf49	-2.599	1.001	-2.597	0.009	0.074	0.074	-12.446	0	0.01	0.528		POPDC3	0.559	0.197	2.836	0.005	1.749	0.345	2.173	0.03	1.189	2.575
CKLF	-2.625	1.055	-2.488	0.013	0.072	0.076	-12.135	0	0.009	0.573		CCDC68	1.595	0.614	2.599	0.009	4.929	3.026	1.299	0.194	1.48	16.416		MIPEP	1.608	0.579	2.777	0.005	4.994	2.892	1.381	0.167	1.605	15.536
GMFB	-3.563	1.442	-2.47	0.013	0.028	0.041	-23.769	0	0.002	0.479		DECR1	-2.766	1.053	-2.628	0.009	0.063	0.066	-14.153	0	0.008	0.495		ABHD4	-1.056	0.373	-2.828	0.005	0.348	0.13	-5.022	0	0.167	0.723
BPNT1	3.818	1.548	2.466	0.014	45.508	70.448	0.632	0.528	2.19	945.758		DPH2	-3.11	1.196	-2.602	0.009	0.045	0.053	-17.923	0	0.004	0.464		CISD1	1.611	0.573	2.811	0.005	5.009	2.87	1.397	0.163	1.629	15.399
WWTR1	2.907	1.183	2.458	0.014	18.305	21.648	0.799	0.424	1.803	185.888		FAM98A	-1.878	0.714	-2.631	0.009	0.153	0.109	-7.762	0	0.038	0.619		PTRF	-0.935	0.334	-2.798	0.005	0.393	0.131	-4.629	0	0.204	0.756
FXYD7	2.67	1.086	2.459	0.014	14.443	15.686	0.857	0.391	1.719	121.371		GPR22	1.42	0.547	2.596	0.009	4.135	2.261	1.387	0.166	1.416	12.077		INF2	-1.421	0.506	-2.81	0.005	0.241	0.122	-6.211	0	0.09	0.651
TUBB4B	2.164	0.883	2.45	0.014	8.703	7.684	1.002	0.316	1.542	49.117		HIST1H1D	1.17	0.445	2.626	0.009	3.221	1.435	1.548	0.122	1.346	7.711		C6orf47	-2.439	0.863	-2.827	0.005	0.087	0.075	-12.124	0	0.016	0.473
CYB5R2	2.12	0.859	2.468	0.014	8.328	7.151	1.025	0.305	1.547	44.818		IKBKG	-4.158	1.591	-2.614	0.009	0.016	0.025	-39.553	0	0.001	0.354		PROSER1	1.347	0.476	2.828	0.005	3.845	1.831	1.554	0.12	1.512	9.779
PCDH17	1.733	0.703	2.466	0.014	5.656	3.974	1.171	0.241	1.427	22.421		INSM1	1.27	0.487	2.605	0.009	3.56	1.735	1.475	0.14	1.369	9.254		DDAH2	-1.227	0.439	-2.792	0.005	0.293	0.129	-5.485	0	0.124	0.694
UBB	-0.735	0.298	-2.465	0.014	0.48	0.143	-3.64	0	0.267	0.86		LAMC2	0.657	0.252	2.604	0.009	1.929	0.487	1.908	0.056	1.176	3.163		USP36	1.545	0.551	2.804	0.005	4.687	2.583	1.428	0.153	1.592	13.801
BCAS2	-1.419	0.58	-2.448	0.014	0.242	0.14	-5.407	0	0.078	0.753		ORC6	-2.688	1.027	-2.617	0.009	0.068	0.07	-13.346	0	0.009	0.509		WNT5B	0.609	0.215	2.831	0.005	1.838	0.395	2.12	0.034	1.206	2.801
PNOC	-2.346	0.959	-2.448	0.014	0.096	0.092	-9.854	0	0.015	0.627		PCDH17	1.465	0.562	2.605	0.009	4.328	2.434	1.367	0.172	1.438	13.03		MLH1	2.133	0.762	2.798	0.005	8.439	6.434	1.156	0.248	1.894	37.603
PPP2R5E	-2.717	1.111	-2.446	0.014	0.066	0.073	-12.729	0	0.007	0.583		TBCB	-2.691	1.024	-2.628	0.009	0.068	0.069	-13.424	0	0.009	0.504		IQCB1	1.585	0.563	2.815	0.005	4.88	2.748	1.412	0.158	1.619	14.715
UNC93B1	-3.686	1.498	-2.461	0.014	0.025	0.038	-25.953	0	0.001	0.472		UBR7	1.649	0.631	2.612	0.009	5.202	3.285	1.279	0.201	1.509	17.933		IPO5	1.371	0.488	2.812	0.005	3.94	1.921	1.53	0.126	1.515	10.245
SEMA3A	4.655	1.922	2.422	0.015	105.076	201.906	0.515	0.606	2.432	4540.57		ALG6	-2.136	0.828	-2.581	0.01	0.118	0.098	-9.02	0	0.023	0.598		SNRPD1	1.538	0.548	2.807	0.005	4.656	2.551	1.433	0.152	1.591	13.628
RBM38	4.2	1.729	2.43	0.015	66.687	115.276	0.57	0.569	2.252	1974.39		ARSB	3.019	1.166	2.59	0.01	20.479	23.875	0.816	0.415	2.084	201.225		SHMT2	1.097	0.393	2.79	0.005	2.995	1.178	1.694	0.09	1.386	6.473
FAM189B	4.027	1.659	2.428	0.015	56.114	93.072	0.592	0.554	2.174	1448.4		BCL2L10	-2.079	0.807	-2.578	0.01	0.125	0.101	-8.675	0	0.026	0.608		NHP2L1	1.759	0.62	2.838	0.005	5.805	3.597	1.336	0.182	1.723	19.556
TRPC7	2.086	0.859	2.428	0.015	8.053	6.92	1.019	0.308	1.495	43.392		C1QB	-1.901	0.742	-2.561	0.01	0.149	0.111	-7.672	0	0.035	0.64		RPS15	1.259	0.444	2.835	0.005	3.521	1.564	1.612	0.107	1.475	8.408
ZBTB33	-1.221	0.504	-2.424	0.015	0.295	0.149	-4.746	0	0.11	0.792		CCDC102B	1.546	0.597	2.591	0.01	4.694	2.801	1.319	0.187	1.458	15.116		RPL36	1.105	0.391	2.824	0.005	3.018	1.181	1.71	0.087	1.402	6.497
CCS	-2.866	1.179	-2.43	0.015	0.057	0.067	-14.044	0	0.006	0.574		FMO4	2.087	0.805	2.592	0.01	8.059	6.487	1.088	0.277	1.664	39.037		RPL29	1.11	0.397	2.8	0.005	3.036	1.204	1.691	0.091	1.395	6.606
GPN1	-3.223	1.325	-2.432	0.015	0.04	0.053	-18.187	0	0.003	0.535		IL11	2.112	0.815	2.59	0.01	8.263	6.738	1.078	0.281	1.671	40.851		RPL7	1.178	0.42	2.806	0.005	3.249	1.364	1.648	0.099	1.427	7.399
MRPS27	4.636	1.927	2.406	0.016	103.134	198.702	0.514	0.607	2.363	4501.56		LOC1720	1.306	0.504	2.588	0.01	3.69	1.862	1.445	0.148	1.373	9.918		RPL3	1.212	0.436	2.779	0.005	3.36	1.466	1.611	0.107	1.429	7.9
EFCAB6	3.132	1.299	2.412	0.016	22.911	29.751	0.736	0.461	1.798	291.992		MTHFSD	1.744	0.68	2.564	0.01	5.721	3.89	1.213	0.225	1.508	21.693		IFNB1	1.961	0.715	2.744	0.006	7.109	5.081	1.202	0.229	1.751	28.855
CASP7	3.067	1.268	2.418	0.016	21.47	27.227	0.752	0.452	1.788	257.787		SERPINI2	1.709	0.667	2.561	0.01	5.522	3.684	1.227	0.22	1.493	20.419		HRH3	4.313	1.558	2.768	0.006	74.639	116.292	0.633	0.527	3.522	1581.95
MAFG	2.582	1.073	2.407	0.016	13.23	14.197	0.861	0.389	1.615	108.384		TBC1D2	2.987	1.158	2.579	0.01	19.831	22.974	0.82	0.412	2.048	192.063		CACFD1	-1.48	0.541	-2.735	0.006	0.228	0.123	-6.269	0	0.079	0.657
GKN1	2.175	0.9	2.417	0.016	8.801	7.918	0.985	0.325	1.509	51.331		ADO	-1.438	0.568	-2.531	0.011	0.237	0.135	-5.652	0	0.078	0.723		CLIP4	-1.013	0.368	-2.751	0.006	0.363	0.134	-4.763	0	0.176	0.747
ADH1C	2.044	0.848	2.411	0.016	7.723	6.548	1.027	0.305	1.466	40.69		AIF1	-1.839	0.725	-2.535	0.011	0.159	0.115	-7.293	0	0.038	0.659		ZCCHC6	-1.488	0.545	-2.728	0.006	0.226	0.123	-6.286	0	0.078	0.658
BAALC	1.6	0.663	2.414	0.016	4.952	3.281	1.204	0.228	1.351	18.147		CCND3	-3.225	1.264	-2.551	0.011	0.04	0.05	-19.107	0	0.003	0.474		TACSTD2	-0.342	0.124	-2.764	0.006	0.71	0.088	-3.296	0.001	0.557	0.905
SCEL	1.539	0.637	2.417	0.016	4.662	2.97	1.233	0.218	1.338	16.249		DGKH	3.011	1.191	2.528	0.011	20.314	24.2	0.798	0.425	1.967	209.815		TNFRSF11A	0.768	0.277	2.776	0.006	2.155	0.596	1.938	0.053	1.253	3.705
SEC61G	-2.592	1.081	-2.399	0.016	0.075	0.081	-11.433	0	0.009	0.623		ETV7	2.545	1.005	2.532	0.011	12.738	12.799	0.917	0.359	1.778	91.281		NUDT15	1.147	0.419	2.737	0.006	3.15	1.32	1.628	0.103	1.385	7.163
PIK3IP1	-3.143	1.304	-2.41	0.016	0.043	0.056	-17.001	0	0.003	0.556		FLT3	2.598	1.024	2.537	0.011	13.435	13.758	0.904	0.366	1.805	99.983		CAMKK2	1.67	0.609	2.744	0.006	5.314	3.235	1.334	0.182	1.612	17.521
DPY19L1P1	-3.7	1.529	-2.42	0.016	0.025	0.038	-25.791	0	0.001	0.495		FOXB1	1.583	0.624	2.537	0.011	4.868	3.036	1.274	0.203	1.433	16.53		PNO1	1.944	0.71	2.736	0.006	6.988	4.965	1.206	0.228	1.736	28.124
LTBP2	-3.692	1.531	-2.412	0.016	0.025	0.038	-25.559	0	0.001	0.501		GPR35	-3.377	1.334	-2.532	0.011	0.034	0.046	-21.208	0	0.003	0.466		DIMT1	2.025	0.742	2.73	0.006	7.573	5.617	1.17	0.242	1.77	32.405
SYNM	-3.688	1.538	-2.399	0.016	0.025	0.038	-25.35	0	0.001	0.509		GTPBP3	-4.917	1.931	-2.546	0.011	0.007	0.014	-70.201	0	0	0.322		PMAIP1	0.8	0.294	2.724	0.006	2.225	0.653	1.875	0.061	1.251	3.954
RUNX2	-3.783	1.573	-2.405	0.016	0.023	0.036	-27.318	0	0.001	0.496		H2AFY2	1.917	0.753	2.545	0.011	6.8	5.121	1.133	0.257	1.554	29.756		TXNL1	2.045	0.738	2.77	0.006	7.73	5.708	1.179	0.238	1.818	32.862
AHCYL2	-5.237	2.165	-2.419	0.016	0.005	0.012	-86.457	0	0	0.37		NES	1.686	0.666	2.533	0.011	5.397	3.592	1.224	0.221	1.464	19.89		DNAJA1	1.432	0.522	2.746	0.006	4.188	2.184	1.46	0.144	1.507	11.641
EPN3	5.529	2.308	2.395	0.017	251.847	581.292	0.432	0.666	2.732	23217.2		PRDX1	-1.461	0.577	-2.529	0.011	0.232	0.134	-5.73	0	0.075	0.72		RPS5	1.047	0.381	2.75	0.006	2.848	1.084	1.705	0.088	1.351	6.005
IGSF9B	3.35	1.406	2.383	0.017	28.517	40.099	0.686	0.493	1.812	448.771		ADIPOQ	1.738	0.69	2.521	0.012	5.689	3.923	1.195	0.232	1.472	21.978		KCNS3	-0.603	0.224	-2.691	0.007	0.547	0.123	-3.693	0	0.353	0.849
TTC18	2.998	1.254	2.39	0.017	20.055	25.158	0.757	0.449	1.716	234.43		CLDN5	-2.835	1.134	-2.499	0.012	0.059	0.067	-14.129	0	0.006	0.543		MGAT4C	2.667	0.985	2.708	0.007	14.399	14.183	0.945	0.345	2.089	99.253
DCTN4	2.581	1.078	2.395	0.017	13.21	14.238	0.858	0.391	1.598	109.225		DEFB1	1.251	0.499	2.507	0.012	3.495	1.745	1.43	0.153	1.314	9.299		HEY2	0.79	0.295	2.679	0.007	2.204	0.65	1.852	0.064	1.236	3.93
CDC34	2.492	1.041	2.393	0.017	12.09	12.591	0.881	0.378	1.57	93.08		ERCC6L	1.542	0.614	2.513	0.012	4.674	2.868	1.281	0.2	1.404	15.557		SCN5A	5.774	2.134	2.706	0.007	321.914	686.89	0.467	0.64	4.914	21086.7
KIAA1644	2.456	1.026	2.395	0.017	11.662	11.96	0.891	0.373	1.563	87.035		GFPT1	-1.97	0.784	-2.511	0.012	0.14	0.109	-7.863	0	0.03	0.649		PCDHGC3	-0.738	0.273	-2.708	0.007	0.478	0.13	-4.006	0	0.28	0.816
CRYGA	2.379	0.993	2.396	0.017	10.79	10.711	0.914	0.361	1.542	75.512		HEY1	1.287	0.514	2.502	0.012	3.62	1.862	1.407	0.159	1.321	9.92		CHRNB1	-1.628	0.606	-2.684	0.007	0.196	0.119	-6.748	0	0.06	0.645
IGLL3P	2.329	0.972	2.396	0.017	10.266	9.978	0.929	0.353	1.528	68.979		IQCK	1.691	0.676	2.5	0.012	5.422	3.667	1.206	0.228	1.441	20.41		ZDHHC14	-1.208	0.447	-2.702	0.007	0.299	0.134	-5.251	0	0.124	0.718
EPHX3	1.965	0.822	2.391	0.017	7.134	5.862	1.046	0.295	1.425	35.712		NUP37	-2.406	0.958	-2.511	0.012	0.09	0.086	-10.53	0	0.014	0.59		SFXN3	-1.306	0.488	-2.676	0.007	0.271	0.132	-5.512	0	0.104	0.705
TMEM134	-1.673	0.703	-2.38	0.017	0.188	0.132	-6.156	0	0.047	0.745		RPL10L	0.913	0.364	2.506	0.012	2.492	0.908	1.643	0.1	1.22	5.091		MOSPD3	-1.496	0.557	-2.688	0.007	0.224	0.125	-6.225	0	0.075	0.667
SLC7A5	-2.646	1.112	-2.379	0.017	0.071	0.079	-11.773	0	0.008	0.628		URM1	1.926	0.766	2.515	0.012	6.86	5.253	1.115	0.265	1.529	30.773		CYP2W1	0.64	0.238	2.693	0.007	1.897	0.451	1.989	0.047	1.19	3.022
PRKCQ	-3.458	1.443	-2.397	0.017	0.031	0.045	-21.321	0	0.002	0.532		VIP	1.573	0.624	2.522	0.012	4.822	3.008	1.271	0.204	1.42	16.376		ZNF195	1.508	0.557	2.709	0.007	4.519	2.515	1.399	0.162	1.518	13.454
DCTD	-4.053	1.7	-2.384	0.017	0.017	0.03	-33.278	0	0.001	0.486		ZNF141	-1.901	0.753	-2.526	0.012	0.149	0.112	-7.565	0	0.034	0.653		SPATA20	-1.413	0.527	-2.679	0.007	0.243	0.128	-5.895	0	0.087	0.684
TRPM4	3.853	1.633	2.36	0.018	47.144	76.965	0.6	0.549	1.922	1156.25		ZNF528	1.93	0.764	2.526	0.012	6.888	5.263	1.119	0.263	1.541	30.797		IFRD2	1.087	0.4	2.72	0.007	2.966	1.186	1.658	0.097	1.355	6.494
TSEN2	2.727	1.15	2.372	0.018	15.293	17.583	0.813	0.416	1.606	145.594		ASF1B	1.703	0.683	2.495	0.013	5.491	3.749	1.198	0.231	1.441	20.928		CNPPD1	-2.038	0.76	-2.681	0.007	0.13	0.099	-8.782	0	0.029	0.578
PLAC4	2.577	1.092	2.359	0.018	13.154	14.364	0.846	0.398	1.547	111.842		BIRC7	-2.525	1.012	-2.496	0.013	0.08	0.081	-11.354	0	0.011	0.582		PES1	1.104	0.41	2.696	0.007	3.017	1.236	1.632	0.103	1.352	6.732
CYP4B1	2.473	1.045	2.367	0.018	11.852	12.383	0.876	0.381	1.529	91.858		CCS	-2.518	1.019	-2.47	0.013	0.081	0.082	-11.19	0	0.011	0.594		CPSF7	2.192	0.818	2.681	0.007	8.953	7.321	1.086	0.277	1.803	44.463
SNORA21	0.383	0.162	2.362	0.018	1.467	0.238	1.962	0.05	1.067	2.016		CHST12	-2.547	1.027	-2.481	0.013	0.078	0.08	-11.463	0	0.01	0.586		ESD	1.59	0.586	2.712	0.007	4.905	2.876	1.358	0.175	1.554	15.479
SSH1	-3.01	1.276	-2.359	0.018	0.049	0.063	-15.117	0	0.004	0.601		ERAL1	2.304	0.93	2.477	0.013	10.012	9.312	0.968	0.333	1.617	61.973		PRDX3	1.651	0.608	2.715	0.007	5.212	3.169	1.329	0.184	1.583	17.163
ORC6	-3.081	1.307	-2.358	0.018	0.046	0.06	-15.907	0	0.004	0.595		IRS4	0.968	0.39	2.482	0.013	2.634	1.028	1.59	0.112	1.226	5.658		EIF3M	1.63	0.607	2.685	0.007	5.105	3.1	1.324	0.185	1.553	16.783
CPT2	-3.656	1.541	-2.372	0.018	0.026	0.04	-24.474	0	0.001	0.53		KLK5	-2.377	0.958	-2.482	0.013	0.093	0.089	-10.206	0	0.014	0.606		PRSS22	-0.714	0.27	-2.641	0.008	0.49	0.132	-3.854	0	0.288	0.832
ZNF250	-5.348	2.264	-2.363	0.018	0.005	0.011	-92.428	0	0	0.402		LAIR2	-3.168	1.277	-2.482	0.013	0.042	0.054	-17.835	0	0.003	0.514		RAPGEF4	0.825	0.31	2.664	0.008	2.283	0.707	1.814	0.07	1.244	4.19
GTPBP3	-5.944	2.505	-2.373	0.018	0.003	0.007	-151.851	0	0	0.356		LIME1	-4.383	1.771	-2.475	0.013	0.012	0.022	-44.67	0	0	0.402		RPS6KA5	0.917	0.349	2.632	0.008	2.503	0.872	1.722	0.085	1.264	4.956
TOR3A	2.481	1.057	2.346	0.019	11.956	12.642	0.867	0.386	1.505	94.986		NAGPA	2.863	1.156	2.477	0.013	17.518	20.25	0.816	0.415	1.818	168.831		DNASE1L1	-2.054	0.769	-2.671	0.008	0.128	0.099	-8.845	0	0.028	0.579
DNAH9	2.439	1.038	2.348	0.019	11.46	11.901	0.879	0.379	1.497	87.727		SCN9A	1.426	0.577	2.471	0.013	4.16	2.4	1.317	0.188	1.343	12.89		CDC25A	1.037	0.393	2.638	0.008	2.821	1.109	1.642	0.101	1.306	6.097
VIP	1.874	0.797	2.35	0.019	6.511	5.191	1.062	0.288	1.365	31.066		TLR5	1.08	0.437	2.474	0.013	2.945	1.286	1.513	0.13	1.252	6.929		ACAD10	1.93	0.725	2.663	0.008	6.887	4.991	1.18	0.238	1.664	28.503
GBX1	1.775	0.759	2.34	0.019	5.902	4.479	1.095	0.274	1.334	26.117		TSPO2	-2.695	1.091	-2.471	0.013	0.068	0.074	-12.661	0	0.008	0.573		GRWD1	1.988	0.748	2.656	0.008	7.301	5.464	1.153	0.249	1.684	31.656
PIM1	-4.792	2.039	-2.35	0.019	0.008	0.017	-58.629	0	0	0.451		FLJ13224	2.776	1.128	2.461	0.014	16.052	18.104	0.831	0.406	1.76	146.406		LINC00675	0.491	0.184	2.662	0.008	1.634	0.301	2.103	0.035	1.138	2.345
OPLAH	-7.542	3.224	-2.339	0.019	0.001	0.002	-584.384	0	0	0.295		FNDC8	1.548	0.631	2.454	0.014	4.7	2.964	1.248	0.212	1.366	16.177		LPIN2	1.067	0.403	2.646	0.008	2.906	1.171	1.627	0.104	1.319	6.403
CANT1	3.972	1.702	2.334	0.02	53.07	90.308	0.577	0.564	1.89	1490.44		IL9R	-2.813	1.143	-2.461	0.014	0.06	0.069	-13.706	0	0.006	0.564		TP53I11	-0.927	0.352	-2.637	0.008	0.396	0.139	-4.345	0	0.199	0.788
TRPC6	2.587	1.115	2.32	0.02	13.293	14.822	0.829	0.407	1.495	118.235		KLF13	2.235	0.907	2.464	0.014	9.342	8.474	0.984	0.325	1.579	55.272		SSTR2	0.467	0.177	2.646	0.008	1.595	0.282	2.114	0.035	1.129	2.255
ELAVL2	2.531	1.087	2.327	0.02	12.564	13.662	0.846	0.397	1.491	105.855		MAP3K10	-2.518	1.026	-2.454	0.014	0.081	0.083	-11.113	0	0.011	0.602		NOL3	-1.123	0.427	-2.632	0.008	0.325	0.139	-4.861	0	0.141	0.751
MTAP	1.993	0.855	2.33	0.02	7.34	6.278	1.01	0.313	1.373	39.238		NACAP1	1.516	0.615	2.464	0.014	4.556	2.804	1.268	0.205	1.363	15.222		DIS3	2.225	0.841	2.646	0.008	9.251	7.78	1.061	0.289	1.78	48.086
FGF6	1.963	0.845	2.324	0.02	7.117	6.011	1.018	0.309	1.36	37.257		PBLD	2.285	0.927	2.465	0.014	9.83	9.114	0.969	0.333	1.597	60.498		KIAA0020	1.33	0.5	2.66	0.008	3.78	1.889	1.471	0.141	1.419	10.069
MAGEH1	-1.459	0.627	-2.328	0.02	0.233	0.146	-5.267	0	0.068	0.794		RUNX2	-2.774	1.124	-2.469	0.014	0.062	0.07	-13.372	0	0.007	0.565		NMD3	1.871	0.707	2.647	0.008	6.492	4.588	1.197	0.231	1.625	25.936
CD3G	-1.531	0.66	-2.319	0.02	0.216	0.143	-5.487	0	0.059	0.789		STOML1	-3.899	1.579	-2.469	0.014	0.02	0.032	-30.611	0	0.001	0.448		FAM117A	1.205	0.455	2.65	0.008	3.336	1.516	1.54	0.123	1.369	8.131
STAM	-3.648	1.567	-2.328	0.02	0.026	0.041	-23.864	0	0.001	0.562		WFDC1	2.041	0.831	2.457	0.014	7.701	6.398	1.047	0.295	1.511	39.241		OLA1	1.499	0.561	2.67	0.008	4.476	2.512	1.384	0.166	1.49	13.447
TRMU	-6.546	2.807	-2.332	0.02	0.001	0.004	-247.689	0	0	0.352		ZNF81	-2.484	1.01	-2.459	0.014	0.083	0.084	-10.879	0	0.012	0.604		PSAT1	0.743	0.279	2.667	0.008	2.102	0.585	1.882	0.06	1.218	3.628
EPB41L1	3.475	1.501	2.316	0.021	32.295	48.461	0.646	0.518	1.706	611.539		ZNHIT1	2.241	0.916	2.445	0.014	9.399	8.613	0.975	0.329	1.56	56.639		EXOSC7	1.246	0.467	2.669	0.008	3.478	1.624	1.526	0.127	1.393	8.687
C7orf69	1.919	0.83	2.312	0.021	6.815	5.657	1.028	0.304	1.339	34.678		ATP11B	-1.205	0.495	-2.434	0.015	0.3	0.148	-4.72	0	0.114	0.791		PAICS	0.917	0.347	2.646	0.008	2.503	0.868	1.732	0.083	1.269	4.938
CCDC68	1.823	0.791	2.304	0.021	6.19	4.897	1.06	0.289	1.313	29.181		BMP10	1.355	0.56	2.421	0.015	3.877	2.17	1.326	0.185	1.294	11.615		GTF3A	1.203	0.456	2.639	0.008	3.331	1.519	1.535	0.125	1.363	8.142
HIST1H1D	1.337	0.579	2.308	0.021	3.807	2.205	1.273	0.203	1.224	11.844		CEACAM7	2.02	0.83	2.432	0.015	7.538	6.26	1.044	0.296	1.48	38.381		MRPL23	1.28	0.483	2.648	0.008	3.597	1.739	1.494	0.135	1.395	9.277
IFNA16	1.139	0.495	2.3	0.021	3.123	1.546	1.373	0.17	1.183	8.24		COG4	1.916	0.785	2.442	0.015	6.795	5.332	1.087	0.277	1.46	31.628		STOML2	1.363	0.515	2.648	0.008	3.909	2.013	1.445	0.148	1.425	10.725
STK38L	-1.758	0.763	-2.303	0.021	0.172	0.132	-6.29	0	0.039	0.77		HNF1A	-4.951	2.029	-2.44	0.015	0.007	0.014	-69.13	0	0	0.378		PPA1	1.335	0.507	2.635	0.008	3.8	1.926	1.454	0.146	1.408	10.26
PSMC6	-2.415	1.044	-2.314	0.021	0.089	0.093	-9.769	0	0.012	0.691		MYD88	2.579	1.057	2.439	0.015	13.18	13.936	0.874	0.382	1.659	104.695		NAP1L1	1.249	0.471	2.654	0.008	3.488	1.642	1.515	0.13	1.386	8.777
PLAT	3.767	1.645	2.29	0.022	43.258	71.158	0.594	0.553	1.721	1087.08		NXF3	2.461	1.017	2.421	0.015	11.719	11.914	0.9	0.368	1.598	85.95		RPL12	1.329	0.5	2.659	0.008	3.777	1.888	1.471	0.141	1.418	10.059
PRUNE2	2.688	1.175	2.288	0.022	14.695	17.263	0.793	0.428	1.47	146.929		PNOC	-1.606	0.662	-2.426	0.015	0.201	0.133	-6.014	0	0.055	0.735		RPL10A	1.279	0.483	2.649	0.008	3.593	1.735	1.494	0.135	1.395	9.26
CHST5	2.511	1.098	2.286	0.022	12.312	13.523	0.836	0.403	1.43	105.997		RPS6KC1	2.43	1.003	2.422	0.015	11.36	11.397	0.909	0.363	1.59	81.166		CA5B	-2.518	0.963	-2.613	0.009	0.081	0.078	-11.834	0	0.012	0.533
KIF2C	2.5	1.094	2.285	0.022	12.188	13.339	0.839	0.402	1.427	104.125		TLR8	1.119	0.458	2.444	0.015	3.062	1.402	1.471	0.141	1.248	7.511		ANGPT2	0.562	0.214	2.62	0.009	1.753	0.376	2.004	0.045	1.152	2.669
NSDHL	2.347	1.027	2.286	0.022	10.454	10.733	0.881	0.378	1.397	78.203		TRAPPC2	-4.99	2.041	-2.444	0.015	0.007	0.014	-71.476	0	0	0.372		VWA8	1.986	0.759	2.617	0.009	7.286	5.528	1.137	0.256	1.647	32.237
NACAP1	1.894	0.83	2.283	0.022	6.647	5.515	1.024	0.306	1.307	33.797		YRDC	1.347	0.556	2.421	0.015	3.845	2.139	1.33	0.183	1.293	11.439		SYNGR1	-0.765	0.294	-2.605	0.009	0.465	0.137	-3.914	0	0.262	0.827
SNRPE	-1.021	0.444	-2.299	0.022	0.36	0.16	-3.998	0	0.151	0.86		ZCCHC10	1.404	0.576	2.44	0.015	4.073	2.344	1.311	0.19	1.318	12.585		RIPK2	0.978	0.374	2.611	0.009	2.658	0.995	1.666	0.096	1.276	5.538
DLD	-2.019	0.88	-2.293	0.022	0.133	0.117	-7.416	0	0.024	0.746		POU5F1P3	-1.594	0.661	-2.413	0.016	0.203	0.134	-5.937	0	0.056	0.742		TRAIP	1.218	0.469	2.596	0.009	3.381	1.587	1.501	0.133	1.348	8.484
HAX1	-2.053	0.899	-2.283	0.022	0.128	0.115	-7.552	0	0.022	0.748		SLC25A23	2.494	1.038	2.404	0.016	12.114	12.569	0.884	0.377	1.585	92.568		CHRNA6	0.477	0.183	2.602	0.009	1.611	0.295	2.07	0.038	1.125	2.306
GSPT2	-2.246	0.982	-2.287	0.022	0.106	0.104	-8.602	0	0.015	0.726		SLC3A1	2.321	0.965	2.407	0.016	10.19	9.829	0.935	0.35	1.539	67.488		FHOD3	0.646	0.248	2.603	0.009	1.908	0.474	1.918	0.055	1.173	3.104
CHST12	-3.168	1.385	-2.287	0.022	0.042	0.058	-16.43	0	0.003	0.635		TMEM208	-2.928	1.214	-2.412	0.016	0.053	0.065	-14.575	0	0.005	0.578		DPH5	1.24	0.472	2.627	0.009	3.456	1.631	1.506	0.132	1.37	8.716
RNH1	-4.127	1.799	-2.295	0.022	0.016	0.029	-33.909	0	0	0.548		UPK3A	-3.037	1.26	-2.41	0.016	0.048	0.06	-15.753	0	0.004	0.567		TMEM214	-1.768	0.678	-2.607	0.009	0.171	0.116	-7.165	0	0.045	0.645
FUT2	3.492	1.54	2.268	0.023	32.844	50.564	0.63	0.529	1.607	671.271		YKT6	-2.036	0.849	-2.398	0.016	0.131	0.111	-7.845	0	0.025	0.689		WDR48	2.302	0.879	2.62	0.009	9.997	8.785	1.024	0.306	1.786	55.965
GDF15	1.894	0.832	2.276	0.023	6.644	5.528	1.021	0.307	1.301	33.939		ANXA3	1.977	0.831	2.38	0.017	7.224	6.001	1.037	0.3	1.418	36.806		NDRG2	-0.692	0.264	-2.626	0.009	0.501	0.132	-3.786	0	0.299	0.839
SGTA	1.874	0.824	2.273	0.023	6.513	5.37	1.027	0.305	1.294	32.775		ASRGL1	1.426	0.595	2.395	0.017	4.16	2.476	1.276	0.202	1.296	13.359		CARS2	1.547	0.59	2.624	0.009	4.698	2.77	1.335	0.182	1.479	14.92
CFI	1.345	0.591	2.276	0.023	3.838	2.268	1.251	0.211	1.205	12.223		DVL2	-3.033	1.271	-2.386	0.017	0.048	0.061	-15.541	0	0.004	0.582		SCAP	2.163	0.823	2.628	0.009	8.697	7.158	1.075	0.282	1.733	43.649
RTN3	-1.689	0.744	-2.269	0.023	0.185	0.138	-5.929	0	0.043	0.794		GHITM	-1.958	0.819	-2.392	0.017	0.141	0.116	-7.434	0	0.028	0.702		CHCHD7	1.07	0.409	2.614	0.009	2.916	1.194	1.605	0.109	1.307	6.505
SGPP1	-1.819	0.8	-2.274	0.023	0.162	0.13	-6.46	0	0.034	0.778		GPX7	-1.155	0.485	-2.383	0.017	0.315	0.153	-4.487	0	0.122	0.814		CD70	0.575	0.22	2.61	0.009	1.777	0.392	1.984	0.047	1.154	2.738
ITGA6	-1.853	0.814	-2.276	0.023	0.157	0.128	-6.609	0	0.032	0.773		KCNK13	1.449	0.608	2.381	0.017	4.257	2.59	1.257	0.209	1.292	14.028		ZC3H15	2.198	0.837	2.626	0.009	9.005	7.536	1.062	0.288	1.746	46.436
SLC52A2	-2.918	1.28	-2.28	0.023	0.054	0.069	-13.678	0	0.004	0.664		KRT81	-2.694	1.125	-2.395	0.017	0.068	0.076	-12.261	0	0.007	0.613		RELB	1.094	0.42	2.605	0.009	2.987	1.255	1.583	0.113	1.311	6.804
SIRT3	-2.949	1.298	-2.273	0.023	0.052	0.068	-13.937	0	0.004	0.667		LGSN	1.404	0.587	2.391	0.017	4.073	2.392	1.285	0.199	1.288	12.878		ICAM1	0.7	0.269	2.607	0.009	2.014	0.541	1.874	0.061	1.19	3.41
CD72	-3.302	1.449	-2.279	0.023	0.037	0.053	-18.056	0	0.002	0.63		MOGAT2	2.579	1.083	2.381	0.017	13.179	14.273	0.853	0.394	1.578	110.092		RPL31	1.137	0.437	2.603	0.009	3.116	1.361	1.555	0.12	1.324	7.334
PLAA	-3.534	1.559	-2.267	0.023	0.029	0.046	-21.335	0	0.001	0.62		NCK2	-1.891	0.795	-2.378	0.017	0.151	0.12	-7.078	0	0.032	0.717		LILRA3	0.474	0.185	2.563	0.01	1.606	0.297	2.042	0.041	1.118	2.307
SEC24C	-4.269	1.877	-2.274	0.023	0.014	0.026	-37.522	0	0	0.555		SYT12	2.236	0.936	2.389	0.017	9.355	8.753	0.954	0.34	1.495	58.547		HSD17B3	0.626	0.242	2.581	0.01	1.869	0.453	1.919	0.055	1.162	3.006
KRT33B	3.662	1.62	2.26	0.024	38.945	63.096	0.601	0.548	1.627	932.202		BRF1	3.161	1.339	2.361	0.018	23.591	31.582	0.715	0.474	1.711	325.311		SERPINB7	-0.986	0.384	-2.566	0.01	0.373	0.143	-4.374	0	0.176	0.792
PDLIM3	3.446	1.523	2.263	0.024	31.36	47.748	0.636	0.525	1.586	619.999		C14orf1	-1.946	0.826	-2.357	0.018	0.143	0.118	-7.269	0	0.028	0.72		HMX1	0.525	0.203	2.585	0.01	1.691	0.343	2.011	0.044	1.135	2.517
PLA2G4C	2.515	1.115	2.256	0.024	12.371	13.79	0.825	0.41	1.392	109.968		C4orf6	0.826	0.349	2.366	0.018	2.284	0.797	1.611	0.107	1.152	4.526		CNPY4	-1.469	0.571	-2.573	0.01	0.23	0.131	-5.86	0	0.075	0.705
FMO4	2.214	0.979	2.263	0.024	9.156	8.961	0.91	0.363	1.345	62.341		CEMP1	-1.193	0.505	-2.361	0.018	0.303	0.153	-4.547	0	0.113	0.816		WDR4	1.539	0.601	2.56	0.01	4.662	2.803	1.306	0.191	1.435	15.147
WDR76	2.167	0.959	2.26	0.024	8.728	8.366	0.924	0.356	1.334	57.127		CXCR3	-1.805	0.765	-2.359	0.018	0.165	0.126	-6.637	0	0.037	0.737		RIT1	-1.978	0.763	-2.592	0.01	0.138	0.106	-8.158	0	0.031	0.618
CCDC102B	1.778	0.789	2.254	0.024	5.916	4.665	1.054	0.292	1.261	27.745		INO80B	-3.018	1.273	-2.371	0.018	0.049	0.062	-15.281	0	0.004	0.593		DESI1	1.34	0.521	2.573	0.01	3.819	1.989	1.417	0.156	1.376	10.598
AMZ2	-1.714	0.761	-2.252	0.024	0.18	0.137	-5.98	0	0.041	0.801		MPV17	-2.434	1.032	-2.358	0.018	0.088	0.091	-10.08	0	0.012	0.663		CRYZL1	2.175	0.844	2.577	0.01	8.798	7.425	1.05	0.294	1.683	45.999
THTPA	-2.228	0.986	-2.261	0.024	0.108	0.106	-8.405	0	0.016	0.743		PRX	-2.561	1.079	-2.374	0.018	0.077	0.083	-11.077	0	0.009	0.64		RNF138	1.345	0.525	2.56	0.01	3.837	2.016	1.407	0.159	1.37	10.745
ORMDL2	-2.304	1.023	-2.252	0.024	0.1	0.102	-8.807	0	0.013	0.742		SCEL	1.206	0.51	2.367	0.018	3.341	1.703	1.375	0.169	1.231	9.071		PRIM1	1.334	0.518	2.574	0.01	3.798	1.969	1.421	0.155	1.375	10.493
PRPS1L1	-2.438	1.077	-2.263	0.024	0.087	0.094	-9.699	0	0.011	0.722		SLC7A5	-2.021	0.856	-2.361	0.018	0.133	0.113	-7.643	0	0.025	0.71		FAM3C	-1.771	0.685	-2.584	0.01	0.17	0.117	-7.116	0	0.044	0.652
DECR1	-3.206	1.419	-2.259	0.024	0.041	0.057	-16.687	0	0.003	0.654		APOL5	1.648	0.701	2.351	0.019	5.199	3.644	1.152	0.249	1.316	20.54		FLII	-1.246	0.485	-2.567	0.01	0.288	0.14	-5.101	0	0.111	0.745
ZDHHC17	-3.501	1.554	-2.254	0.024	0.03	0.047	-20.7	0	0.001	0.634		ARHGAP4	-2.618	1.113	-2.352	0.019	0.073	0.081	-11.415	0	0.008	0.646		UGP2	-2.152	0.841	-2.56	0.01	0.116	0.098	-9.047	0	0.022	0.604
KLHL21	-3.625	1.604	-2.26	0.024	0.027	0.043	-22.774	0	0.001	0.618		CASP3	-2.101	0.894	-2.349	0.019	0.122	0.109	-8.025	0	0.021	0.706		GART	1.855	0.723	2.565	0.01	6.389	4.62	1.166	0.243	1.549	26.362
B4GALT7	-4.163	1.848	-2.252	0.024	0.016	0.029	-34.224	0	0	0.583		CCDC81	1.382	0.588	2.351	0.019	3.982	2.341	1.274	0.203	1.258	12.605		OAS3	0.71	0.276	2.571	0.01	2.034	0.562	1.841	0.066	1.184	3.495
PNPO	3.129	1.392	2.248	0.025	22.862	31.828	0.687	0.492	1.493	350.079		CNGA1	1.369	0.584	2.344	0.019	3.93	2.294	1.277	0.202	1.252	12.341		MAD2L1	1.075	0.416	2.585	0.01	2.931	1.219	1.584	0.113	1.297	6.622
CCL23	2.493	1.114	2.237	0.025	12.099	13.483	0.823	0.41	1.362	107.484		FBXO46	-1.362	0.58	-2.346	0.019	0.256	0.149	-5.003	0	0.082	0.799		ANXA5	-1.636	0.639	-2.561	0.01	0.195	0.124	-6.473	0	0.056	0.681
CRYM	2.404	1.073	2.24	0.025	11.067	11.877	0.848	0.397	1.351	90.678		MIR622	0.802	0.341	2.355	0.019	2.231	0.76	1.619	0.105	1.144	4.35		RPL18	1.083	0.418	2.589	0.01	2.954	1.236	1.581	0.114	1.301	6.709
ATP2C2	2.157	0.964	2.237	0.025	8.642	8.332	0.917	0.359	1.306	57.186		PDK2	-2.867	1.226	-2.339	0.019	0.057	0.07	-13.529	0	0.005	0.628		CRMP1	-1.68	0.664	-2.531	0.011	0.186	0.124	-6.576	0	0.051	0.685
GPR22	1.678	0.749	2.24	0.025	5.356	4.013	1.085	0.278	1.233	23.257		PSMD6	-1.812	0.77	-2.354	0.019	0.163	0.126	-6.654	0	0.036	0.739		TENC1	-1.236	0.484	-2.554	0.011	0.291	0.141	-5.044	0	0.113	0.75
MMP7	1.165	0.521	2.236	0.025	3.206	1.671	1.321	0.187	1.155	8.903		SPAG16	2.486	1.064	2.337	0.019	12.014	12.783	0.862	0.389	1.493	96.687		PDSS1	1.487	0.586	2.538	0.011	4.423	2.591	1.321	0.186	1.403	13.942
CSTF2T	-0.85	0.381	-2.234	0.025	0.427	0.163	-3.521	0	0.203	0.901		TRMU	-4.526	1.936	-2.338	0.019	0.011	0.021	-47.214	0	0	0.481		NEO1	-0.81	0.319	-2.54	0.011	0.445	0.142	-3.914	0	0.238	0.831
ELK3	-1.656	0.737	-2.247	0.025	0.191	0.141	-5.751	0	0.045	0.81		ANGPTL2	-2.896	1.248	-2.321	0.02	0.055	0.069	-13.708	0	0.005	0.638		POLR1B	1.814	0.711	2.552	0.011	6.134	4.359	1.178	0.239	1.523	24.7
BID	-2.449	1.089	-2.248	0.025	0.086	0.094	-9.708	0	0.01	0.731		BBOX1	1.531	0.66	2.321	0.02	4.623	3.049	1.188	0.235	1.269	16.838		MXI1	1.153	0.454	2.539	0.011	3.166	1.437	1.507	0.132	1.301	7.707
GUCA2B	-3.645	1.624	-2.245	0.025	0.026	0.042	-22.97	0	0.001	0.629		BEGAIN	3.133	1.344	2.331	0.02	22.939	30.827	0.712	0.477	1.647	319.523		POLR3D	1.446	0.571	2.534	0.011	4.245	2.422	1.34	0.18	1.387	12.989
NMT2	-4.114	1.841	-2.235	0.025	0.016	0.03	-32.686	0	0	0.603		EVC	2.687	1.153	2.33	0.02	14.684	16.931	0.808	0.419	1.532	140.709		FAM65A	-1.302	0.513	-2.54	0.011	0.272	0.139	-5.223	0	0.1	0.743
CROCCP3	3.652	1.644	2.222	0.026	38.571	63.409	0.593	0.554	1.538	967.424		GBX1	1.448	0.623	2.326	0.02	4.255	2.649	1.229	0.219	1.256	14.417		UCHL3	1.378	0.542	2.543	0.011	3.968	2.15	1.38	0.168	1.372	11.479
BCS1L	3.433	1.541	2.229	0.026	30.977	47.723	0.628	0.53	1.513	634.444		GPR126	1.47	0.633	2.323	0.02	4.348	2.751	1.217	0.224	1.258	15.025		PITPNA	-1.612	0.637	-2.53	0.011	0.199	0.127	-6.297	0	0.057	0.696
SAGE1	2.427	1.093	2.221	0.026	11.324	12.372	0.834	0.404	1.33	96.383		HMG20B	-3.537	1.518	-2.33	0.02	0.029	0.044	-21.978	0	0.001	0.57		TAF1D	1.176	0.462	2.543	0.011	3.241	1.499	1.495	0.135	1.309	8.023
SERPINI2	1.877	0.846	2.219	0.026	6.534	5.528	1.001	0.317	1.245	34.301		SQSTM1	3.088	1.327	2.327	0.02	21.928	29.092	0.719	0.472	1.628	295.314		ABCE1	1.808	0.71	2.545	0.011	6.101	4.335	1.177	0.239	1.516	24.558
TSPYL4	0.845	0.379	2.231	0.026	2.328	0.881	1.507	0.132	1.108	4.888		UBA5	-2.482	1.068	-2.325	0.02	0.084	0.089	-10.274	0	0.01	0.677		PYCR1	0.664	0.262	2.533	0.011	1.942	0.509	1.851	0.064	1.162	3.246
TMBIM4	-1.378	0.619	-2.226	0.026	0.252	0.156	-4.793	0	0.075	0.848		USP33	-1.11	0.479	-2.317	0.02	0.33	0.158	-4.248	0	0.129	0.843		TARS	1.792	0.701	2.557	0.011	6.002	4.205	1.189	0.234	1.52	23.697
GPX7	-1.408	0.631	-2.231	0.026	0.245	0.154	-4.891	0	0.071	0.843		VPS26A	-2.888	1.24	-2.329	0.02	0.056	0.069	-13.679	0	0.005	0.633		RUVBL2	1.485	0.585	2.538	0.011	4.417	2.585	1.322	0.186	1.403	13.911
SLC31A2	-2.865	1.288	-2.225	0.026	0.057	0.073	-12.853	0	0.005	0.711		GAS6	1.745	0.756	2.307	0.021	5.724	4.33	1.091	0.275	1.3	25.207		SNX5	1.597	0.624	2.558	0.011	4.936	3.08	1.278	0.201	1.453	16.772
PREB	-3.11	1.394	-2.23	0.026	0.045	0.062	-15.361	0	0.003	0.686		HINFP	2.457	1.062	2.314	0.021	11.675	12.398	0.861	0.389	1.457	93.574		LCN2	-0.243	0.097	-2.519	0.012	0.784	0.076	-2.851	0.004	0.649	0.947
NF2	3.489	1.573	2.219	0.027	32.77	51.539	0.616	0.538	1.502	714.835		PLEKHA6	2.162	0.941	2.299	0.021	8.692	8.175	0.941	0.347	1.376	54.915		MITF	-1.707	0.68	-2.511	0.012	0.181	0.123	-6.635	0	0.048	0.688
TADA3	3.434	1.556	2.207	0.027	31.011	48.254	0.622	0.534	1.469	654.659		POU3F4	1.188	0.515	2.307	0.021	3.281	1.69	1.35	0.177	1.196	9.004		C16orf45	-1.265	0.506	-2.5	0.012	0.282	0.143	-5.027	0	0.105	0.761
PNLIPRP2	3.201	1.447	2.211	0.027	24.554	35.541	0.663	0.508	1.439	418.995		PRKAA2	1.653	0.719	2.3	0.021	5.223	3.754	1.125	0.261	1.277	21.366		KCNC3	-2.062	0.821	-2.512	0.012	0.127	0.104	-8.357	0	0.025	0.636
PLA2G2F	3.2	1.444	2.216	0.027	24.539	35.445	0.664	0.507	1.447	416.261		SMAD6	1.612	0.7	2.302	0.021	5.014	3.511	1.143	0.253	1.271	19.781		NDRG4	-1.001	0.396	-2.525	0.012	0.368	0.146	-4.34	0	0.169	0.799
ZNF528	2.245	1.015	2.213	0.027	9.44	9.577	0.881	0.378	1.292	68.951		SORL1	-2.276	0.989	-2.302	0.021	0.103	0.102	-8.839	0	0.015	0.713		IL17RB	0.601	0.238	2.522	0.012	1.824	0.435	1.896	0.058	1.143	2.911
IQCK	1.977	0.896	2.206	0.027	7.219	6.467	0.962	0.336	1.247	41.79		STK38L	-1.198	0.521	-2.299	0.021	0.302	0.157	-4.441	0	0.109	0.838		GPR153	-1.143	0.458	-2.498	0.012	0.319	0.146	-4.67	0	0.13	0.782
TFPI2	1.279	0.578	2.212	0.027	3.594	2.078	1.248	0.212	1.157	11.159		USP2	2.528	1.092	2.314	0.021	12.523	13.678	0.842	0.4	1.472	106.519		DFNA5	-0.931	0.372	-2.505	0.012	0.394	0.146	-4.135	0	0.19	0.817
HIST1H4G	1.141	0.517	2.208	0.027	3.131	1.618	1.317	0.188	1.137	8.623		ANTXR1	-1.697	0.743	-2.283	0.022	0.183	0.136	-5.996	0	0.043	0.787		SLC17A5	-1.56	0.619	-2.519	0.012	0.21	0.13	-6.072	0	0.062	0.707
NFATC3	-1.83	0.829	-2.209	0.027	0.16	0.133	-6.318	0	0.032	0.814		DCLK1	2.391	1.04	2.299	0.022	10.929	11.369	0.873	0.382	1.423	83.953		TNFAIP6	0.541	0.217	2.498	0.012	1.718	0.372	1.929	0.054	1.124	2.627
MCF2L-AS1	-2.613	1.179	-2.217	0.027	0.073	0.086	-10.723	0	0.007	0.739		ELK3	-1.192	0.521	-2.29	0.022	0.304	0.158	-4.407	0	0.109	0.842		SLC7A1	1.181	0.469	2.52	0.012	3.259	1.527	1.479	0.139	1.3	8.166
ASCC2	-4.434	2.004	-2.212	0.027	0.012	0.024	-41.54	0	0	0.603		EPB41L1	2.835	1.239	2.288	0.022	17.024	21.095	0.76	0.447	1.501	193.106		C12orf43	1.83	0.725	2.523	0.012	6.236	4.524	1.158	0.247	1.505	25.845
HMG20B	-4.675	2.109	-2.217	0.027	0.009	0.02	-50.36	0	0	0.582		GTF3C5	2.209	0.961	2.298	0.022	9.105	8.753	0.926	0.354	1.384	59.916		SMG6	-1.918	0.761	-2.518	0.012	0.147	0.112	-7.624	0	0.033	0.654
EXOSC2	2.425	1.104	2.197	0.028	11.302	12.476	0.826	0.409	1.299	98.353		HEBP2	1.634	0.715	2.287	0.022	5.123	3.661	1.126	0.26	1.263	20.785		GPRC5B	0.625	0.247	2.526	0.012	1.869	0.462	1.878	0.06	1.15	3.035
PDC	2.417	1.101	2.195	0.028	11.217	12.351	0.827	0.408	1.296	97.086		HIC2	-1.646	0.719	-2.291	0.022	0.193	0.139	-5.827	0	0.047	0.788		POR	-1.571	0.625	-2.515	0.012	0.208	0.13	-6.104	0	0.061	0.707
TDRD12	2.348	1.068	2.198	0.028	10.463	11.175	0.847	0.397	1.29	84.871		LINC00115	-0.798	0.348	-2.29	0.022	0.45	0.157	-3.504	0	0.227	0.891		GTF2H3	1.605	0.637	2.519	0.012	4.98	3.175	1.254	0.21	1.428	17.372
PRG3	2.165	0.985	2.198	0.028	8.718	8.589	0.899	0.369	1.264	60.123		LMNA	-3.302	1.443	-2.288	0.022	0.037	0.053	-18.136	0	0.002	0.623		QSOX1	-0.939	0.374	-2.509	0.012	0.391	0.146	-4.161	0	0.188	0.814
TLR5	1.162	0.529	2.197	0.028	3.196	1.691	1.299	0.194	1.133	9.013		PQLC3	-1.817	0.791	-2.298	0.022	0.162	0.128	-6.519	0	0.035	0.765		IRAK3	0.53	0.212	2.504	0.012	1.7	0.36	1.943	0.052	1.122	2.574
LAMC2	0.572	0.261	2.191	0.028	1.772	0.463	1.668	0.095	1.062	2.957		PTEN	-0.745	0.326	-2.286	0.022	0.475	0.155	-3.394	0.001	0.251	0.899		RAI14	0.705	0.28	2.521	0.012	2.024	0.566	1.808	0.071	1.17	3.503
CXCL14	-0.86	0.392	-2.192	0.028	0.423	0.166	-3.476	0.001	0.196	0.913		RNH1	-3.171	1.386	-2.289	0.022	0.042	0.058	-16.485	0	0.003	0.634		UBE2A	-2.42	0.962	-2.515	0.012	0.089	0.086	-10.648	0	0.013	0.586
CNBP	-1.236	0.563	-2.196	0.028	0.291	0.164	-4.337	0	0.096	0.876		ZNF250	-3.786	1.648	-2.298	0.022	0.023	0.037	-26.161	0	0.001	0.573		FAM60A	0.749	0.298	2.51	0.012	2.114	0.631	1.767	0.077	1.178	3.794
PEPD	-2.852	1.301	-2.193	0.028	0.058	0.075	-12.55	0	0.005	0.739		CNBP	-0.973	0.429	-2.268	0.023	0.378	0.162	-3.837	0	0.163	0.876		TPM4	-1.471	0.584	-2.52	0.012	0.23	0.134	-5.747	0	0.073	0.721
NINJ2	-3.112	1.413	-2.202	0.028	0.045	0.063	-15.192	0	0.003	0.71		DBI	-1.239	0.543	-2.28	0.023	0.29	0.157	-4.511	0	0.1	0.84		HNRNPC	1.919	0.766	2.504	0.012	6.813	5.22	1.113	0.265	1.517	30.589
TMEM53	4.154	1.899	2.188	0.029	63.693	120.93	0.518	0.604	1.542	2631.51		DMD	2.839	1.252	2.267	0.023	17.101	21.412	0.752	0.452	1.47	198.979		HINT1	1.259	0.5	2.519	0.012	3.522	1.76	1.433	0.152	1.322	9.38
GPR110	2.77	1.271	2.179	0.029	15.961	20.292	0.737	0.461	1.321	192.872		FASLG	0.955	0.421	2.266	0.023	2.599	1.096	1.46	0.144	1.138	5.938		EEF2	0.925	0.369	2.508	0.012	2.523	0.931	1.636	0.102	1.224	5.199
CYP19A1	2.596	1.189	2.183	0.029	13.408	15.94	0.778	0.436	1.304	137.817		FBXL6	-3.295	1.444	-2.282	0.023	0.037	0.054	-17.985	0	0.002	0.628		EPHB3	-0.939	0.379	-2.478	0.013	0.391	0.148	-4.11	0	0.186	0.822
APEX2	2.39	1.097	2.18	0.029	10.918	11.974	0.828	0.407	1.272	93.682		GPR137B	-1.618	0.714	-2.266	0.023	0.198	0.142	-5.662	0	0.049	0.804		ACVR2B	1.159	0.468	2.475	0.013	3.186	1.492	1.465	0.143	1.273	7.978
ZNF221	2.216	1.014	2.185	0.029	9.167	9.297	0.878	0.38	1.256	66.915		OPN1SW	1.767	0.777	2.275	0.023	5.855	4.549	1.067	0.286	1.277	26.845		KANK2	-1.321	0.532	-2.483	0.013	0.267	0.142	-5.163	0	0.094	0.757
BCMO1	2.135	0.979	2.181	0.029	8.455	8.274	0.901	0.368	1.242	57.555		PCDHGB5	1.521	0.67	2.272	0.023	4.578	3.066	1.167	0.243	1.232	17.011		EFNA5	1.063	0.429	2.477	0.013	2.894	1.242	1.525	0.127	1.248	6.711
PLK1	2.079	0.953	2.181	0.029	7.993	7.617	0.918	0.359	1.235	51.747		PRG3	1.77	0.78	2.271	0.023	5.873	4.578	1.064	0.287	1.274	27.066		ARHGEF9	-1.029	0.416	-2.474	0.013	0.357	0.149	-4.323	0	0.158	0.807
DNAJC7	-1.561	0.713	-2.188	0.029	0.21	0.15	-5.277	0	0.052	0.85		PSEN1	2.703	1.191	2.27	0.023	14.927	17.778	0.783	0.433	1.446	154.074		SLC7A2	0.516	0.207	2.497	0.013	1.675	0.346	1.951	0.051	1.117	2.511
NCDN	-3.108	1.427	-2.179	0.029	0.045	0.064	-14.988	0	0.003	0.732		SLC6A8	-2.159	0.949	-2.274	0.023	0.115	0.11	-8.069	0	0.018	0.742		PPAT	1.027	0.411	2.498	0.013	2.793	1.149	1.561	0.119	1.247	6.254
DOK3	-3.708	1.702	-2.179	0.029	0.025	0.042	-23.377	0	0.001	0.689		TTPA	2.15	0.948	2.267	0.023	8.584	8.139	0.932	0.351	1.338	55.052		MAPKAPK5	1.508	0.609	2.477	0.013	4.517	2.75	1.279	0.201	1.37	14.895
MCTP1	3.173	1.462	2.17	0.03	23.889	34.937	0.655	0.512	1.359	419.825		ZNF221	1.785	0.784	2.278	0.023	5.962	4.673	1.062	0.288	1.283	27.7		PUS1	1.186	0.475	2.496	0.013	3.275	1.556	1.462	0.144	1.29	8.312
ADGB	2.633	1.216	2.165	0.03	13.915	16.922	0.763	0.445	1.283	150.874		ARMC7	-1.568	0.695	-2.256	0.024	0.209	0.145	-5.461	0	0.053	0.814		BCL2	0.741	0.298	2.489	0.013	2.098	0.625	1.758	0.079	1.171	3.762
IL11	2.311	1.066	2.167	0.03	10.082	10.751	0.845	0.398	1.247	81.509		CBX7	2.879	1.276	2.255	0.024	17.789	22.706	0.739	0.46	1.458	217.097		SLC37A4	0.777	0.311	2.496	0.013	2.175	0.677	1.735	0.083	1.182	4.004
TMEM180	2.208	1.017	2.171	0.03	9.094	9.247	0.875	0.381	1.24	66.714		CCL23	1.837	0.817	2.249	0.024	6.28	5.13	1.029	0.303	1.267	31.137		CRYZ	0.725	0.292	2.48	0.013	2.065	0.603	1.764	0.078	1.164	3.661
ACRV1	2.134	0.981	2.175	0.03	8.45	8.291	0.899	0.369	1.235	57.82		DPF3	1.986	0.881	2.254	0.024	7.287	6.421	0.979	0.328	1.295	40.988		RNF126	1.392	0.56	2.484	0.013	4.021	2.253	1.341	0.18	1.341	12.059
SPINT1	2.067	0.954	2.168	0.03	7.905	7.537	0.916	0.36	1.22	51.23		MTAP	1.556	0.688	2.261	0.024	4.74	3.262	1.147	0.252	1.23	18.262		RRBP1	-1.021	0.413	-2.472	0.013	0.36	0.149	-4.302	0	0.16	0.809
FOXA1	1.862	0.856	2.175	0.03	6.439	5.515	0.986	0.324	1.202	34.501		OR1A2	1.085	0.481	2.252	0.024	2.958	1.424	1.375	0.169	1.151	7.6		TUBA4A	-0.67	0.271	-2.476	0.013	0.512	0.138	-3.527	0	0.301	0.87
ARF6	-1.154	0.531	-2.172	0.03	0.315	0.168	-4.086	0	0.111	0.893		REC8	1.946	0.864	2.252	0.024	7.001	6.05	0.992	0.321	1.287	38.085		EIF3H	1.445	0.585	2.472	0.013	4.244	2.481	1.307	0.191	1.349	13.35
TACC1	-2.336	1.076	-2.171	0.03	0.097	0.104	-8.68	0	0.012	0.797		S100A14	0.967	0.427	2.263	0.024	2.631	1.125	1.45	0.147	1.138	6.08		RPS15A	1.082	0.434	2.494	0.013	2.951	1.28	1.524	0.128	1.261	6.906
GHITM	-2.4	1.108	-2.166	0.03	0.091	0.101	-9.046	0	0.01	0.796		TSPAN2	1.789	0.791	2.262	0.024	5.985	4.735	1.053	0.292	1.27	28.212		CTF1	-2.028	0.827	-2.452	0.014	0.132	0.109	-7.979	0	0.026	0.666
ZNF623	-3.233	1.49	-2.169	0.03	0.039	0.059	-16.338	0	0.002	0.732		AMOTL2	-3.587	1.601	-2.24	0.025	0.028	0.044	-21.938	0	0.001	0.638		XRCC3	1.889	0.77	2.455	0.014	6.612	5.088	1.103	0.27	1.463	29.878
TM6SF2	-4.934	2.278	-2.166	0.03	0.007	0.016	-60.57	0	0	0.625		CEBPA	1.652	0.739	2.235	0.025	5.217	3.856	1.094	0.274	1.226	22.208		RNF103	-1.812	0.738	-2.455	0.014	0.163	0.121	-6.937	0	0.038	0.694
FAM13A	3.319	1.537	2.16	0.031	27.624	42.449	0.627	0.531	1.359	561.406		CYB5R2	1.644	0.735	2.235	0.025	5.175	3.805	1.097	0.273	1.225	21.87		CHP1	-1.705	0.693	-2.46	0.014	0.182	0.126	-6.493	0	0.047	0.707
PHF2	2.644	1.226	2.157	0.031	14.064	17.24	0.758	0.449	1.273	155.428		DEFA6	1.154	0.515	2.238	0.025	3.17	1.634	1.328	0.184	1.154	8.705		TRIB1	0.943	0.385	2.452	0.014	2.568	0.988	1.588	0.112	1.209	5.457
H2AFY2	2.122	0.982	2.161	0.031	8.348	8.198	0.896	0.37	1.218	57.207		MBD5	-1.924	0.857	-2.245	0.025	0.146	0.125	-6.822	0	0.027	0.784		PCID2	1.347	0.548	2.458	0.014	3.846	2.107	1.351	0.177	1.314	11.256
RND3	1.827	0.845	2.162	0.031	6.214	5.252	0.993	0.321	1.186	32.566		PMCH	1.225	0.546	2.246	0.025	3.404	1.857	1.295	0.195	1.169	9.917		AIMP1	1.929	0.786	2.455	0.014	6.881	5.406	1.088	0.277	1.475	32.091
DHRS9	1.755	0.811	2.163	0.031	5.782	4.69	1.019	0.308	1.179	28.351		POLR1E	1.524	0.679	2.244	0.025	4.589	3.115	1.152	0.249	1.213	17.362		EEF1E1	1.202	0.49	2.45	0.014	3.326	1.631	1.426	0.154	1.272	8.697
FOXD3	1.52	0.704	2.159	0.031	4.572	3.219	1.11	0.267	1.15	18.174		RTCA	-2.017	0.902	-2.237	0.025	0.133	0.12	-7.225	0	0.023	0.779		OGDH	-1.81	0.733	-2.467	0.014	0.164	0.12	-6.964	0	0.039	0.689
PSMC2	-1.419	0.658	-2.157	0.031	0.242	0.159	-4.761	0	0.067	0.879		SLC12A9	-3.121	1.394	-2.238	0.025	0.044	0.062	-15.537	0	0.003	0.678		IFIH1	0.964	0.394	2.445	0.014	2.622	1.033	1.569	0.117	1.211	5.676
PPM1A	-1.593	0.738	-2.159	0.031	0.203	0.15	-5.31	0	0.048	0.863		SLC25A30	-2.505	1.115	-2.247	0.025	0.082	0.091	-10.083	0	0.009	0.726		DDX18	2.132	0.87	2.451	0.014	8.428	7.331	1.013	0.311	1.532	46.358
PRDX1	-1.733	0.801	-2.162	0.031	0.177	0.142	-5.811	0	0.037	0.85		ADH1C	1.542	0.693	2.225	0.026	4.674	3.239	1.134	0.257	1.202	18.182		MRPL12	1.065	0.433	2.459	0.014	2.9	1.256	1.513	0.13	1.241	6.775
M6PR	-1.884	0.872	-2.161	0.031	0.152	0.132	-6.402	0	0.028	0.839		DAD1	-1.288	0.578	-2.226	0.026	0.276	0.16	-4.538	0	0.089	0.857		WDR1	-1.813	0.736	-2.465	0.014	0.163	0.12	-6.976	0	0.039	0.69
N6AMT1	-2.132	0.99	-2.153	0.031	0.119	0.117	-7.504	0	0.017	0.826		FAM188A	1.531	0.687	2.23	0.026	4.622	3.174	1.141	0.254	1.203	17.753		RPL27A	0.899	0.368	2.445	0.014	2.456	0.903	1.613	0.107	1.195	5.048
DYNC1I2	-2.583	1.195	-2.161	0.031	0.076	0.09	-10.237	0	0.007	0.787		GSPT2	-1.606	0.724	-2.22	0.026	0.201	0.145	-5.506	0	0.049	0.829		RPS9	1.113	0.454	2.452	0.014	3.044	1.382	1.479	0.139	1.251	7.411
MAP4K3	-3.55	1.646	-2.156	0.031	0.029	0.047	-20.546	0	0.001	0.724		LRFN4	-2.377	1.068	-2.226	0.026	0.093	0.099	-9.152	0	0.011	0.752		COLEC12	-0.763	0.315	-2.422	0.015	0.466	0.147	-3.634	0	0.251	0.865
GPAA1	-5.587	2.591	-2.156	0.031	0.004	0.01	-102.657	0	0	0.601		MLH3	2.804	1.257	2.23	0.026	16.503	20.747	0.747	0.455	1.404	193.937		ITGA8	-2.074	0.854	-2.428	0.015	0.126	0.107	-8.144	0	0.024	0.67
FLT1	3.211	1.498	2.144	0.032	24.805	37.152	0.641	0.522	1.317	467.142		NQO1	2.162	0.97	2.228	0.026	8.684	8.424	0.912	0.362	1.297	58.137		VRTN	0.814	0.336	2.422	0.015	2.256	0.758	1.657	0.098	1.168	4.36
NXF3	2.924	1.36	2.151	0.032	18.623	25.324	0.696	0.486	1.296	267.643		P4HA1	2.125	0.953	2.228	0.026	8.37	7.98	0.924	0.356	1.292	54.234		DNM3	0.762	0.313	2.433	0.015	2.142	0.67	1.703	0.089	1.16	3.955
TRIM66	2.881	1.343	2.145	0.032	17.84	23.959	0.703	0.482	1.283	248.08		PRPS1L1	-1.793	0.804	-2.231	0.026	0.167	0.134	-6.229	0	0.034	0.804		TLE2	-0.838	0.343	-2.443	0.015	0.433	0.148	-3.823	0	0.221	0.847
CASC1	2.369	1.105	2.145	0.032	10.69	11.807	0.821	0.412	1.227	93.147		RPP14	2.36	1.062	2.223	0.026	10.594	11.246	0.853	0.394	1.323	84.849		TRDMT1	1.692	0.698	2.423	0.015	5.431	3.793	1.168	0.243	1.382	21.346
GJC1	1.848	0.864	2.139	0.032	6.347	5.485	0.975	0.33	1.167	34.522		SETD8	1.724	0.772	2.232	0.026	5.604	4.327	1.064	0.287	1.234	25.45		PSD3	0.797	0.328	2.427	0.015	2.219	0.729	1.673	0.094	1.166	4.225
IL21	1.536	0.718	2.139	0.032	4.644	3.335	1.093	0.274	1.137	18.973		SNRPD3	-1.714	0.769	-2.229	0.026	0.18	0.138	-5.921	0	0.04	0.813		TAF4B	1.118	0.459	2.434	0.015	3.059	1.405	1.465	0.143	1.243	7.526
ATP11B	-1.5	0.7	-2.142	0.032	0.223	0.156	-4.974	0	0.057	0.88		THTPA	-1.7	0.763	-2.229	0.026	0.183	0.139	-5.864	0	0.041	0.815		SNTB1	0.879	0.36	2.439	0.015	2.409	0.868	1.623	0.105	1.188	4.883
DAZAP2	-1.55	0.722	-2.146	0.032	0.212	0.153	-5.138	0	0.052	0.874		TRPM4	2.766	1.245	2.221	0.026	15.889	19.785	0.753	0.452	1.384	182.406		LIAS	1.352	0.555	2.435	0.015	3.867	2.147	1.335	0.182	1.302	11.482
DAPP1	-1.616	0.755	-2.141	0.032	0.199	0.15	-5.345	0	0.045	0.872		AHCYL2	-3.382	1.528	-2.214	0.027	0.034	0.052	-18.612	0	0.002	0.679		CENPQ	2.199	0.903	2.436	0.015	9.017	8.142	0.985	0.325	1.536	52.926
LIN7C	-1.763	0.824	-2.139	0.032	0.172	0.141	-5.86	0	0.034	0.863		APOH	1.755	0.793	2.214	0.027	5.785	4.586	1.043	0.297	1.223	27.359		WDR12	1.733	0.709	2.444	0.015	5.658	4.012	1.161	0.246	1.409	22.715
LAIR2	-3.671	1.715	-2.14	0.032	0.025	0.044	-22.331	0	0.001	0.734		CDC42EP4	1.038	0.469	2.213	0.027	2.823	1.324	1.377	0.168	1.126	7.078		THOP1	1.208	0.497	2.429	0.015	3.348	1.665	1.41	0.159	1.263	8.875
SLC3A1	2.723	1.278	2.131	0.033	15.231	19.461	0.731	0.465	1.245	186.345		CSTF2	-3.809	1.724	-2.209	0.027	0.022	0.038	-25.572	0	0.001	0.651		RING1	-2.021	0.834	-2.422	0.015	0.133	0.111	-7.845	0	0.026	0.68
KRTAP9-9	1.286	0.604	2.129	0.033	3.618	2.186	1.198	0.231	1.107	11.822		GZMH	-1.745	0.79	-2.21	0.027	0.175	0.138	-5.987	0	0.037	0.821		PAFAH1B1	-1.95	0.803	-2.43	0.015	0.142	0.114	-7.513	0	0.03	0.686
IL12B	1.247	0.585	2.13	0.033	3.479	2.036	1.217	0.224	1.104	10.956		MSH6	-1.554	0.703	-2.211	0.027	0.211	0.149	-5.309	0	0.053	0.838		KIT	0.402	0.166	2.426	0.015	1.495	0.248	1.998	0.046	1.08	2.068
LOC440434	-1.023	0.48	-2.134	0.033	0.359	0.172	-3.716	0	0.14	0.92		NCDN	-2.42	1.091	-2.218	0.027	0.089	0.097	-9.394	0	0.01	0.754		EIF3G	1.51	0.619	2.437	0.015	4.525	2.803	1.258	0.209	1.344	15.238
MAGEA10	-2.22	1.042	-2.131	0.033	0.109	0.113	-7.876	0	0.014	0.837		TEX264	-3.53	1.595	-2.212	0.027	0.029	0.047	-20.753	0	0.001	0.669		CYC1	1.194	0.491	2.431	0.015	3.301	1.621	1.419	0.156	1.26	8.644
CASP1	-2.379	1.115	-2.134	0.033	0.093	0.103	-8.787	0	0.01	0.823		UBXN7	-1.687	0.762	-2.213	0.027	0.185	0.141	-5.775	0	0.042	0.825		RPS16	1.024	0.42	2.439	0.015	2.784	1.169	1.526	0.127	1.223	6.34
NUP37	-2.549	1.198	-2.128	0.033	0.078	0.094	-9.849	0	0.007	0.818		ZNF551	-2.26	1.024	-2.206	0.027	0.104	0.107	-8.382	0	0.014	0.777		DLEU2	1.083	0.45	2.407	0.016	2.953	1.328	1.47	0.141	1.223	7.129
NME3	-3.699	1.73	-2.138	0.033	0.025	0.043	-22.772	0	0.001	0.735		ARHGEF38	1.706	0.774	2.204	0.028	5.505	4.261	1.057	0.29	1.208	25.098		KIF15	1.258	0.522	2.412	0.016	3.519	1.836	1.372	0.17	1.266	9.786
PLLP	-3.751	1.761	-2.13	0.033	0.023	0.041	-23.606	0	0.001	0.741		CALCB	1.783	0.811	2.199	0.028	5.949	4.824	1.026	0.305	1.214	29.151		MAPK7	-2.093	0.865	-2.42	0.016	0.123	0.107	-8.218	0	0.023	0.672
PPP6R2	-3.78	1.771	-2.135	0.033	0.023	0.04	-24.188	0	0.001	0.734		CYP2A7P1	2.421	1.102	2.197	0.028	11.256	12.406	0.827	0.408	1.298	97.617		LGR4	0.668	0.277	2.415	0.016	1.951	0.54	1.761	0.078	1.134	3.356
GBAP1	-4.549	2.129	-2.137	0.033	0.011	0.023	-43.926	0	0	0.687		DNAJB9	-1.277	0.58	-2.202	0.028	0.279	0.162	-4.459	0	0.09	0.869		MCPH1	1.366	0.569	2.4	0.016	3.92	2.231	1.309	0.191	1.285	11.959
GFOD1	3.486	1.642	2.123	0.034	32.665	53.638	0.59	0.555	1.307	816.204		EPN1	-2.725	1.24	-2.197	0.028	0.066	0.081	-11.497	0	0.006	0.745		TGS1	1.423	0.59	2.412	0.016	4.15	2.448	1.287	0.198	1.306	13.188
TRAIP	3.015	1.423	2.119	0.034	20.383	28.997	0.668	0.504	1.254	331.277		GABARAP	-0.736	0.334	-2.204	0.028	0.479	0.16	-3.256	0.001	0.249	0.922		MCCC1	1.318	0.548	2.406	0.016	3.735	2.046	1.337	0.181	1.277	10.927
EFHC2	2.676	1.266	2.115	0.034	14.529	18.387	0.736	0.462	1.216	173.566		GEMIN4	1.869	0.852	2.193	0.028	6.484	5.527	0.992	0.321	1.22	34.469		MRPL15	1.325	0.551	2.403	0.016	3.761	2.073	1.332	0.183	1.277	11.077
CASC5	2.458	1.16	2.118	0.034	11.678	13.552	0.788	0.431	1.201	113.536		MRPS31	1.589	0.723	2.199	0.028	4.901	3.543	1.101	0.271	1.188	20.215		SNHG17	0.765	0.319	2.398	0.016	2.148	0.685	1.676	0.094	1.15	4.014
POLR2C	2.386	1.125	2.12	0.034	10.87	12.232	0.807	0.42	1.198	98.654		NARFL	2.605	1.186	2.196	0.028	13.525	16.039	0.781	0.435	1.324	138.214		ASNS	0.706	0.294	2.405	0.016	2.025	0.594	1.725	0.085	1.139	3.6
CSF2RA	2.104	0.992	2.121	0.034	8.202	8.139	0.885	0.376	1.173	57.356		PLCE1	2.455	1.117	2.198	0.028	11.643	13.002	0.819	0.413	1.305	103.905		PRMT2	-1.315	0.546	-2.411	0.016	0.268	0.146	-4.995	0	0.092	0.782
C9orf38	1.859	0.879	2.114	0.034	6.418	5.642	0.96	0.337	1.146	35.954		PTER	1.267	0.577	2.197	0.028	3.55	2.048	1.245	0.213	1.146	10.994		ENOPH1	1.829	0.761	2.402	0.016	6.226	4.741	1.102	0.27	1.4	27.696
SRPX2	1.594	0.754	2.115	0.034	4.925	3.712	1.057	0.29	1.124	21.579		SIGLEC8	-2.678	1.221	-2.193	0.028	0.069	0.084	-11.105	0	0.006	0.752		RAMP1	0.646	0.267	2.419	0.016	1.908	0.509	1.782	0.075	1.13	3.219
SH2D4A	1.524	0.721	2.116	0.034	4.593	3.309	1.086	0.278	1.119	18.852		SUPT4H1	-0.724	0.33	-2.194	0.028	0.485	0.16	-3.222	0.001	0.254	0.925		EIF3I	1.558	0.649	2.402	0.016	4.751	3.082	1.217	0.224	1.332	16.942
TMSB4X	-0.451	0.213	-2.115	0.034	0.637	0.136	-2.672	0.008	0.42	0.967		TRIM29	1.365	0.623	2.192	0.028	3.915	2.437	1.196	0.232	1.156	13.263		ATP5O	1.297	0.54	2.401	0.016	3.657	1.975	1.345	0.179	1.269	10.54
CD63	-1.149	0.542	-2.122	0.034	0.317	0.172	-3.981	0	0.11	0.916		ADAM3A	1.275	0.584	2.183	0.029	3.579	2.091	1.234	0.217	1.139	11.246		RPL38	1.046	0.433	2.416	0.016	2.846	1.232	1.498	0.134	1.218	6.649
GNPTAB	-1.174	0.553	-2.124	0.034	0.309	0.171	-4.044	0	0.105	0.913		BUD31	-1.666	0.762	-2.185	0.029	0.189	0.144	-5.627	0	0.042	0.842		ASAP2	-1.123	0.472	-2.38	0.017	0.325	0.153	-4.396	0	0.129	0.82
UBA6	-1.349	0.636	-2.121	0.034	0.259	0.165	-4.488	0	0.075	0.902		C1orf174	-2.662	1.22	-2.182	0.029	0.07	0.085	-10.924	0	0.006	0.763		RPS6KA2	-1.207	0.505	-2.389	0.017	0.299	0.151	-4.636	0	0.111	0.805
CDC42	-1.394	0.658	-2.117	0.034	0.248	0.163	-4.602	0	0.068	0.902		CDC42EP2	-3.522	1.613	-2.184	0.029	0.03	0.048	-20.375	0	0.001	0.697		CDCP1	-0.777	0.325	-2.392	0.017	0.46	0.149	-3.618	0	0.243	0.869
GDAP2	-1.796	0.849	-2.114	0.034	0.166	0.141	-5.916	0	0.031	0.877		CPOX	-2.366	1.086	-2.178	0.029	0.094	0.102	-8.888	0	0.011	0.789		F3	-0.496	0.208	-2.383	0.017	0.609	0.127	-3.086	0.002	0.405	0.916
CCDC91	-1.831	0.866	-2.114	0.034	0.16	0.139	-6.051	0	0.029	0.875		CRYBB2	-2.223	1.017	-2.187	0.029	0.108	0.11	-8.104	0	0.015	0.794		SLC9A6	-2.262	0.946	-2.391	0.017	0.104	0.099	-9.094	0	0.016	0.665
FKBP11	-1.963	0.924	-2.125	0.034	0.14	0.13	-6.626	0	0.023	0.858		HGF	1.739	0.794	2.189	0.029	5.691	4.521	1.038	0.3	1.199	27.006		PDS5B	1.516	0.637	2.38	0.017	4.556	2.903	1.225	0.221	1.307	15.884
ITM2A	-2.012	0.947	-2.124	0.034	0.134	0.127	-6.84	0	0.021	0.856		MDFI	-2.91	1.332	-2.185	0.029	0.054	0.073	-13.034	0	0.004	0.741		RBM47	0.951	0.399	2.385	0.017	2.589	1.033	1.539	0.124	1.185	5.658
SNRPD3	-2.082	0.979	-2.126	0.034	0.125	0.122	-7.166	0	0.018	0.85		MPPED2	1.319	0.605	2.182	0.029	3.741	2.261	1.212	0.225	1.144	12.233		NDE1	0.864	0.363	2.378	0.017	2.372	0.862	1.592	0.111	1.164	4.834
CASD1	-3.259	1.533	-2.126	0.034	0.038	0.059	-16.324	0	0.002	0.776		MSL3	-2.148	0.985	-2.181	0.029	0.117	0.115	-7.683	0	0.017	0.805		PRKDC	1.074	0.45	2.387	0.017	2.927	1.317	1.463	0.143	1.212	7.07
RECQL4	-4.089	1.934	-2.114	0.034	0.017	0.032	-30.346	0	0	0.742		NAA40	-2.313	1.06	-2.181	0.029	0.099	0.105	-8.582	0	0.012	0.791		AGO4	-1.279	0.539	-2.371	0.018	0.278	0.15	-4.806	0	0.097	0.801
UNKL	-5.985	2.828	-2.116	0.034	0.003	0.007	-140.115	0	0	0.643		PPP1R3A	1.113	0.51	2.18	0.029	3.044	1.554	1.315	0.188	1.119	8.279		B4GALT6	0.766	0.325	2.356	0.018	2.15	0.699	1.646	0.1	1.137	4.065
LIMS2	3.226	1.529	2.11	0.035	25.188	38.513	0.628	0.53	1.258	504.3		PRKAG1	-2.232	1.022	-2.184	0.029	0.107	0.11	-8.142	0	0.014	0.795		POMZP3	-1.388	0.585	-2.373	0.018	0.25	0.146	-5.141	0	0.079	0.785
ECHDC3	2.671	1.264	2.112	0.035	14.448	18.264	0.736	0.462	1.213	172.13		TGDS	1.181	0.54	2.189	0.029	3.259	1.759	1.284	0.199	1.131	9.385		FLCN	-2.37	1	-2.37	0.018	0.094	0.094	-9.695	0	0.013	0.664
WFDC1	2.157	1.021	2.113	0.035	8.641	8.821	0.866	0.386	1.169	63.895		UTP14A	1.663	0.76	2.189	0.029	5.273	4.006	1.067	0.286	1.19	23.371		EPS8L2	-0.621	0.261	-2.375	0.018	0.538	0.141	-3.291	0.001	0.322	0.897
HOXD13	2.023	0.961	2.105	0.035	7.564	7.27	0.903	0.367	1.15	49.766		BAALC	1.455	0.669	2.176	0.03	4.285	2.866	1.146	0.252	1.155	15.893		LIMCH1	0.594	0.252	2.359	0.018	1.811	0.456	1.778	0.075	1.106	2.968
NOX1	1.703	0.81	2.103	0.035	5.489	4.444	1.01	0.312	1.123	26.831		CHP2	2.284	1.051	2.174	0.03	9.818	10.317	0.855	0.393	1.252	77.005		CHAC1	0.606	0.255	2.373	0.018	1.832	0.468	1.78	0.075	1.111	3.021
LGSN	1.649	0.782	2.109	0.035	5.201	4.066	1.033	0.301	1.124	24.071		EGR2	1.982	0.915	2.167	0.03	7.26	6.643	0.942	0.346	1.208	43.632		HIRA	1.567	0.66	2.373	0.018	4.793	3.165	1.198	0.231	1.314	17.486
PPP1R3A	1.426	0.678	2.103	0.035	4.161	2.82	1.121	0.262	1.102	15.708		GABRA2	1.178	0.544	2.166	0.03	3.247	1.765	1.273	0.203	1.119	9.423		ADK	1.043	0.441	2.368	0.018	2.839	1.251	1.47	0.141	1.197	6.732
TTC9	-2.065	0.982	-2.104	0.035	0.127	0.124	-7.017	0	0.019	0.868		INTS12	1.891	0.869	2.176	0.03	6.625	5.757	0.977	0.329	1.206	36.385		GTF3C3	1.638	0.69	2.375	0.018	5.145	3.548	1.168	0.243	1.332	19.88
EIF2AK3	-2.456	1.164	-2.109	0.035	0.086	0.1	-9.149	0	0.009	0.841		MOSPD3	-3.838	1.769	-2.169	0.03	0.022	0.038	-25.672	0	0.001	0.69		RALB	-1.063	0.448	-2.37	0.018	0.345	0.155	-4.226	0	0.143	0.832
DOK4	-3.913	1.856	-2.108	0.035	0.02	0.037	-26.42	0	0.001	0.76		PIGZ	-3.186	1.467	-2.172	0.03	0.041	0.061	-15.817	0	0.002	0.732		PLIN3	-1.056	0.446	-2.368	0.018	0.348	0.155	-4.204	0	0.145	0.834
ULK1	-8.291	3.927	-2.111	0.035	0	0.001	-1015.1	0	0	0.553		POP5	1.672	0.77	2.171	0.03	5.321	4.098	1.055	0.292	1.176	24.07		NOP16	1.293	0.546	2.369	0.018	3.645	1.99	1.329	0.184	1.25	10.629
GPATCH1	2.656	1.269	2.092	0.036	14.237	18.071	0.733	0.464	1.183	171.331		PSMF1	-2.543	1.17	-2.173	0.03	0.079	0.092	-10.008	0	0.008	0.78		MRPS10	1.583	0.671	2.36	0.018	4.867	3.264	1.185	0.236	1.308	18.117
CEACAM7	2.305	1.099	2.097	0.036	10.019	11.012	0.819	0.413	1.162	86.378		PVRIG	-1.735	0.801	-2.166	0.03	0.176	0.141	-5.83	0	0.037	0.848		LARS	1.221	0.514	2.374	0.018	3.389	1.743	1.371	0.17	1.237	9.287
OSGIN1	1.884	0.896	2.102	0.036	6.582	5.899	0.946	0.344	1.136	38.125		RECQL4	-3.341	1.538	-2.172	0.03	0.035	0.054	-17.709	0	0.002	0.722		FDFT1	0.988	0.418	2.366	0.018	2.686	1.122	1.503	0.133	1.185	6.091
ZCCHC10	1.594	0.76	2.096	0.036	4.921	3.741	1.048	0.295	1.109	21.833		SPA17	1.675	0.771	2.172	0.03	5.34	4.119	1.054	0.292	1.177	24.218		DHPS	2.14	0.903	2.37	0.018	8.499	7.675	0.977	0.329	1.448	49.89
USP33	-1.364	0.652	-2.094	0.036	0.256	0.166	-4.472	0	0.071	0.916		TESK2	1.816	0.835	2.176	0.03	6.15	5.133	1.003	0.316	1.198	31.577		EIF2S2	1.446	0.611	2.369	0.018	4.248	2.594	1.252	0.211	1.284	14.059
DBI	-1.472	0.701	-2.1	0.036	0.23	0.161	-4.79	0	0.058	0.906		TPMT	-1.708	0.787	-2.17	0.03	0.181	0.143	-5.741	0	0.039	0.848		RPLP0	0.827	0.349	2.368	0.018	2.287	0.799	1.611	0.107	1.153	4.536
XRCC6	-1.654	0.789	-2.098	0.036	0.191	0.151	-5.364	0	0.041	0.897		ZG16	1.581	0.729	2.168	0.03	4.859	3.543	1.089	0.276	1.163	20.289		KCNQ4	5.107	2.181	2.342	0.019	165.156	360.161	0.456	0.649	2.3	11861.4
AKAP10	-1.921	0.915	-2.1	0.036	0.146	0.134	-6.373	0	0.024	0.88		ACRV1	1.65	0.764	2.161	0.031	5.207	3.976	1.058	0.29	1.166	23.259		NR6A1	2.546	1.09	2.337	0.019	12.76	13.905	0.846	0.398	1.508	108.004
LIME1	-4.889	2.326	-2.102	0.036	0.008	0.018	-56.696	0	0	0.718		BCL2	-0.482	0.224	-2.157	0.031	0.617	0.138	-2.772	0.006	0.398	0.957		SIX2	-1.22	0.52	-2.346	0.019	0.295	0.154	-4.591	0	0.107	0.818
FRY	2.49	1.196	2.081	0.037	12.06	14.427	0.767	0.443	1.156	125.781		BCMO1	1.541	0.715	2.155	0.031	4.667	3.337	1.099	0.272	1.149	18.952		DNAJB5	-1.336	0.569	-2.348	0.019	0.263	0.15	-4.929	0	0.086	0.802
HHLA2	2.27	1.089	2.084	0.037	9.675	10.537	0.823	0.41	1.145	81.785		CD47	-0.939	0.436	-2.155	0.031	0.391	0.17	-3.575	0	0.167	0.918		NAPG	-1.911	0.813	-2.351	0.019	0.148	0.12	-7.083	0	0.03	0.728
EFNA5	2.015	0.967	2.083	0.037	7.499	7.254	0.896	0.37	1.126	49.937		CTNNA3	1.759	0.816	2.157	0.031	5.807	4.737	1.015	0.31	1.174	28.724		WBP4	1.609	0.689	2.337	0.019	4.999	3.443	1.161	0.245	1.296	19.284
DEFB1	1.353	0.647	2.091	0.037	3.868	2.503	1.146	0.252	1.088	13.748		DCTN1	-2.141	0.99	-2.163	0.031	0.118	0.116	-7.581	0	0.017	0.818		ERICH1	1.503	0.643	2.339	0.019	4.497	2.891	1.21	0.226	1.276	15.855
SKIL	-1.005	0.481	-2.09	0.037	0.366	0.176	-3.601	0	0.143	0.939		IDO1	0.858	0.398	2.157	0.031	2.359	0.938	1.448	0.148	1.081	5.144		HYI	-0.753	0.322	-2.341	0.019	0.471	0.152	-3.492	0	0.251	0.885
CEMP1	-1.407	0.673	-2.09	0.037	0.245	0.165	-4.58	0	0.065	0.916		NOP16	2.308	1.07	2.156	0.031	10.05	10.756	0.841	0.4	1.234	81.881		SH2B3	1.567	0.668	2.347	0.019	4.793	3.2	1.185	0.236	1.295	17.738
XPC	-2.113	1.013	-2.085	0.037	0.121	0.122	-7.177	0	0.017	0.881		NOX1	1.334	0.618	2.16	0.031	3.797	2.346	1.192	0.233	1.131	12.747		MGAT3	0.616	0.263	2.341	0.019	1.851	0.487	1.748	0.08	1.106	3.099
LMBRD1	-2.132	1.021	-2.089	0.037	0.119	0.121	-7.282	0	0.016	0.877		NSUN7	2.229	1.035	2.155	0.031	9.292	9.613	0.863	0.388	1.223	70.59		CARHSP1	-1.368	0.581	-2.354	0.019	0.255	0.148	-5.036	0	0.082	0.795
MNAT1	-2.227	1.069	-2.082	0.037	0.108	0.115	-7.735	0	0.013	0.877		PRNP	-2.466	1.146	-2.153	0.031	0.085	0.097	-9.408	0	0.009	0.802		FJX1	0.548	0.233	2.353	0.019	1.73	0.403	1.812	0.07	1.096	2.732
CYB5R3	-2.278	1.091	-2.087	0.037	0.102	0.112	-8.025	0	0.012	0.87		SPC24	-2.295	1.064	-2.156	0.031	0.101	0.107	-8.383	0	0.013	0.812		MRTO4	1.268	0.539	2.354	0.019	3.553	1.913	1.334	0.182	1.236	10.209
BCAP31	-2.642	1.264	-2.09	0.037	0.071	0.09	-10.317	0	0.006	0.848		UBA3	-1.708	0.792	-2.155	0.031	0.181	0.144	-5.702	0	0.038	0.856		MRPS27	1.391	0.594	2.341	0.019	4.021	2.389	1.264	0.206	1.254	12.887
ZNF507	-3.107	1.491	-2.084	0.037	0.045	0.067	-14.326	0	0.002	0.831		ALG5	1.567	0.73	2.146	0.032	4.792	3.499	1.084	0.278	1.146	20.048		TIMM10	1.211	0.517	2.343	0.019	3.358	1.737	1.358	0.174	1.219	9.253
GPT	-3.563	1.706	-2.089	0.037	0.028	0.048	-20.084	0	0.001	0.803		ARHGAP33	-3.431	1.598	-2.147	0.032	0.032	0.052	-18.719	0	0.001	0.741		IFIT1	0.384	0.164	2.337	0.019	1.468	0.241	1.941	0.052	1.064	2.025
MFAP2	2.262	1.088	2.08	0.038	9.603	10.444	0.824	0.41	1.139	80.94		BCAP31	-2.013	0.94	-2.141	0.032	0.134	0.126	-6.899	0	0.021	0.844		AES	-2.247	0.96	-2.339	0.019	0.106	0.102	-8.806	0	0.016	0.695
ORC3	-2.209	1.066	-2.073	0.038	0.11	0.117	-7.607	0	0.014	0.887		C1QL1	-1.957	0.91	-2.15	0.032	0.141	0.129	-6.676	0	0.024	0.841		LMO3	0.4	0.172	2.325	0.02	1.492	0.257	1.916	0.055	1.065	2.091
SIGIRR	-2.956	1.425	-2.075	0.038	0.052	0.074	-12.797	0	0.003	0.848		CASC5	1.905	0.888	2.145	0.032	6.717	5.964	0.959	0.338	1.179	38.275		EBLN2	1.852	0.798	2.321	0.02	6.37	5.082	1.057	0.291	1.334	30.421
ZSCAN12	-3.365	1.619	-2.078	0.038	0.035	0.056	-17.257	0	0.001	0.826		CNOT6	1.985	0.928	2.14	0.032	7.279	6.753	0.93	0.352	1.181	44.85		SGCB	-0.919	0.396	-2.32	0.02	0.399	0.158	-3.805	0	0.183	0.867
SLC3A2	3.072	1.486	2.068	0.039	21.591	32.08	0.642	0.521	1.174	397.194		CYLC2	1.224	0.57	2.149	0.032	3.4	1.936	1.239	0.215	1.113	10.381		CREB3L2	-1.052	0.454	-2.319	0.02	0.349	0.158	-4.109	0	0.143	0.85
VTCN1	2.38	1.151	2.067	0.039	10.802	12.437	0.788	0.431	1.131	103.164		DNAH9	2.072	0.968	2.14	0.032	7.938	7.687	0.903	0.367	1.19	52.958		ORAI2	-1.287	0.553	-2.326	0.02	0.276	0.153	-4.738	0	0.093	0.817
SLC10A1	2.01	0.976	2.059	0.039	7.466	7.289	0.887	0.375	1.101	50.6		FCN3	-3.277	1.532	-2.14	0.032	0.038	0.058	-16.652	0	0.002	0.759		PEX26	2.073	0.89	2.33	0.02	7.951	7.076	0.982	0.326	1.39	45.494
CXXC4	1.59	0.769	2.067	0.039	4.905	3.774	1.035	0.301	1.086	22.158		HTATSF1	-2.163	1.009	-2.144	0.032	0.115	0.116	-7.627	0	0.016	0.831		LRP8	1.309	0.563	2.324	0.02	3.702	2.085	1.296	0.195	1.228	11.164
CELF2	-1.735	0.843	-2.059	0.039	0.176	0.149	-5.541	0	0.034	0.92		LRP5L	-3.716	1.736	-2.141	0.032	0.024	0.042	-23.11	0	0.001	0.73		FSTL3	0.29	0.125	2.321	0.02	1.336	0.167	2.015	0.044	1.046	1.707
PAPSS2	-2.106	1.023	-2.06	0.039	0.122	0.124	-7.058	0	0.016	0.903		LRRC2	1.801	0.842	2.14	0.032	6.056	5.098	0.992	0.321	1.163	31.526		IMPACT	1.209	0.521	2.32	0.02	3.35	1.746	1.346	0.178	1.206	9.304
ZNF276	-2.273	1.103	-2.06	0.039	0.103	0.114	-7.896	0	0.012	0.895		MRPS17	-1.734	0.807	-2.149	0.032	0.177	0.143	-5.778	0	0.036	0.859		MYO1C	-1.148	0.492	-2.335	0.02	0.317	0.156	-4.377	0	0.121	0.832
TRIP10	4.016	1.955	2.054	0.04	55.467	108.433	0.502	0.615	1.202	2558.91		PDCL	2.202	1.026	2.147	0.032	9.043	9.276	0.867	0.386	1.211	67.524		RGL2	-1.296	0.558	-2.322	0.02	0.274	0.153	-4.756	0	0.092	0.817
GDF10	3.222	1.567	2.056	0.04	25.066	39.266	0.613	0.54	1.163	540.14		PDLIM5	2.698	1.258	2.144	0.032	14.843	18.678	0.741	0.459	1.26	174.837		RPRD1A	1.301	0.56	2.323	0.02	3.671	2.055	1.3	0.194	1.226	10.997
PKD2L2	2.947	1.435	2.054	0.04	19.047	27.332	0.66	0.509	1.144	317.171		PRUNE2	1.992	0.928	2.145	0.032	7.328	6.804	0.93	0.352	1.188	45.211		CCL1	0.257	0.111	2.319	0.02	1.294	0.144	2.045	0.041	1.041	1.608
FAM76A	2.906	1.415	2.053	0.04	18.28	25.874	0.668	0.504	1.141	292.929		PSMA5	-1.548	0.721	-2.148	0.032	0.213	0.153	-5.138	0	0.052	0.873		GPS2	-1.617	0.696	-2.324	0.02	0.199	0.138	-5.803	0	0.051	0.776
PUS1	2.584	1.256	2.057	0.04	13.245	16.632	0.736	0.462	1.13	155.214		RB1CC1	-1.193	0.558	-2.139	0.032	0.303	0.169	-4.118	0	0.102	0.905		EZR	-1.048	0.451	-2.323	0.02	0.351	0.158	-4.106	0	0.145	0.849
RPL23AP53	2.324	1.131	2.055	0.04	10.212	11.55	0.798	0.425	1.113	93.716		SETDB1	2.218	1.035	2.143	0.032	9.186	9.507	0.861	0.389	1.208	69.84		IFNGR2	1.716	0.736	2.332	0.02	5.561	4.092	1.115	0.265	1.315	23.519
TSPAN12	2.049	0.999	2.05	0.04	7.759	7.753	0.872	0.383	1.095	55		SMS	-1.563	0.73	-2.142	0.032	0.21	0.153	-5.169	0	0.05	0.876		CNN2	-1.356	0.584	-2.323	0.02	0.258	0.15	-4.933	0	0.082	0.809
DUSP1	1.731	0.842	2.056	0.04	5.645	4.753	0.977	0.328	1.084	29.399		SPATA6	2.405	1.122	2.144	0.032	11.079	12.428	0.811	0.417	1.229	99.856		SRSF3	2.09	0.901	2.32	0.02	8.083	7.28	0.973	0.331	1.383	47.231
MAP2K2	1.567	0.761	2.059	0.04	4.793	3.649	1.04	0.299	1.078	21.311		TIPRL	-0.952	0.443	-2.148	0.032	0.386	0.171	-3.59	0	0.162	0.92		RPS28	0.957	0.41	2.334	0.02	2.603	1.067	1.502	0.133	1.166	5.812
OR1A2	1.263	0.616	2.051	0.04	3.535	2.176	1.165	0.244	1.058	11.813		TTC18	2.075	0.966	2.147	0.032	7.961	7.692	0.905	0.366	1.198	52.898		RAI2	-0.71	0.308	-2.308	0.021	0.491	0.151	-3.361	0.001	0.269	0.899
ZC3H7A	-1.978	0.962	-2.056	0.04	0.138	0.133	-6.474	0	0.021	0.912		ZNF512B	3.344	1.555	2.15	0.032	28.329	44.056	0.62	0.535	1.344	597.01		ZKSCAN3	-2.782	1.202	-2.315	0.021	0.062	0.074	-12.607	0	0.006	0.653
SESN1	-2.93	1.424	-2.058	0.04	0.053	0.076	-12.45	0	0.003	0.87		ACPP	1.785	0.836	2.134	0.033	5.957	4.981	0.995	0.32	1.157	30.674		PTPRZ1	-0.491	0.212	-2.317	0.021	0.612	0.13	-2.992	0.003	0.404	0.927
FEZ2	-3.564	1.733	-2.057	0.04	0.028	0.049	-19.8	0	0.001	0.846		COQ3	1.824	0.857	2.128	0.033	6.198	5.315	0.978	0.328	1.154	33.28		EPB41L5	-1.119	0.484	-2.313	0.021	0.327	0.158	-4.262	0	0.127	0.843
RNPEPL1	-3.858	1.877	-2.056	0.04	0.021	0.04	-24.707	0	0.001	0.835		CPEB1	2.018	0.944	2.138	0.033	7.524	7.103	0.918	0.358	1.183	47.863		CTSF	-0.644	0.279	-2.304	0.021	0.525	0.147	-3.234	0.001	0.304	0.908
FDPS	2.045	1	2.045	0.041	7.727	7.728	0.871	0.384	1.088	54.865		FUT5	-2.196	1.032	-2.127	0.033	0.111	0.115	-7.736	0	0.015	0.842		MMP15	-1.358	0.588	-2.311	0.021	0.257	0.151	-4.917	0	0.081	0.813
MUL1	1.848	0.904	2.045	0.041	6.349	5.738	0.932	0.351	1.08	37.329		HIGD2A	0.882	0.414	2.132	0.033	2.415	0.999	1.417	0.157	1.074	5.432		TGFBR1	-1.487	0.642	-2.317	0.021	0.226	0.145	-5.333	0	0.064	0.795
CD180	-0.648	0.317	-2.044	0.041	0.523	0.166	-2.877	0.004	0.281	0.974		INHA	-1.632	0.764	-2.135	0.033	0.196	0.149	-5.381	0	0.044	0.875		DOCK4	0.846	0.367	2.306	0.021	2.329	0.854	1.556	0.12	1.135	4.779
MAPRE1	-0.659	0.323	-2.041	0.041	0.517	0.167	-2.889	0.004	0.275	0.974		KCND1	2.491	1.167	2.134	0.033	12.068	14.086	0.786	0.432	1.225	118.897		PARPBP	1.047	0.453	2.31	0.021	2.849	1.291	1.432	0.152	1.172	6.927
CD3D	-1.601	0.785	-2.041	0.041	0.202	0.158	-5.045	0	0.043	0.939		MUL1	1.46	0.684	2.135	0.033	4.306	2.945	1.122	0.262	1.127	16.455		TMEM177	1.184	0.513	2.307	0.021	3.268	1.678	1.352	0.176	1.195	8.94
CST3	-1.968	0.963	-2.043	0.041	0.14	0.135	-6.39	0	0.021	0.923		TADA3	2.534	1.188	2.132	0.033	12.605	14.98	0.775	0.439	1.227	129.45		EPHX1	-0.896	0.387	-2.316	0.021	0.408	0.158	-3.747	0	0.191	0.871
BUD31	-2.1	1.026	-2.047	0.041	0.122	0.126	-6.988	0	0.016	0.914		TMEM59L	-2.888	1.354	-2.132	0.033	0.056	0.075	-12.518	0	0.004	0.792		ASUN	0.954	0.413	2.308	0.021	2.596	1.073	1.487	0.137	1.155	5.838
SIGMAR1	-2.364	1.155	-2.047	0.041	0.094	0.109	-8.343	0	0.01	0.904		VPS33B	2.224	1.045	2.129	0.033	9.246	9.661	0.854	0.393	1.193	71.67		RRP9	0.924	0.402	2.301	0.021	2.519	1.012	1.502	0.133	1.147	5.535
LRRC40	-2.819	1.38	-2.043	0.041	0.06	0.082	-11.421	0	0.004	0.892		AHNAK2	1.603	0.754	2.126	0.034	4.97	3.749	1.059	0.29	1.133	21.795		ST5	0.82	0.356	2.302	0.021	2.27	0.809	1.571	0.116	1.13	4.563
INO80B	-3.576	1.752	-2.041	0.041	0.028	0.049	-19.82	0	0.001	0.867		AKR1D1	1.938	0.912	2.124	0.034	6.944	6.335	0.938	0.348	1.162	41.509		C8orf33	1.023	0.445	2.301	0.021	2.781	1.237	1.44	0.15	1.164	6.649
CHRNA10	3.26	1.604	2.032	0.042	26.059	41.803	0.599	0.549	1.123	604.549		CEP85	1.871	0.884	2.118	0.034	6.497	5.74	0.958	0.338	1.15	36.709		NUP37	1.129	0.489	2.31	0.021	3.093	1.511	1.385	0.166	1.187	8.059
GFAP	3.029	1.487	2.037	0.042	20.685	30.763	0.64	0.522	1.121	381.574		CHST5	1.955	0.922	2.12	0.034	7.063	6.515	0.931	0.352	1.159	43.065		NFKBIE	1.095	0.474	2.308	0.021	2.989	1.418	1.403	0.161	1.18	7.574
CHP2	2.617	1.289	2.03	0.042	13.7	17.66	0.719	0.472	1.095	171.384		EIF2B3	2.451	1.154	2.124	0.034	11.599	13.382	0.792	0.428	1.209	111.294		RANBP1	1.014	0.44	2.304	0.021	2.756	1.213	1.448	0.148	1.164	6.529
CDKN2A	2.525	1.241	2.035	0.042	12.487	15.495	0.741	0.458	1.097	142.137		EPHX3	1.456	0.687	2.12	0.034	4.288	2.944	1.117	0.264	1.116	16.472		PRMT1	1.088	0.472	2.303	0.021	2.967	1.401	1.404	0.16	1.176	7.488
CORO2A	2.148	1.054	2.038	0.042	8.572	9.037	0.838	0.402	1.085	67.689		GLCE	-1.835	0.867	-2.116	0.034	0.16	0.138	-6.071	0	0.029	0.873		TBCA	0.858	0.373	2.303	0.021	2.359	0.879	1.546	0.122	1.136	4.897
CRISP2	1.976	0.973	2.032	0.042	7.216	7.019	0.886	0.376	1.072	48.558		HIST1H1B	1.024	0.484	2.115	0.034	2.784	1.348	1.324	0.186	1.078	7.19		RPL37A	0.964	0.418	2.305	0.021	2.623	1.097	1.479	0.139	1.155	5.956
CCDC81	1.518	0.747	2.033	0.042	4.565	3.409	1.046	0.296	1.056	19.726		HMMR	1.469	0.695	2.114	0.034	4.345	3.019	1.108	0.268	1.113	16.958		SEZ6L2	-0.664	0.289	-2.294	0.022	0.515	0.149	-3.256	0.001	0.292	0.908
IDO1	0.933	0.458	2.036	0.042	2.542	1.165	1.324	0.186	1.036	6.24		IRS1	-1.362	0.644	-2.114	0.034	0.256	0.165	-4.508	0	0.072	0.905		CRYAB	-0.806	0.352	-2.289	0.022	0.446	0.157	-3.519	0	0.224	0.891
CCND2	-1.164	0.574	-2.029	0.042	0.312	0.179	-3.84	0	0.101	0.961		LAMC3	-6.987	3.292	-2.122	0.034	0.001	0.003	-328.496	0	0	0.586		SLC19A3	1.463	0.638	2.293	0.022	4.317	2.754	1.205	0.228	1.237	15.07
SMU1	-1.263	0.621	-2.033	0.042	0.283	0.176	-4.084	0	0.084	0.955		LSM3	1.219	0.575	2.12	0.034	3.385	1.948	1.225	0.221	1.096	10.454		ARAP3	-1.397	0.612	-2.284	0.022	0.247	0.151	-4.975	0	0.075	0.82
TIPRL	-1.265	0.623	-2.03	0.042	0.282	0.176	-4.08	0	0.083	0.958		MOK	1.921	0.908	2.115	0.034	6.831	6.205	0.94	0.347	1.151	40.521		ABCC3	-1.001	0.436	-2.293	0.022	0.368	0.16	-3.941	0	0.156	0.865
FAM168B	-1.428	0.702	-2.033	0.042	0.24	0.168	-4.514	0	0.061	0.95		MRFAP1L1	-0.76	0.359	-2.119	0.034	0.467	0.168	-3.174	0.002	0.231	0.945		PTPRU	-0.737	0.322	-2.287	0.022	0.479	0.154	-3.381	0.001	0.255	0.9
TMEM50A	-1.633	0.801	-2.038	0.042	0.195	0.157	-5.141	0	0.041	0.939		PDHB	-1.777	0.836	-2.125	0.034	0.169	0.141	-5.876	0	0.033	0.871		SLC7A11	0.685	0.298	2.299	0.022	1.984	0.592	1.664	0.096	1.106	3.559
EXOSC4	-1.776	0.872	-2.036	0.042	0.169	0.148	-5.625	0	0.031	0.936		RCAN3	-1.555	0.733	-2.12	0.034	0.211	0.155	-5.091	0	0.05	0.889		CCDC132	-2.852	1.248	-2.285	0.022	0.058	0.072	-13.073	0	0.005	0.667
CTAGE5	-1.861	0.915	-2.034	0.042	0.155	0.142	-5.936	0	0.026	0.934		RGS10	-1.201	0.565	-2.126	0.034	0.301	0.17	-4.113	0	0.099	0.911		FHOD1	-1.181	0.516	-2.289	0.022	0.307	0.158	-4.376	0	0.112	0.844
LEPROTL1	-2.448	1.203	-2.034	0.042	0.086	0.104	-8.781	0	0.008	0.914		SLC3A2	2.505	1.178	2.126	0.034	12.247	14.433	0.779	0.436	1.216	123.359		MAFG	1.651	0.721	2.289	0.022	5.214	3.761	1.12	0.263	1.268	21.437
ZNF354A	-2.497	1.227	-2.036	0.042	0.082	0.101	-9.091	0	0.007	0.911		SMU1	-1.018	0.48	-2.123	0.034	0.361	0.173	-3.687	0	0.141	0.925		TPBG	-0.796	0.346	-2.296	0.022	0.451	0.156	-3.509	0	0.229	0.89
ZFP64	3.509	1.731	2.027	0.043	33.425	57.859	0.56	0.575	1.124	994.314		ABCB1	2.566	1.214	2.113	0.035	13.008	15.791	0.76	0.447	1.205	140.46		AGPAT2	-1.087	0.475	-2.289	0.022	0.337	0.16	-4.139	0	0.133	0.855
TBC1D2	2.899	1.435	2.02	0.043	18.148	26.04	0.659	0.51	1.09	302.101		ASB1	-1.704	0.81	-2.103	0.035	0.182	0.147	-5.548	0	0.037	0.891		HDAC6	-2.281	0.998	-2.287	0.022	0.102	0.102	-8.81	0	0.014	0.722
CA1	1.623	0.8	2.028	0.043	5.068	4.055	1.003	0.316	1.056	24.318		COX20	-0.696	0.33	-2.11	0.035	0.499	0.164	-3.049	0.002	0.261	0.952		APPL1	1.636	0.714	2.29	0.022	5.133	3.666	1.127	0.26	1.266	20.813
SCNN1A	1.502	0.741	2.028	0.043	4.492	3.327	1.05	0.294	1.052	19.181		CYB5R3	-1.677	0.797	-2.103	0.035	0.187	0.149	-5.454	0	0.039	0.892		CCDC71	1.968	0.862	2.283	0.022	7.157	6.17	0.998	0.318	1.321	38.772
NPVF	1.331	0.659	2.02	0.043	3.784	2.492	1.117	0.264	1.04	13.76		DEAF1	1.894	0.896	2.113	0.035	6.645	5.955	0.948	0.343	1.147	38.488		ITSN2	-1.55	0.679	-2.282	0.022	0.212	0.144	-5.464	0	0.056	0.804
OR2F2	1.237	0.61	2.027	0.043	3.445	2.102	1.163	0.245	1.042	11.389		DLX2	1.495	0.711	2.103	0.035	4.459	3.17	1.091	0.275	1.107	17.96		ARMCX6	-0.702	0.307	-2.287	0.022	0.496	0.152	-3.314	0.001	0.272	0.905
CD99	-1.175	0.58	-2.024	0.043	0.309	0.179	-3.854	0	0.099	0.964		GAP43	0.703	0.333	2.112	0.035	2.021	0.673	1.516	0.129	1.052	3.882		CDC42EP1	0.613	0.267	2.293	0.022	1.845	0.493	1.715	0.086	1.093	3.115
TYROBP	-1.49	0.735	-2.027	0.043	0.225	0.166	-4.677	0	0.053	0.952		MED16	-3.317	1.576	-2.105	0.035	0.036	0.057	-16.864	0	0.002	0.796		HADH	1.359	0.592	2.295	0.022	3.892	2.305	1.255	0.209	1.22	12.422
ATP6V0C	-2.659	1.314	-2.024	0.043	0.07	0.092	-10.106	0	0.005	0.92		PHLPP2	2.298	1.092	2.104	0.035	9.951	10.867	0.824	0.41	1.17	84.609		LCMT1	1.294	0.566	2.284	0.022	3.647	2.066	1.281	0.2	1.201	11.068
MED16	-4.051	2.002	-2.023	0.043	0.017	0.035	-28.184	0	0	0.882		PLA2G4C	1.849	0.878	2.105	0.035	6.351	5.576	0.96	0.337	1.136	35.5		ZFP36L2	-0.923	0.404	-2.285	0.022	0.397	0.16	-3.757	0	0.18	0.877
APBA3	-5.065	2.504	-2.023	0.043	0.006	0.016	-62.842	0	0	0.855		PNMA3	-3.048	1.444	-2.11	0.035	0.047	0.069	-13.891	0	0.003	0.805		YARS	1.453	0.632	2.298	0.022	4.274	2.702	1.212	0.226	1.238	14.754
ABHD3	2.471	1.225	2.017	0.044	11.833	14.495	0.747	0.455	1.072	130.56		STX10	-2.583	1.222	-2.114	0.035	0.076	0.092	-10.017	0	0.007	0.828		RB1	1.143	0.499	2.289	0.022	3.136	1.566	1.364	0.173	1.178	8.344
GABRQ	2.441	1.213	2.012	0.044	11.487	13.938	0.752	0.452	1.065	123.89		TFPI2	0.966	0.459	2.107	0.035	2.628	1.205	1.351	0.177	1.07	6.457		CCDC28B	0.507	0.222	2.288	0.022	1.66	0.368	1.795	0.073	1.075	2.563
MTHFSD	1.819	0.904	2.012	0.044	6.167	5.576	0.927	0.354	1.048	36.285		WIPI1	-1.523	0.721	-2.113	0.035	0.218	0.157	-4.976	0	0.053	0.895		TRAP1	0.933	0.406	2.299	0.022	2.543	1.032	1.494	0.135	1.147	5.635
DNAH3	1.749	0.87	2.01	0.044	5.747	5.001	0.949	0.342	1.044	31.63		ZSCAN12	-2.542	1.203	-2.112	0.035	0.079	0.095	-9.724	0	0.007	0.833		SRSF7	1.799	0.785	2.291	0.022	6.041	4.743	1.063	0.288	1.296	28.147
HIST1H2BN	1.084	0.539	2.012	0.044	2.956	1.593	1.228	0.219	1.028	8.498		BATF3	-1.975	0.942	-2.097	0.036	0.139	0.131	-6.59	0	0.022	0.879		SH3BGRL3	-1.062	0.464	-2.289	0.022	0.346	0.16	-4.078	0	0.139	0.858
RGS10	-1.539	0.765	-2.011	0.044	0.215	0.164	-4.783	0	0.048	0.962		CCR9	-1.693	0.807	-2.097	0.036	0.184	0.148	-5.496	0	0.038	0.895		UQCRC2	1.657	0.724	2.287	0.022	5.244	3.798	1.117	0.264	1.268	21.689
FAM98A	-1.874	0.931	-2.012	0.044	0.154	0.143	-5.918	0	0.025	0.953		CYP19A1	1.853	0.885	2.093	0.036	6.379	5.647	0.953	0.341	1.125	36.162		SLC25A3	1.289	0.562	2.295	0.022	3.631	2.04	1.29	0.197	1.207	10.92
HIC2	-1.912	0.948	-2.017	0.044	0.148	0.14	-6.086	0	0.023	0.947		ENDOD1	-2.017	0.964	-2.092	0.036	0.133	0.128	-6.757	0	0.02	0.88		HOXA4	0.909	0.401	2.267	0.023	2.481	0.994	1.489	0.136	1.131	5.442
UNC119	-2.135	1.062	-2.01	0.044	0.118	0.126	-7.019	0	0.015	0.948		GALNT8	1.878	0.895	2.098	0.036	6.538	5.851	0.947	0.344	1.132	37.771		CEP170B	-0.851	0.374	-2.277	0.023	0.427	0.16	-3.59	0	0.205	0.888
ARHGAP4	-2.936	1.459	-2.012	0.044	0.053	0.077	-12.224	0	0.003	0.927		IL12B	0.952	0.453	2.103	0.036	2.591	1.174	1.356	0.175	1.067	6.295		PDGFC	-0.817	0.359	-2.273	0.023	0.442	0.159	-3.515	0	0.219	0.894
VWA5A	3.873	1.931	2.006	0.045	48.107	92.885	0.507	0.612	1.093	2116.93		JAG2	2.148	1.023	2.1	0.036	8.569	8.766	0.863	0.388	1.154	63.632		HDAC11	-1.453	0.641	-2.269	0.023	0.234	0.15	-5.117	0	0.067	0.82
BEGAIN	3.52	1.754	2.007	0.045	33.796	59.285	0.553	0.58	1.086	1052.05		MED4	-1.454	0.692	-2.102	0.036	0.234	0.162	-4.742	0	0.06	0.907		PRKCZ	-1.502	0.659	-2.278	0.023	0.223	0.147	-5.295	0	0.061	0.811
SERHL2	3.422	1.706	2.006	0.045	30.644	52.286	0.567	0.571	1.081	868.383		PAIP2B	1.329	0.632	2.102	0.036	3.777	2.388	1.163	0.245	1.094	13.041		MFHAS1	0.866	0.382	2.269	0.023	2.377	0.907	1.518	0.129	1.125	5.022
SPAG16	2.75	1.372	2.004	0.045	15.646	21.474	0.682	0.495	1.062	230.484		PRM1	1.323	0.632	2.095	0.036	3.756	2.373	1.161	0.245	1.089	12.958		CCDC51	1.157	0.51	2.269	0.023	3.18	1.622	1.344	0.179	1.17	8.639
FBXL8	2.169	1.08	2.009	0.045	8.749	9.447	0.82	0.412	1.054	72.622		RBM12B	-1.858	0.886	-2.096	0.036	0.156	0.138	-6.104	0	0.027	0.886		IKBKG	-2.022	0.891	-2.269	0.023	0.132	0.118	-7.357	0	0.023	0.759
COG4	2.006	1	2.005	0.045	7.435	7.437	0.865	0.387	1.047	52.817		RNF185-AS1	-0.994	0.475	-2.094	0.036	0.37	0.176	-3.587	0	0.146	0.938		TLK1	-2.483	1.091	-2.276	0.023	0.083	0.091	-10.063	0	0.01	0.708
PVRL1	1.08	0.537	2.009	0.045	2.944	1.582	1.229	0.219	1.027	8.442		SH3GL2	1.324	0.631	2.099	0.036	3.759	2.371	1.163	0.245	1.091	12.944		ECSIT	1.179	0.52	2.265	0.023	3.251	1.692	1.33	0.183	1.172	9.015
HCAR3	-0.75	0.375	-2.002	0.045	0.472	0.177	-2.981	0.003	0.227	0.984		SPINT1	1.603	0.765	2.096	0.036	4.968	3.8	1.044	0.296	1.11	22.243		USP11	-1.349	0.594	-2.272	0.023	0.259	0.154	-4.807	0	0.081	0.831
RYBP	-1.641	0.819	-2.003	0.045	0.194	0.159	-5.077	0	0.039	0.965		WNT2B	2.056	0.98	2.097	0.036	7.816	7.663	0.89	0.374	1.144	53.394		PSPH	0.934	0.411	2.273	0.023	2.544	1.045	1.477	0.14	1.137	5.693
MBD5	-2.187	1.093	-2.001	0.045	0.112	0.123	-7.238	0	0.013	0.956		ZNF671	-1.426	0.681	-2.093	0.036	0.24	0.164	-4.642	0	0.063	0.913		POLR3K	1.25	0.551	2.269	0.023	3.491	1.923	1.295	0.195	1.185	10.278
PIK3CA	-2.267	1.129	-2.009	0.045	0.104	0.117	-7.666	0	0.011	0.946		BICD2	1.48	0.709	2.089	0.037	4.394	3.114	1.09	0.276	1.096	17.623		CD200	0.692	0.304	2.28	0.023	1.998	0.607	1.646	0.1	1.102	3.623
ADA	-2.458	1.227	-2.003	0.045	0.086	0.105	-8.706	0	0.008	0.948		CNGB3	1.009	0.484	2.084	0.037	2.743	1.328	1.312	0.189	1.062	7.084		MT3	0.253	0.111	2.281	0.023	1.288	0.143	2.015	0.044	1.036	1.602
NR1D2	-2.727	1.359	-2.007	0.045	0.065	0.089	-10.519	0	0.005	0.938		LCK	-2.615	1.257	-2.08	0.037	0.073	0.092	-10.08	0	0.006	0.86		CCT7	1.435	0.63	2.279	0.023	4.201	2.646	1.21	0.226	1.222	14.437
ARF5	-2.973	1.482	-2.007	0.045	0.051	0.076	-12.525	0	0.003	0.933		LY6D	-2.136	1.023	-2.089	0.037	0.118	0.121	-7.302	0	0.016	0.877		HSPA2	-0.862	0.381	-2.262	0.024	0.422	0.161	-3.59	0	0.2	0.891
PDGFC	3.471	1.737	1.998	0.046	32.158	55.864	0.558	0.577	1.068	968.177		NDRG4	-3.539	1.698	-2.084	0.037	0.029	0.049	-19.678	0	0.001	0.811		FUT2	-0.688	0.305	-2.253	0.024	0.503	0.153	-3.241	0.001	0.276	0.914
FAM86C1	2.985	1.497	1.994	0.046	19.786	29.62	0.634	0.526	1.052	372.098		PON3	1.422	0.681	2.088	0.037	4.147	2.826	1.114	0.265	1.091	15.768		ATP7A	-1.797	0.796	-2.259	0.024	0.166	0.132	-6.328	0	0.035	0.788
PI4KB	2.873	1.442	1.992	0.046	17.688	25.51	0.654	0.513	1.047	298.742		RPS6KA5	1.883	0.904	2.084	0.037	6.574	5.941	0.938	0.348	1.119	38.64		LPL	0.437	0.193	2.264	0.024	1.549	0.299	1.834	0.067	1.061	2.262
IQCH	2.517	1.261	1.995	0.046	12.387	15.624	0.729	0.466	1.045	146.763		SOX2	-0.583	0.28	-2.081	0.037	0.558	0.156	-2.825	0.005	0.322	0.967		OSGIN2	1.771	0.783	2.264	0.024	5.879	4.601	1.061	0.289	1.268	27.255
PLEKHA6	2.497	1.25	1.998	0.046	12.149	15.187	0.734	0.463	1.048	140.808		UFC1	-1.195	0.574	-2.084	0.037	0.303	0.174	-4.018	0	0.098	0.931		TRIOBP	-1.599	0.709	-2.256	0.024	0.202	0.143	-5.572	0	0.05	0.811
SPAG6	2.201	1.106	1.991	0.046	9.036	9.99	0.804	0.421	1.035	78.886		CDC45	1.207	0.582	2.073	0.038	3.343	1.946	1.204	0.229	1.068	10.462		SLC10A3	-1.636	0.724	-2.26	0.024	0.195	0.141	-5.711	0	0.047	0.805
MAP1B	1.577	0.791	1.994	0.046	4.84	3.827	1.003	0.316	1.028	22.797		CDH17	1.667	0.803	2.075	0.038	5.297	4.256	1.01	0.313	1.097	25.58		TFAM	1.838	0.817	2.249	0.024	6.282	5.132	1.029	0.303	1.267	31.15
CCR8	0.693	0.348	1.993	0.046	2	0.695	1.438	0.15	1.012	3.953		CRHR1	1.452	0.699	2.078	0.038	4.274	2.987	1.096	0.273	1.086	16.813		RNF146	-1.658	0.733	-2.261	0.024	0.19	0.14	-5.796	0	0.045	0.802
PPP3CC	-1.599	0.802	-1.994	0.046	0.202	0.162	-4.925	0	0.042	0.973		GPT	-2.56	1.231	-2.079	0.038	0.077	0.095	-9.689	0	0.007	0.864		ORC4	1.922	0.849	2.265	0.024	6.836	5.803	1.006	0.315	1.295	36.084
TRMT5	-1.999	1.001	-1.996	0.046	0.135	0.136	-6.373	0	0.019	0.964		MVP	1.629	0.786	2.071	0.038	5.097	4.008	1.022	0.307	1.091	23.807		ATIC	1.403	0.619	2.264	0.024	4.066	2.519	1.217	0.224	1.208	13.693
PEX2	-2.245	1.127	-1.993	0.046	0.106	0.119	-7.494	0	0.012	0.963		RALA	-1.694	0.815	-2.078	0.038	0.184	0.15	-5.446	0	0.037	0.908		FARSA	1.482	0.656	2.257	0.024	4.401	2.889	1.177	0.239	1.216	15.932
FAM134C	-2.494	1.249	-1.997	0.046	0.083	0.103	-8.893	0	0.007	0.955		SLC10A1	1.545	0.744	2.075	0.038	4.686	3.488	1.057	0.291	1.09	20.153		IFI44	0.525	0.232	2.259	0.024	1.69	0.393	1.757	0.079	1.072	2.666
CEP85	2.201	1.108	1.987	0.047	9.038	10.014	0.803	0.422	1.03	79.29		USP46	2.265	1.092	2.074	0.038	9.633	10.52	0.821	0.412	1.133	81.917		BST2	0.73	0.324	2.255	0.024	2.074	0.671	1.601	0.109	1.1	3.911
PSG9	1.944	0.98	1.983	0.047	6.988	6.85	0.874	0.382	1.023	47.722		ADTRP	0.818	0.396	2.064	0.039	2.265	0.897	1.41	0.159	1.042	4.923		C1orf116	-0.868	0.389	-2.234	0.025	0.42	0.163	-3.558	0	0.196	0.899
TNFSF18	1.575	0.794	1.985	0.047	4.832	3.835	0.999	0.318	1.02	22.892		ARHGDIG	-3.127	1.517	-2.061	0.039	0.044	0.067	-14.369	0	0.002	0.858		SNTA1	-1.293	0.578	-2.238	0.025	0.274	0.159	-4.577	0	0.088	0.851
INHA	-2.053	1.035	-1.983	0.047	0.128	0.133	-6.558	0	0.017	0.977		C7orf69	1.396	0.676	2.066	0.039	4.038	2.729	1.113	0.266	1.074	15.183		PGPEP1	-1.031	0.46	-2.241	0.025	0.356	0.164	-3.922	0	0.145	0.879
SH3BP5	-2.516	1.265	-1.988	0.047	0.081	0.102	-8.988	0	0.007	0.965		CRYGD	1.81	0.877	2.065	0.039	6.113	5.359	0.954	0.34	1.097	34.077		FRAS1	0.652	0.29	2.247	0.025	1.919	0.557	1.651	0.099	1.087	3.388
ZNF337	-2.574	1.294	-1.989	0.047	0.076	0.099	-9.368	0	0.006	0.963		GDF11	-1.758	0.85	-2.068	0.039	0.172	0.147	-5.648	0	0.033	0.912		EPHA1	-0.835	0.373	-2.236	0.025	0.434	0.162	-3.494	0	0.209	0.902
RRP8	-3.212	1.615	-1.989	0.047	0.04	0.065	-14.756	0	0.002	0.955		HSF2BP	1.548	0.75	2.064	0.039	4.703	3.528	1.05	0.294	1.081	20.457		ACSF2	-0.945	0.423	-2.234	0.025	0.389	0.164	-3.719	0	0.17	0.89
NEBL	2.262	1.146	1.974	0.048	9.6	10.997	0.782	0.434	1.017	90.642		NF2	2.485	1.203	2.066	0.039	12	14.436	0.762	0.446	1.135	126.82		PMS1	1.739	0.776	2.242	0.025	5.691	4.414	1.063	0.288	1.245	26.021
NES	1.743	0.882	1.976	0.048	5.715	5.041	0.935	0.35	1.015	32.196		NOS3	-3.948	1.914	-2.063	0.039	0.019	0.037	-26.561	0	0	0.821		PRDM4	1.193	0.532	2.242	0.025	3.298	1.755	1.309	0.191	1.162	9.361
MPPED2	1.568	0.792	1.978	0.048	4.796	3.801	0.999	0.318	1.015	22.672		PEX2	-1.718	0.831	-2.067	0.039	0.18	0.149	-5.501	0	0.035	0.915		NDC1	1.156	0.514	2.248	0.025	3.177	1.634	1.333	0.183	1.16	8.704
CYLC2	1.412	0.712	1.981	0.048	4.102	2.922	1.062	0.288	1.015	16.574		PPAP2A	-1.53	0.741	-2.064	0.039	0.216	0.161	-4.882	0	0.051	0.926		FAM171A1	0.856	0.381	2.249	0.025	2.353	0.896	1.511	0.131	1.116	4.962
FANCF	1.049	0.53	1.98	0.048	2.854	1.512	1.226	0.22	1.011	8.063		SAGE1	1.678	0.813	2.063	0.039	5.355	4.356	1	0.317	1.087	26.373		TIMM44	1.272	0.566	2.249	0.025	3.567	2.018	1.272	0.203	1.177	10.809
AFTPH	-1.264	0.639	-1.98	0.048	0.282	0.18	-3.98	0	0.081	0.987		SLC7A11	1.607	0.78	2.059	0.039	4.986	3.889	1.025	0.305	1.081	23.001		MRPL42	1.119	0.498	2.248	0.025	3.061	1.523	1.353	0.176	1.154	8.118
HBP1	-1.454	0.736	-1.976	0.048	0.234	0.172	-4.459	0	0.055	0.988		ST8SIA4	1.734	0.839	2.067	0.039	5.664	4.751	0.982	0.326	1.094	29.321		IDS	-1.16	0.517	-2.245	0.025	0.313	0.162	-4.239	0	0.114	0.863
POLR2K	-1.48	0.749	-1.976	0.048	0.228	0.171	-4.53	0	0.052	0.988		TRIB1	-1.334	0.646	-2.065	0.039	0.263	0.17	-4.329	0	0.074	0.934		RABGGTB	1.109	0.493	2.247	0.025	3.031	1.496	1.358	0.175	1.152	7.972
COG5	-1.743	0.88	-1.98	0.048	0.175	0.154	-5.355	0	0.031	0.982		TYROBP	-1.198	0.58	-2.065	0.039	0.302	0.175	-3.987	0	0.097	0.941		MED28	1.319	0.589	2.238	0.025	3.74	2.205	1.243	0.214	1.178	11.875
CPNE1	-1.756	0.887	-1.98	0.048	0.173	0.153	-5.399	0	0.03	0.983		ZNF646	-3.982	1.926	-2.068	0.039	0.019	0.036	-27.324	0	0	0.812		NME1	0.949	0.423	2.241	0.025	2.583	1.094	1.447	0.148	1.126	5.924
VHL	-1.758	0.89	-1.975	0.048	0.172	0.153	-5.393	0	0.03	0.987		COG5	-1.255	0.612	-2.049	0.04	0.285	0.175	-4.093	0	0.086	0.947		LGALS9	0.666	0.296	2.247	0.025	1.946	0.577	1.641	0.101	1.089	3.479
RAD9A	-2.309	1.168	-1.977	0.048	0.099	0.116	-7.758	0	0.01	0.981		DOK3	-2.676	1.303	-2.053	0.04	0.069	0.09	-10.378	0	0.005	0.886		RPL34	1.007	0.449	2.244	0.025	2.738	1.229	1.414	0.157	1.136	6.6
CUTA	-2.372	1.199	-1.978	0.048	0.093	0.112	-8.108	0	0.009	0.978		DSCR4	1.152	0.561	2.055	0.04	3.165	1.774	1.22	0.222	1.055	9.495		C1orf95	1.005	0.452	2.224	0.026	2.731	1.233	1.403	0.16	1.127	6.617
NAA40	-2.874	1.456	-1.974	0.048	0.056	0.082	-11.472	0	0.003	0.98		ECHDC3	2.094	1.02	2.052	0.04	8.114	8.277	0.859	0.39	1.099	59.92		RAB11FIP5	-1.024	0.461	-2.221	0.026	0.359	0.166	-3.869	0	0.146	0.887
PIK3R5	-2.925	1.477	-1.981	0.048	0.054	0.079	-11.938	0	0.003	0.97		ENOPH1	-0.899	0.437	-2.054	0.04	0.407	0.178	-3.329	0.001	0.173	0.96		GDAP2	1.99	0.893	2.229	0.026	7.313	6.527	0.967	0.333	1.272	42.054
SBF1	-4.774	2.418	-1.974	0.048	0.008	0.02	-48.554	0	0	0.966		GBAP1	-3.111	1.518	-2.049	0.04	0.045	0.068	-14.125	0	0.002	0.873		TNIK	1.104	0.495	2.231	0.026	3.016	1.493	1.351	0.177	1.143	7.956
PRICKLE3	-5.212	2.635	-1.978	0.048	0.005	0.014	-69.243	0	0	0.954		HR	-3.115	1.518	-2.052	0.04	0.044	0.067	-14.184	0	0.002	0.87		ZNF587B	1.77	0.797	2.221	0.026	5.872	4.681	1.041	0.298	1.231	28.012
CD1A	2.085	1.058	1.971	0.049	8.046	8.514	0.828	0.408	1.011	64.008		IMPG1	1.113	0.543	2.051	0.04	3.043	1.651	1.237	0.216	1.051	8.815		SNAPC4	1.199	0.54	2.222	0.026	3.317	1.79	1.294	0.196	1.152	9.554
OAZ2	1.621	0.823	1.971	0.049	5.06	4.162	0.976	0.329	1.009	25.368		P2RY2	-1.935	0.94	-2.059	0.04	0.144	0.136	-6.301	0	0.023	0.911		SLC9A1	-1.242	0.557	-2.23	0.026	0.289	0.161	-4.421	0	0.097	0.86
CDC45	1.392	0.706	1.973	0.049	4.023	2.838	1.065	0.287	1.009	16.037		PI4KB	2.362	1.148	2.058	0.04	10.614	12.182	0.789	0.43	1.119	100.65		MYO5A	-1.073	0.483	-2.221	0.026	0.342	0.165	-3.982	0	0.133	0.882
CER1	1.311	0.667	1.967	0.049	3.711	2.474	1.096	0.273	1.005	13.705		TMEM134	-1.09	0.531	-2.054	0.04	0.336	0.178	-3.722	0	0.119	0.951		ALAD	-1.349	0.605	-2.232	0.026	0.259	0.157	-4.722	0	0.079	0.848
CDK8	1.241	0.631	1.968	0.049	3.459	2.181	1.127	0.26	1.005	11.904		TNP2	1.221	0.593	2.058	0.04	3.39	2.011	1.189	0.235	1.06	10.843		PIP4K2C	-2.051	0.922	-2.226	0.026	0.129	0.118	-7.354	0	0.021	0.783
MNDA	0.989	0.503	1.966	0.049	2.69	1.353	1.248	0.212	1.003	7.211		UBB	-0.486	0.237	-2.054	0.04	0.615	0.146	-2.646	0.008	0.387	0.978		THG1L	1.234	0.554	2.228	0.026	3.436	1.903	1.28	0.201	1.16	10.176
GOLPH3L	-1.422	0.723	-1.967	0.049	0.241	0.174	-4.351	0	0.058	0.995		CXCR4	-0.589	0.288	-2.043	0.041	0.555	0.16	-2.782	0.005	0.316	0.976		MAPK3	-1.159	0.519	-2.234	0.026	0.314	0.163	-4.215	0	0.113	0.868
MRPS7	-1.725	0.876	-1.968	0.049	0.178	0.156	-5.262	0	0.032	0.993		FAM96B	0.942	0.46	2.047	0.041	2.565	1.181	1.326	0.185	1.041	6.322		DCAF13	1.338	0.6	2.23	0.026	3.812	2.288	1.229	0.219	1.176	12.36
C1QB	-1.904	0.966	-1.971	0.049	0.149	0.144	-5.914	0	0.022	0.989		GRAMD1C	2.549	1.248	2.043	0.041	12.8	15.973	0.739	0.46	1.109	147.704		XPO6	1.921	0.865	2.222	0.026	6.828	5.904	0.987	0.324	1.254	37.179
FAM129A	-2.115	1.072	-1.972	0.049	0.121	0.129	-6.795	0	0.015	0.987		KRIT1	-1.179	0.578	-2.04	0.041	0.308	0.178	-3.895	0	0.099	0.955		SNRPA	1.205	0.541	2.225	0.026	3.336	1.806	1.293	0.196	1.154	9.639
TBK1	-2.156	1.093	-1.973	0.049	0.116	0.127	-6.99	0	0.014	0.986		KYNU	0.757	0.37	2.043	0.041	2.131	0.79	1.433	0.152	1.031	4.406		CCT4	1.261	0.567	2.224	0.026	3.528	2	1.264	0.206	1.161	10.718
FMR1	-2.421	1.227	-1.972	0.049	0.089	0.109	-8.355	0	0.008	0.985		LACTB2	-2.046	1.002	-2.042	0.041	0.129	0.129	-6.724	0	0.018	0.921		ISG15	0.407	0.183	2.221	0.026	1.503	0.275	1.825	0.068	1.049	2.152
ATP6V0B	-2.457	1.251	-1.965	0.049	0.086	0.107	-8.532	0	0.007	0.994		MORF4L2	-1.187	0.582	-2.041	0.041	0.305	0.177	-3.917	0	0.098	0.954		IFI6	0.428	0.193	2.22	0.026	1.534	0.295	1.806	0.071	1.051	2.237
TINF2	-2.999	1.526	-1.966	0.049	0.05	0.076	-12.5	0	0.003	0.991		MRPS30	-0.796	0.389	-2.045	0.041	0.451	0.176	-3.126	0.002	0.21	0.968		ATP8B3	-2.752	1.248	-2.205	0.027	0.064	0.08	-11.759	0	0.006	0.737
PRR7	-3.661	1.856	-1.973	0.049	0.026	0.048	-20.43	0	0.001	0.977		PHF14	-1.345	0.659	-2.041	0.041	0.261	0.172	-4.307	0	0.072	0.948		GABRP	-0.343	0.155	-2.216	0.027	0.709	0.11	-2.643	0.008	0.524	0.961
IDUA	-4.245	2.154	-1.971	0.049	0.014	0.031	-31.911	0	0	0.977		RPAP2	-1.934	0.946	-2.046	0.041	0.145	0.137	-6.26	0	0.023	0.922		FOXD1	-1.152	0.522	-2.206	0.027	0.316	0.165	-4.145	0	0.113	0.88
CPQ	2.724	1.392	1.957	0.05	15.238	21.207	0.671	0.502	0.996	233.115		SDF2	-1.806	0.883	-2.044	0.041	0.164	0.145	-5.757	0	0.029	0.928		EHD3	-0.995	0.449	-2.217	0.027	0.37	0.166	-3.797	0	0.154	0.891
GRTP1	2.703	1.377	1.963	0.05	14.925	20.552	0.678	0.498	1.004	221.844		SYNM	-2.261	1.107	-2.043	0.041	0.104	0.115	-7.761	0	0.012	0.913		RBFA	1.562	0.704	2.219	0.027	4.768	3.357	1.122	0.262	1.2	18.951
BARX2	2.502	1.278	1.957	0.05	12.203	15.599	0.718	0.473	0.996	149.45		VSTM4	1.94	0.949	2.044	0.041	6.957	6.603	0.902	0.367	1.083	44.692		MRE11A	1.337	0.606	2.208	0.027	3.809	2.307	1.217	0.223	1.162	12.485
TMPRSS11E	1.903	0.97	1.961	0.05	6.705	6.505	0.877	0.38	1.001	44.898		ACOT7	-3.921	1.925	-2.037	0.042	0.02	0.038	-25.69	0	0	0.862		FASTKD1	1.518	0.685	2.216	0.027	4.564	3.127	1.14	0.254	1.192	17.477
MYL10	1.797	0.916	1.961	0.05	6.032	5.526	0.91	0.363	1.001	36.337		ANAPC2	3.164	1.559	2.03	0.042	23.674	36.902	0.614	0.539	1.116	502.416		PLD2	-1.441	0.652	-2.21	0.027	0.237	0.154	-4.948	0	0.066	0.849
MAP7	1.588	0.812	1.956	0.05	4.894	3.972	0.98	0.327	0.997	24.021		AP2B1	-1.194	0.587	-2.034	0.042	0.303	0.178	-3.918	0	0.096	0.957		INPP5K	-1.482	0.671	-2.208	0.027	0.227	0.153	-5.066	0	0.061	0.847
KCNK13	1.541	0.786	1.961	0.05	4.669	3.669	1	0.317	1.001	21.78		ASAH1	-1.08	0.532	-2.031	0.042	0.34	0.181	-3.656	0	0.12	0.963		CBLC	0.761	0.345	2.205	0.027	2.141	0.739	1.544	0.123	1.088	4.21
SCN9A	1.33	0.679	1.959	0.05	3.78	2.567	1.083	0.279	0.999	14.306		CLDND1	-1.238	0.608	-2.035	0.042	0.29	0.176	-4.024	0	0.088	0.956		POLR2D	1.924	0.873	2.205	0.027	6.85	5.977	0.979	0.328	1.239	37.879
CD44	-0.675	0.345	-1.957	0.05	0.509	0.176	-2.795	0.005	0.259	1.001		CSTF2T	-0.544	0.268	-2.032	0.042	0.58	0.155	-2.7	0.007	0.343	0.981		LRRC61	0.917	0.414	2.213	0.027	2.501	1.036	1.449	0.147	1.111	5.634
LAPTM4A	-0.766	0.392	-1.956	0.05	0.465	0.182	-2.94	0.003	0.216	1.002		FRMPD4	1.503	0.74	2.031	0.042	4.497	3.329	1.05	0.294	1.054	19.192		TOMM40	1.064	0.48	2.214	0.027	2.897	1.391	1.363	0.173	1.13	7.427
PTEN	-0.877	0.448	-1.959	0.05	0.416	0.186	-3.137	0.002	0.173	1		GH1	1.373	0.675	2.033	0.042	3.947	2.666	1.105	0.269	1.05	14.829		PPDPF	-1.103	0.498	-2.218	0.027	0.332	0.165	-4.049	0	0.125	0.88
PMPCB	-1.31	0.667	-1.963	0.05	0.27	0.18	-4.056	0	0.073	0.998		GNPTAB	-0.797	0.391	-2.038	0.042	0.45	0.176	-3.117	0.002	0.209	0.97		TFDP1	1.138	0.514	2.213	0.027	3.119	1.603	1.322	0.186	1.139	8.542
EFR3A	-1.551	0.791	-1.962	0.05	0.212	0.168	-4.701	0	0.045	0.999		IGLL1	-1.2	0.59	-2.035	0.042	0.301	0.178	-3.936	0	0.095	0.956		DCTPP1	1.069	0.483	2.212	0.027	2.912	1.407	1.359	0.174	1.13	7.505
COPS3	-1.726	0.882	-1.956	0.05	0.178	0.157	-5.233	0	0.032	1.003		KIF2C	1.773	0.872	2.033	0.042	5.889	5.135	0.952	0.341	1.066	32.532		RPL6	0.86	0.388	2.219	0.027	2.364	0.917	1.488	0.137	1.106	5.056
AIF1	-1.918	0.977	-1.962	0.05	0.147	0.144	-5.939	0	0.022	0.998		NRGN	0.896	0.441	2.03	0.042	2.45	1.082	1.341	0.18	1.032	5.82		RPL19	1.056	0.479	2.206	0.027	2.875	1.376	1.363	0.173	1.125	7.348
PLA2G2D	-1.936	0.989	-1.959	0.05	0.144	0.143	-6.001	0	0.021	1.001		ZBTB24	-1.1	0.542	-2.032	0.042	0.333	0.18	-3.702	0	0.115	0.962		RPL41	1.003	0.453	2.216	0.027	2.727	1.234	1.399	0.162	1.123	6.622
TFPT	-2.308	1.176	-1.962	0.05	0.099	0.117	-7.697	0	0.01	0.997		AFM	1.653	0.815	2.028	0.043	5.223	4.257	0.992	0.321	1.057	25.807		KAL1	-1.338	0.609	-2.196	0.028	0.262	0.16	-4.613	0	0.08	0.866
GRHPR	-2.483	1.268	-1.959	0.05	0.083	0.106	-8.659	0	0.007	1.002		GPR110	1.889	0.933	2.023	0.043	6.61	6.169	0.909	0.363	1.061	41.179		SPRYD7	1.391	0.635	2.191	0.028	4.018	2.551	1.183	0.237	1.158	13.943
IL17B	-2.553	1.303	-1.959	0.05	0.078	0.101	-9.092	0	0.006	1.001		HSPA13	-1.862	0.919	-2.026	0.043	0.155	0.143	-5.916	0	0.026	0.941		CDON	0.658	0.299	2.201	0.028	1.931	0.577	1.613	0.107	1.075	3.468
CHFR	-2.769	1.415	-1.956	0.05	0.063	0.089	-10.559	0	0.004	1.005		NR4A2	2.167	1.07	2.026	0.043	8.736	9.344	0.828	0.408	1.074	71.079		IPO4	1.203	0.546	2.204	0.028	3.329	1.816	1.282	0.2	1.143	9.699
SDHAF1	-2.858	1.459	-1.959	0.05	0.057	0.084	-11.258	0	0.003	1.002		PFKP	1.544	0.762	2.025	0.043	4.682	3.569	1.032	0.302	1.051	20.858		LLGL1	-1.445	0.656	-2.202	0.028	0.236	0.155	-4.94	0	0.065	0.853
AMBRA1	-3.211	1.636	-1.963	0.05	0.04	0.066	-14.552	0	0.002	0.996		RALYL	1.685	0.835	2.019	0.043	5.393	4.501	0.976	0.329	1.051	27.683		MATN4	0.681	0.31	2.194	0.028	1.975	0.613	1.591	0.112	1.075	3.628
ARHGDIG	-4.081	2.085	-1.958	0.05	0.017	0.035	-27.911	0	0	1.005		RBM38	2.77	1.368	2.025	0.043	15.965	21.842	0.685	0.493	1.093	233.199		G6PD	-1.273	0.58	-2.194	0.028	0.28	0.162	-4.433	0	0.09	0.873
LYRM2	4.505	2.305	1.954	0.051	90.434	208.465	0.429	0.668	0.987	8288.65		RNF141	-0.727	0.359	-2.023	0.043	0.483	0.174	-2.975	0.003	0.239	0.977		PXMP2	0.912	0.415	2.196	0.028	2.488	1.033	1.441	0.15	1.103	5.615
MTRF1	2.804	1.434	1.955	0.051	16.517	23.691	0.655	0.512	0.993	274.682		TFAP4	-1.746	0.864	-2.022	0.043	0.175	0.151	-5.477	0	0.032	0.948		USP19	1.986	0.905	2.194	0.028	7.284	6.594	0.953	0.341	1.236	42.945
MAP2K5	2.8	1.438	1.948	0.051	16.44	23.634	0.653	0.514	0.982	275.16		TM6SF2	-3.196	1.576	-2.028	0.043	0.041	0.064	-14.872	0	0.002	0.899		CRELD2	-1.154	0.526	-2.193	0.028	0.316	0.166	-4.124	0	0.113	0.885
WDR78	2.61	1.339	1.949	0.051	13.6	18.211	0.692	0.489	0.986	187.647		TSPAN12	1.519	0.751	2.021	0.043	4.567	3.432	1.039	0.299	1.047	19.918		P4HA1	0.733	0.333	2.204	0.028	2.081	0.692	1.562	0.118	1.084	3.993
ACPP	2.194	1.126	1.949	0.051	8.973	10.102	0.789	0.43	0.988	81.52		ZDHHC17	-2.137	1.056	-2.024	0.043	0.118	0.125	-7.079	0	0.015	0.935		ICT1	1.278	0.583	2.192	0.028	3.591	2.094	1.237	0.216	1.145	11.262
HHLA1	1.958	1.003	1.951	0.051	7.086	7.11	0.856	0.392	0.991	50.643		ZFY	-1.51	0.746	-2.025	0.043	0.221	0.165	-4.728	0	0.051	0.953		EIF2B1	1.598	0.727	2.198	0.028	4.942	3.593	1.097	0.273	1.189	20.551
CCL1	1.715	0.879	1.95	0.051	5.554	4.884	0.932	0.351	0.991	31.125		ATP6V0B	-1.865	0.928	-2.011	0.044	0.155	0.144	-5.882	0	0.025	0.954		COPS5	1.459	0.663	2.199	0.028	4.3	2.853	1.157	0.247	1.172	15.781
TCHH	1.494	0.764	1.955	0.051	4.454	3.404	1.015	0.31	0.996	19.917		COL16A1	-3.102	1.539	-2.015	0.044	0.045	0.069	-13.801	0	0.002	0.918		RSL24D1	1.209	0.55	2.197	0.028	3.35	1.843	1.275	0.202	1.14	9.847
NEUROD1	1.395	0.716	1.948	0.051	4.033	2.888	1.05	0.294	0.991	16.413		EGLN3	1.646	0.816	2.016	0.044	5.185	4.234	0.989	0.323	1.047	25.688		FBL	0.799	0.364	2.196	0.028	2.224	0.81	1.512	0.131	1.09	4.54
RAB38	0.867	0.445	1.95	0.051	2.38	1.058	1.304	0.192	0.996	5.688		FOXP3	-2.731	1.358	-2.011	0.044	0.065	0.088	-10.567	0	0.005	0.933		S100A6	-0.665	0.302	-2.2	0.028	0.514	0.155	-3.125	0.002	0.284	0.93
UBE2G1	-0.811	0.415	-1.953	0.051	0.444	0.185	-3.011	0.003	0.197	1.003		HHLA1	1.562	0.777	2.011	0.044	4.77	3.706	1.017	0.309	1.04	21.872		AHNAK2	-0.681	0.313	-2.179	0.029	0.506	0.158	-3.122	0.002	0.274	0.934
COX7A2	-1.185	0.608	-1.95	0.051	0.306	0.186	-3.736	0	0.093	1.006		HIST1H2BL	0.792	0.394	2.01	0.044	2.207	0.87	1.389	0.165	1.02	4.777		TCRBV12S3	-1.392	0.638	-2.18	0.029	0.249	0.159	-4.734	0	0.071	0.869
CD70	-2.244	1.148	-1.954	0.051	0.106	0.122	-7.339	0	0.011	1.007		IGHM	-0.325	0.162	-2.011	0.044	0.722	0.117	-2.377	0.017	0.526	0.992		KLF9	-1.16	0.532	-2.183	0.029	0.313	0.167	-4.121	0	0.111	0.888
NIT2	-2.699	1.384	-1.951	0.051	0.067	0.093	-10.024	0	0.004	1.013		KLC2	-3.188	1.585	-2.012	0.044	0.041	0.065	-14.665	0	0.002	0.921		FCER1A	-0.528	0.241	-2.189	0.029	0.59	0.142	-2.884	0.004	0.368	0.946
CENPT	-3.353	1.719	-1.951	0.051	0.035	0.06	-16.051	0	0.001	1.016		LHCGR	1.521	0.755	2.016	0.044	4.577	3.453	1.036	0.3	1.043	20.084		UBTD1	-1.289	0.591	-2.182	0.029	0.276	0.163	-4.451	0	0.087	0.877
PDE6B	-3.737	1.916	-1.95	0.051	0.024	0.046	-21.389	0	0.001	1.018		NR6A1	1.557	0.775	2.01	0.044	4.744	3.674	1.019	0.308	1.039	21.648		RUFY2	-2.181	1	-2.182	0.029	0.113	0.113	-7.86	0	0.016	0.801
OVOL3	3.078	1.583	1.944	0.052	21.716	34.383	0.603	0.547	0.975	483.607		POLR1B	-2.779	1.383	-2.009	0.044	0.062	0.086	-10.918	0	0.004	0.934		SOS2	-1.39	0.637	-2.181	0.029	0.249	0.159	-4.731	0	0.071	0.868
MAP1S	2.48	1.277	1.942	0.052	11.942	15.253	0.717	0.473	0.977	145.985		SGTA	1.333	0.662	2.012	0.044	3.792	2.512	1.112	0.266	1.035	13.888		INPP5F	-1.362	0.624	-2.184	0.029	0.256	0.16	-4.657	0	0.075	0.87
TACR1	2.187	1.127	1.94	0.052	8.907	10.041	0.787	0.431	0.978	81.157		SPHK1	2.143	1.064	2.015	0.044	8.526	9.067	0.83	0.407	1.06	68.548		SMPD1	-1.3	0.594	-2.187	0.029	0.273	0.162	-4.489	0	0.085	0.874
LHCGR	1.96	1.006	1.947	0.052	7.097	7.143	0.854	0.393	0.987	51.02		ZNF706	-1.211	0.602	-2.012	0.044	0.298	0.179	-3.916	0	0.092	0.969		GNB5	-1.178	0.541	-2.179	0.029	0.308	0.166	-4.158	0	0.107	0.888
SH3GL2	1.618	0.834	1.941	0.052	5.043	4.203	0.962	0.336	0.984	25.835		AGBL3	1.792	0.895	2.003	0.045	5.999	5.367	0.931	0.352	1.039	34.641		GOLGA2	-1.358	0.62	-2.189	0.029	0.257	0.16	-4.654	0	0.076	0.868
RIMS2	1.602	0.825	1.943	0.052	4.965	4.096	0.968	0.333	0.986	25.008		CHRNA10	2.472	1.235	2.002	0.045	11.841	14.618	0.742	0.458	1.053	133.109		SLC25A32	1.8	0.826	2.18	0.029	6.05	4.995	1.011	0.312	1.199	30.519
C11orf71	1.519	0.781	1.945	0.052	4.57	3.57	1	0.317	0.988	21.125		CYP2R1	-1.529	0.763	-2.004	0.045	0.217	0.165	-4.736	0	0.049	0.967		UBAC1	1.133	0.52	2.179	0.029	3.106	1.616	1.303	0.192	1.12	8.609
CCDC53	-1.251	0.644	-1.943	0.052	0.286	0.184	-3.873	0	0.081	1.011		FAM175B	1.498	0.747	2.005	0.045	4.471	3.34	1.039	0.299	1.034	19.332		RSAD2	0.418	0.192	2.177	0.029	1.518	0.291	1.78	0.075	1.043	2.211
UPK3A	-3.306	1.703	-1.941	0.052	0.037	0.062	-15.426	0	0.001	1.033		FRMD8	-2.642	1.319	-2.003	0.045	0.071	0.094	-9.885	0	0.005	0.945		MRPS18C	1.838	0.844	2.178	0.029	6.285	5.305	0.996	0.319	1.202	32.867
LRRC41	-3.734	1.925	-1.94	0.052	0.024	0.046	-21.215	0	0.001	1.04		HAX1	-1.389	0.693	-2.005	0.045	0.249	0.173	-4.346	0	0.064	0.969		FNBP4	1.165	0.534	2.18	0.029	3.205	1.712	1.288	0.198	1.125	9.131
KRT36	3.092	1.597	1.937	0.053	22.02	35.157	0.598	0.55	0.963	503.322		KIAA1324	-2.031	1.011	-2.009	0.045	0.131	0.133	-6.553	0	0.018	0.951		MAGED1	-0.687	0.315	-2.184	0.029	0.503	0.158	-3.139	0.002	0.272	0.932
WNT2B	2.375	1.228	1.934	0.053	10.755	13.211	0.738	0.46	0.968	119.448		NDUFA4	-0.906	0.451	-2.008	0.045	0.404	0.182	-3.268	0.001	0.167	0.979		NARS	1.1	0.505	2.177	0.029	3.003	1.517	1.321	0.187	1.116	8.083
ATF3	2.218	1.145	1.937	0.053	9.189	10.521	0.778	0.436	0.975	86.653		RYBP	-1.128	0.563	-2.003	0.045	0.324	0.182	-3.709	0	0.107	0.976		KREMEN2	0.641	0.293	2.189	0.029	1.899	0.556	1.616	0.106	1.069	3.372
IL3	2.035	1.051	1.936	0.053	7.65	8.038	0.827	0.408	0.975	59.993		SCARF1	-3.267	1.629	-2.005	0.045	0.038	0.062	-15.493	0	0.002	0.929		H2AFZ	1.048	0.481	2.177	0.029	2.853	1.374	1.349	0.177	1.11	7.33
HNMT	2.034	1.05	1.938	0.053	7.643	8.022	0.828	0.408	0.977	59.788		SGPP1	-1.195	0.595	-2.008	0.045	0.303	0.18	-3.871	0	0.094	0.972		KL	0.693	0.318	2.176	0.03	1.999	0.636	1.57	0.116	1.071	3.731
CEBPB	1.97	1.017	1.936	0.053	7.169	7.294	0.846	0.398	0.976	52.662		TAF7L	0.945	0.472	2.001	0.045	2.574	1.216	1.294	0.196	1.02	6.496		CIDEC	2.225	1.025	2.17	0.03	9.251	9.486	0.87	0.384	1.24	69.022
SMAD6	1.815	0.938	1.935	0.053	6.144	5.764	0.892	0.372	0.977	38.635		ZNF337	-1.839	0.917	-2.005	0.045	0.159	0.146	-5.768	0	0.026	0.96		DAGLA	-1.927	0.889	-2.167	0.03	0.146	0.129	-6.598	0	0.025	0.832
RCN3	1.484	0.768	1.932	0.053	4.412	3.39	1.007	0.314	0.979	19.889		ZNF385D	1.496	0.747	2.004	0.045	4.466	3.335	1.039	0.299	1.033	19.301		ARHGEF10	-0.794	0.366	-2.168	0.03	0.452	0.166	-3.309	0.001	0.221	0.927
IL17A	1.296	0.67	1.936	0.053	3.655	2.447	1.085	0.278	0.984	13.577		DCAF16	-0.726	0.363	-1.997	0.046	0.484	0.176	-2.934	0.003	0.238	0.987		SNAPC1	1.25	0.576	2.168	0.03	3.489	2.011	1.238	0.216	1.127	10.797
OSBPL8	-1.062	0.55	-1.932	0.053	0.346	0.19	-3.443	0.001	0.118	1.015		HGD	1.603	0.802	1.998	0.046	4.969	3.987	0.996	0.319	1.031	23.943		ATP6V0E2	-0.932	0.43	-2.169	0.03	0.394	0.169	-3.584	0	0.17	0.914
SERPINF1	-1.354	0.699	-1.937	0.053	0.258	0.181	-4.109	0	0.066	1.016		IER2	1.279	0.64	1.998	0.046	3.593	2.301	1.127	0.26	1.025	12.602		PVR	0.92	0.424	2.17	0.03	2.51	1.064	1.419	0.156	1.093	5.762
RB1CC1	-1.481	0.765	-1.937	0.053	0.227	0.174	-4.442	0	0.051	1.018		LOC100505534	1.016	0.509	1.995	0.046	2.761	1.406	1.253	0.21	1.018	7.492		KNOP1	1.023	0.472	2.169	0.03	2.782	1.313	1.358	0.175	1.103	7.015
CYP1B1	-2.362	1.22	-1.936	0.053	0.094	0.115	-7.88	0	0.009	1.029		MXRA7	-1.028	0.515	-1.994	0.046	0.358	0.184	-3.484	0	0.13	0.982		ERBB2	-0.832	0.384	-2.164	0.03	0.435	0.167	-3.376	0.001	0.205	0.925
NDUFC1	-2.361	1.219	-1.937	0.053	0.094	0.115	-7.881	0	0.009	1.028		NFATC3	-1.144	0.573	-1.996	0.046	0.319	0.183	-3.733	0	0.104	0.979		TEX30	0.986	0.454	2.172	0.03	2.68	1.216	1.381	0.167	1.101	6.521
JAKMIP2	1.87	0.97	1.927	0.054	6.487	6.295	0.872	0.383	0.969	43.454		OR2F2	0.953	0.477	1.997	0.046	2.594	1.238	1.287	0.198	1.018	6.612		ERBB2IP	-1.578	0.727	-2.17	0.03	0.206	0.15	-5.288	0	0.05	0.858
MRPS31	1.81	0.937	1.931	0.054	6.109	5.727	0.892	0.372	0.973	38.362		PHF2	2.031	1.018	1.995	0.046	7.62	7.757	0.853	0.393	1.036	56.034		MYNN	1.422	0.655	2.17	0.03	4.145	2.716	1.158	0.247	1.148	14.971
BMX	1.784	0.925	1.928	0.054	5.952	5.507	0.899	0.369	0.971	36.489		PLAC4	1.848	0.925	1.999	0.046	6.347	5.868	0.911	0.362	1.037	38.86		MRPL48	0.954	0.439	2.172	0.03	2.597	1.141	1.399	0.162	1.098	6.146
FCER1A	1.633	0.847	1.928	0.054	5.118	4.334	0.95	0.342	0.973	26.913		RAB3A	-2.198	1.102	-1.994	0.046	0.111	0.122	-7.267	0	0.013	0.963		NRBP1	-1.442	0.666	-2.166	0.03	0.236	0.157	-4.852	0	0.064	0.872
GPR88	1.386	0.72	1.925	0.054	3.999	2.88	1.041	0.298	0.975	16.402		SCIN	1.84	0.924	1.992	0.046	6.297	5.816	0.911	0.362	1.03	38.487		XRCC6	1.485	0.686	2.164	0.03	4.417	3.032	1.127	0.26	1.15	16.958
NFIL3	1.323	0.686	1.93	0.054	3.755	2.574	1.07	0.285	0.98	14.393		SDHAF1	-2.164	1.085	-1.995	0.046	0.115	0.125	-7.102	0	0.014	0.963		RPL24	0.896	0.412	2.176	0.03	2.45	1.009	1.437	0.151	1.093	5.493
LRIG1	1.277	0.663	1.926	0.054	3.588	2.379	1.088	0.277	0.978	13.16		SPAG6	1.627	0.815	1.996	0.046	5.089	4.149	0.986	0.324	1.03	25.156		ROM1	-2.846	1.316	-2.163	0.031	0.058	0.076	-12.331	0	0.004	0.765
SEMG1	1.224	0.635	1.929	0.054	3.402	2.159	1.112	0.266	0.98	11.802		SRI	-1.61	0.808	-1.993	0.046	0.2	0.161	-4.957	0	0.041	0.973		EPB41L1	-0.762	0.353	-2.16	0.031	0.467	0.165	-3.239	0.001	0.234	0.932
PRKAR2B	-1.918	0.996	-1.926	0.054	0.147	0.146	-5.831	0	0.021	1.035		SYCP1	1.147	0.576	1.992	0.046	3.148	1.812	1.185	0.236	1.019	9.727		LIN7B	-1.367	0.632	-2.163	0.031	0.255	0.161	-4.624	0	0.074	0.88
DPM3	-1.978	1.026	-1.928	0.054	0.138	0.142	-6.071	0	0.019	1.034		TMEM165	-1.482	0.741	-1.999	0.046	0.227	0.168	-4.588	0	0.053	0.971		RNASE4	-0.801	0.371	-2.16	0.031	0.449	0.166	-3.312	0.001	0.217	0.928
FUCA1	-2.183	1.135	-1.924	0.054	0.113	0.128	-6.938	0	0.012	1.042		BID	-1.57	0.789	-1.989	0.047	0.208	0.164	-4.822	0	0.044	0.978		PPP2R5B	-1.262	0.585	-2.157	0.031	0.283	0.166	-4.33	0	0.09	0.891
TIMM8A	-2.466	1.277	-1.931	0.054	0.085	0.108	-8.437	0	0.007	1.038		CFHR5	1.051	0.529	1.988	0.047	2.862	1.514	1.23	0.219	1.015	8.07		IL15RA	1.023	0.473	2.163	0.031	2.782	1.316	1.354	0.176	1.101	7.03
PEX1	-2.497	1.296	-1.927	0.054	0.082	0.107	-8.599	0	0.006	1.044		ENTPD1	-1.623	0.817	-1.988	0.047	0.197	0.161	-4.983	0	0.04	0.978		LOC730101	0.683	0.316	2.159	0.031	1.98	0.626	1.565	0.118	1.065	3.679
NECAP2	-2.512	1.305	-1.925	0.054	0.081	0.106	-8.684	0	0.006	1.047		GDAP2	-1.21	0.608	-1.989	0.047	0.298	0.181	-3.869	0	0.091	0.982		RRS1	0.987	0.457	2.162	0.031	2.684	1.225	1.374	0.169	1.097	6.568
CRYBB2	-2.649	1.373	-1.929	0.054	0.071	0.097	-9.566	0	0.005	1.043		HAND1	0.926	0.465	1.99	0.047	2.524	1.174	1.298	0.194	1.014	6.28		DLGAP4	-1.432	0.663	-2.161	0.031	0.239	0.158	-4.811	0	0.065	0.875
WDR61	-2.687	1.394	-1.928	0.054	0.068	0.095	-9.818	0	0.004	1.046		JUND	1.921	0.967	1.986	0.047	6.831	6.607	0.882	0.378	1.026	45.484		PCYT1A	-1.29	0.599	-2.152	0.031	0.275	0.165	-4.394	0	0.085	0.891
CRYBB3	-3.35	1.74	-1.926	0.054	0.035	0.061	-15.813	0	0.001	1.062		MNDA	0.815	0.411	1.984	0.047	2.26	0.929	1.357	0.175	1.01	5.056		CBS	0.49	0.227	2.153	0.031	1.632	0.371	1.703	0.089	1.045	2.549
DMD	3.067	1.6	1.917	0.055	21.472	34.352	0.596	0.551	0.933	493.946		NOL4	1.684	0.849	1.985	0.047	5.387	4.571	0.96	0.337	1.021	28.417		ARMC6	1.158	0.537	2.156	0.031	3.183	1.709	1.277	0.202	1.111	9.118
COASY	2.433	1.27	1.915	0.055	11.393	14.472	0.718	0.473	0.945	137.375		PKP3	2.43	1.225	1.983	0.047	11.357	13.917	0.744	0.457	1.029	125.393		PRMT5	1.105	0.512	2.161	0.031	3.021	1.545	1.308	0.191	1.108	8.233
SCIN	2.403	1.251	1.921	0.055	11.054	13.827	0.727	0.467	0.952	128.305		PPEF2	1.622	0.815	1.99	0.047	5.064	4.128	0.984	0.325	1.025	25.028		IARS	1.115	0.518	2.152	0.031	3.05	1.581	1.297	0.195	1.105	8.423
REG1P	2.279	1.186	1.922	0.055	9.769	11.586	0.757	0.449	0.956	99.87		SLA	-2.177	1.097	-1.984	0.047	0.113	0.124	-7.124	0	0.013	0.974		PPP1R8	2.21	1.023	2.161	0.031	9.112	9.318	0.87	0.384	1.228	67.626
PPEF2	2.078	1.081	1.922	0.055	7.99	8.639	0.809	0.418	0.96	66.512		SPRR2C	0.53	0.266	1.99	0.047	1.699	0.452	1.544	0.122	1.008	2.863		ZC3H7B	1.064	0.494	2.156	0.031	2.899	1.431	1.327	0.185	1.102	7.631
KIAA1107	2.045	1.066	1.919	0.055	7.732	8.241	0.817	0.414	0.957	62.451		TLK1	-0.888	0.447	-1.985	0.047	0.411	0.184	-3.198	0.001	0.171	0.989		POLR2E	1.203	0.559	2.151	0.031	3.331	1.864	1.251	0.211	1.113	9.972
PDK3	1.712	0.893	1.918	0.055	5.541	4.945	0.918	0.359	0.963	31.863		ZBTB33	-0.803	0.405	-1.984	0.047	0.448	0.181	-3.045	0.002	0.203	0.99		EIF2S3	1.202	0.558	2.153	0.031	3.327	1.857	1.253	0.21	1.114	9.937
SNX7	1.477	0.77	1.918	0.055	4.38	3.372	1.002	0.316	0.968	19.805		AP1M2	1.953	0.988	1.977	0.048	7.049	6.965	0.868	0.385	1.016	48.889		SSB	1.47	0.683	2.151	0.031	4.349	2.972	1.127	0.26	1.14	16.597
PCNP	-1.039	0.541	-1.922	0.055	0.354	0.191	-3.377	0.001	0.123	1.021		ARID3B	-1.888	0.956	-1.974	0.048	0.151	0.145	-5.862	0	0.023	0.987		HMGB1	1.495	0.691	2.163	0.031	4.459	3.083	1.122	0.262	1.15	17.287
MZB1	-1.228	0.639	-1.922	0.055	0.293	0.187	-3.779	0	0.084	1.024		BLVRA	0.822	0.415	1.979	0.048	2.275	0.945	1.349	0.177	1.008	5.136		RPS18	0.778	0.36	2.164	0.031	2.177	0.783	1.504	0.133	1.076	4.406
GYPC	-2.254	1.177	-1.916	0.055	0.105	0.124	-7.247	0	0.01	1.053		EDDM3B	1.146	0.578	1.981	0.048	3.144	1.818	1.18	0.238	1.013	9.764		FBP2	0.621	0.29	2.141	0.032	1.861	0.54	1.595	0.111	1.054	3.286
SLC35F5	-2.346	1.222	-1.92	0.055	0.096	0.117	-7.731	0	0.009	1.05		EFR3A	-1.128	0.569	-1.982	0.048	0.324	0.184	-3.67	0	0.106	0.988		RIMS3	-1.534	0.717	-2.139	0.032	0.216	0.155	-5.072	0	0.053	0.879
GPX3	2.427	1.267	1.915	0.056	11.32	14.345	0.719	0.472	0.944	135.672		KCNC4	2.282	1.156	1.973	0.048	9.799	11.332	0.776	0.437	1.016	94.534		CDK5R1	-1.065	0.497	-2.142	0.032	0.345	0.171	-3.822	0	0.13	0.913
SYDE1	1.996	1.045	1.911	0.056	7.363	7.693	0.827	0.408	0.95	57.07		KLF1	1.747	0.885	1.974	0.048	5.735	5.074	0.933	0.351	1.012	32.482		ZCCHC4	1.504	0.703	2.139	0.032	4.499	3.163	1.106	0.269	1.134	17.847
SCG5	1.918	1.005	1.909	0.056	6.809	6.841	0.849	0.396	0.95	48.785		PUS1	1.995	1.008	1.979	0.048	7.351	7.412	0.857	0.392	1.019	53.04		CCDC25	1.173	0.547	2.145	0.032	3.231	1.767	1.263	0.207	1.106	9.439
ZNF629	1.672	0.874	1.914	0.056	5.324	4.651	0.93	0.353	0.961	29.501		SUV39H1	2.417	1.221	1.98	0.048	11.21	13.682	0.746	0.456	1.025	122.6		KIAA0040	-0.811	0.377	-2.149	0.032	0.444	0.168	-3.312	0.001	0.212	0.931
BCL2	-0.553	0.29	-1.909	0.056	0.575	0.167	-2.549	0.011	0.326	1.015		ACO1	-1.794	0.913	-1.966	0.049	0.166	0.152	-5.495	0	0.028	0.995		TMEM19	0.815	0.379	2.148	0.032	2.258	0.856	1.47	0.142	1.074	4.748
CHST15	-1.315	0.689	-1.909	0.056	0.268	0.185	-3.956	0	0.07	1.036		BIN1	2.235	1.136	1.967	0.049	9.343	10.616	0.786	0.432	1.008	86.628		ATP13A3	-0.907	0.423	-2.143	0.032	0.404	0.171	-3.489	0	0.176	0.926
SLC52A1	-2.2	1.152	-1.91	0.056	0.111	0.128	-6.965	0	0.012	1.059		CLDN6	1.304	0.663	1.965	0.049	3.683	2.443	1.098	0.272	1.004	13.517		GPN3	1.163	0.543	2.142	0.032	3.199	1.737	1.266	0.206	1.104	9.275
GLOD4	-3.017	1.575	-1.915	0.056	0.049	0.077	-12.329	0	0.002	1.074		DHRS9	1.455	0.741	1.965	0.049	4.286	3.175	1.035	0.301	1.004	18.304		LRRFIP1	-1.079	0.503	-2.144	0.032	0.34	0.171	-3.858	0	0.127	0.911
MSR1	2.738	1.437	1.905	0.057	15.462	22.224	0.651	0.515	0.924	258.627		FAM3A	-4.305	2.191	-1.965	0.049	0.013	0.03	-33.364	0	0	0.988		MINK1	-1.201	0.559	-2.149	0.032	0.301	0.168	-4.157	0	0.101	0.9
AKAP6	2.71	1.425	1.902	0.057	15.034	21.427	0.655	0.512	0.92	245.598		KIAA0226L	2.024	1.029	1.967	0.049	7.571	7.793	0.843	0.399	1.007	56.925		LYPLA1	1.324	0.616	2.147	0.032	3.757	2.316	1.19	0.234	1.122	12.579
HMGCR	2.52	1.323	1.904	0.057	12.423	16.438	0.695	0.487	0.929	166.162		MPG	-2.96	1.504	-1.969	0.049	0.052	0.078	-12.168	0	0.003	0.987		REPIN1	1.089	0.508	2.144	0.032	2.971	1.509	1.306	0.191	1.098	8.037
RBM47	2.148	1.129	1.902	0.057	8.568	9.676	0.782	0.434	0.937	78.366		PCNP	-0.776	0.393	-1.972	0.049	0.46	0.181	-2.98	0.003	0.213	0.995		UBA52	1.121	0.523	2.144	0.032	3.068	1.604	1.289	0.197	1.101	8.551
CLEC1A	1.783	0.937	1.902	0.057	5.948	5.575	0.887	0.375	0.947	37.347		SIGMAR1	-1.813	0.922	-1.967	0.049	0.163	0.15	-5.563	0	0.027	0.994		ESR1	-0.963	0.451	-2.135	0.033	0.382	0.172	-3.589	0	0.158	0.924
FOLH1B	1.659	0.871	1.906	0.057	5.256	4.576	0.93	0.352	0.954	28.951		SUOX	-2.715	1.382	-1.964	0.049	0.066	0.092	-10.202	0	0.004	0.994		SEC14L2	-1.029	0.481	-2.137	0.033	0.358	0.172	-3.733	0	0.139	0.918
ASRGL1	1.503	0.79	1.902	0.057	4.496	3.553	0.984	0.325	0.956	21.158		TACR1	1.792	0.911	1.966	0.049	6.002	5.471	0.914	0.361	1.006	35.821		SMTN	-1.148	0.539	-2.13	0.033	0.317	0.171	-3.993	0	0.11	0.912
SOS1	-0.838	0.441	-1.9	0.057	0.432	0.191	-2.974	0.003	0.182	1.027		TNXB	-3.504	1.778	-1.971	0.049	0.03	0.053	-18.14	0	0.001	0.981		SLC35F6	-1.436	0.676	-2.126	0.033	0.238	0.161	-4.744	0	0.063	0.894
CDK17	-1.059	0.556	-1.905	0.057	0.347	0.193	-3.387	0.001	0.117	1.031		APLNR	1.771	0.904	1.96	0.05	5.877	5.312	0.918	0.359	1	34.555		FUT4	0.833	0.39	2.134	0.033	2.3	0.898	1.448	0.148	1.07	4.944
ANP32E	-1.175	0.618	-1.901	0.057	0.309	0.191	-3.621	0	0.092	1.037		ATP2C2	1.697	0.866	1.961	0.05	5.46	4.726	0.944	0.345	1.001	29.785		PTGIR	0.489	0.229	2.13	0.033	1.63	0.374	1.685	0.092	1.04	2.556
TMEM248	-1.358	0.713	-1.904	0.057	0.257	0.183	-4.049	0	0.064	1.041		CXorf57	1.63	0.833	1.958	0.05	5.105	4.251	0.966	0.334	0.998	26.111		DLEU1	1.21	0.568	2.131	0.033	3.354	1.904	1.236	0.216	1.102	10.206
CD27	-1.458	0.767	-1.902	0.057	0.233	0.178	-4.303	0	0.052	1.045		EFHC2	1.801	0.918	1.962	0.05	6.056	5.558	0.91	0.363	1.002	36.596		TRIB3	0.634	0.297	2.136	0.033	1.885	0.559	1.582	0.114	1.054	3.372
NEU3	-2.448	1.285	-1.905	0.057	0.086	0.111	-8.219	0	0.007	1.073		GTF3C2	-1.695	0.866	-1.958	0.05	0.184	0.159	-5.138	0	0.034	1.002		CLIP1	-1.634	0.768	-2.128	0.033	0.195	0.15	-5.37	0	0.043	0.879
ZNF81	-2.553	1.342	-1.903	0.057	0.078	0.104	-8.83	0	0.006	1.08		HNRNPM	-0.664	0.338	-1.963	0.05	0.515	0.174	-2.787	0.005	0.265	0.999		MAN2B2	-1.575	0.741	-2.128	0.033	0.207	0.153	-5.176	0	0.048	0.883
TPSG1	-2.558	1.346	-1.901	0.057	0.077	0.104	-8.855	0	0.006	1.082		IL36G	1.732	0.883	1.961	0.05	5.653	4.993	0.932	0.351	1.001	31.924		GTPBP8	1.684	0.788	2.137	0.033	5.387	4.245	1.033	0.301	1.15	25.239
CLCC1	-3.059	1.607	-1.903	0.057	0.047	0.075	-12.638	0	0.002	1.095		KAT8	1.745	0.889	1.963	0.05	5.724	5.088	0.928	0.353	1.002	32.683		NTAN1	-1.622	0.759	-2.137	0.033	0.197	0.15	-5.353	0	0.045	0.874
POLR2F	2.544	1.343	1.894	0.058	12.733	17.102	0.686	0.493	0.915	177.092		PDSS2	1.704	0.871	1.956	0.05	5.495	4.787	0.939	0.348	0.997	30.302		HSD17B7	1.246	0.585	2.13	0.033	3.478	2.035	1.217	0.223	1.105	10.952
EML1	2.375	1.255	1.893	0.058	10.755	13.495	0.723	0.47	0.919	125.802		PSTPIP1	-2.544	1.299	-1.959	0.05	0.079	0.102	-9.029	0	0.006	1.002		OASL	0.527	0.248	2.129	0.033	1.694	0.42	1.654	0.098	1.043	2.753
OTC	2.192	1.155	1.897	0.058	8.95	10.34	0.769	0.442	0.93	86.139		SLC27A3	-2.963	1.511	-1.961	0.05	0.052	0.078	-12.151	0	0.003	0.999		MAGED2	-1.405	0.657	-2.137	0.033	0.245	0.161	-4.677	0	0.068	0.89
ASCL3	1.188	0.627	1.895	0.058	3.281	2.056	1.109	0.267	0.96	11.206		ZNF133	-2.107	1.074	-1.962	0.05	0.122	0.131	-6.727	0	0.015	0.998		RPL35A	0.9	0.422	2.135	0.033	2.461	1.038	1.407	0.159	1.077	5.623
SMPX	0.872	0.46	1.895	0.058	2.392	1.101	1.264	0.206	0.97	5.897		AVPR1A	1.505	0.771	1.952	0.051	4.505	3.475	1.009	0.313	0.994	20.429		KCNAB1	-4.494	2.114	-2.125	0.034	0.011	0.024	-41.836	0	0	0.705
CHML	0.821	0.434	1.892	0.058	2.273	0.987	1.291	0.197	0.971	5.322		CALHM2	-2.247	1.152	-1.951	0.051	0.106	0.122	-7.343	0	0.011	1.011		FZD1	-0.868	0.409	-2.123	0.034	0.42	0.172	-3.381	0.001	0.188	0.935
HNRNPM	-0.876	0.461	-1.898	0.058	0.417	0.192	-3.036	0.002	0.169	1.029		CCDC90B	-1.135	0.582	-1.949	0.051	0.321	0.187	-3.624	0	0.103	1.007		GAL3ST4	-0.898	0.423	-2.122	0.034	0.407	0.172	-3.437	0.001	0.178	0.934
ASF1A	-1.285	0.679	-1.892	0.058	0.277	0.188	-3.851	0	0.073	1.047		DLC1	1.946	0.998	1.951	0.051	7.002	6.986	0.859	0.39	0.991	49.478		CA11	-1.038	0.491	-2.116	0.034	0.354	0.174	-3.719	0	0.135	0.926
SLC50A1	-1.879	0.992	-1.894	0.058	0.153	0.152	-5.59	0	0.022	1.068		GINS2	0.944	0.483	1.953	0.051	2.57	1.242	1.264	0.206	0.997	6.626		TRMT61A	1.328	0.628	2.115	0.034	3.773	2.37	1.17	0.242	1.102	12.921
TTC19	-1.909	1.008	-1.893	0.058	0.148	0.15	-5.697	0	0.021	1.07		GYPA	1.173	0.602	1.949	0.051	3.232	1.946	1.147	0.251	0.993	10.519		PTCD2	1.992	0.942	2.116	0.034	7.33	6.902	0.917	0.359	1.158	46.406
RPAP1	4.538	2.4	1.891	0.059	93.534	224.439	0.412	0.68	0.848	10314.9		MAPKAPK3	-1.807	0.926	-1.952	0.051	0.164	0.152	-5.499	0	0.027	1.008		ZNF331	-0.979	0.462	-2.117	0.034	0.376	0.174	-3.592	0	0.152	0.93
CASZ1	2.761	1.464	1.887	0.059	15.821	23.156	0.64	0.522	0.898	278.642		PLAG1	-1.78	0.913	-1.95	0.051	0.169	0.154	-5.402	0	0.028	1.009		CLCA2	-0.362	0.171	-2.12	0.034	0.696	0.119	-2.556	0.011	0.498	0.973
AIPL1	2.685	1.424	1.886	0.059	14.654	20.865	0.654	0.513	0.9	238.721		PLAT	2.403	1.233	1.95	0.051	11.059	13.633	0.738	0.461	0.987	123.877		TOM1L2	-1.075	0.508	-2.117	0.034	0.341	0.173	-3.8	0	0.126	0.923
SLC35G2	2.012	1.066	1.888	0.059	7.481	7.976	0.813	0.416	0.926	60.456		SCLY	-2.698	1.381	-1.954	0.051	0.067	0.093	-10.034	0	0.004	1.008		SUV39H2	1.37	0.647	2.119	0.034	3.937	2.546	1.153	0.249	1.108	13.987
RS1	1.86	0.984	1.891	0.059	6.424	6.32	0.858	0.391	0.934	44.173		TMEM248	-1.025	0.526	-1.949	0.051	0.359	0.189	-3.398	0.001	0.128	1.006		ADNP2	1.178	0.556	2.119	0.034	3.247	1.805	1.245	0.213	1.093	9.651
ARL15	1.601	0.847	1.891	0.059	4.96	4.2	0.943	0.346	0.943	26.076		WT1-AS	1.48	0.758	1.953	0.051	4.394	3.33	1.019	0.308	0.995	19.41		SH3GLB1	-1.451	0.684	-2.12	0.034	0.234	0.16	-4.776	0	0.061	0.896
IFNA21	1.346	0.712	1.891	0.059	3.843	2.737	1.039	0.299	0.952	15.52		XRCC6	-1.004	0.514	-1.953	0.051	0.367	0.188	-3.362	0.001	0.134	1.004		INPP4A	0.812	0.383	2.12	0.034	2.252	0.862	1.452	0.147	1.063	4.77
POF1B	0.871	0.461	1.889	0.059	2.39	1.102	1.261	0.207	0.968	5.9		ZNF280A	1.039	0.533	1.949	0.051	2.826	1.506	1.212	0.225	0.994	8.03		ARFGAP3	-1.321	0.622	-2.124	0.034	0.267	0.166	-4.417	0	0.079	0.903
OR7E2P	-1.429	0.755	-1.892	0.059	0.24	0.181	-4.203	0	0.055	1.053		ZNF544	-1.871	0.96	-1.948	0.051	0.154	0.148	-5.719	0	0.023	1.011		GCN1L1	1.34	0.631	2.124	0.034	3.817	2.407	1.17	0.242	1.109	13.139
C18orf8	-1.654	0.875	-1.891	0.059	0.191	0.167	-4.834	0	0.034	1.062		ADGB	1.763	0.908	1.943	0.052	5.833	5.293	0.913	0.361	0.985	34.541		JAK2	0.743	0.35	2.124	0.034	2.102	0.735	1.499	0.134	1.059	4.172
CXCR3	-1.889	1	-1.889	0.059	0.151	0.151	-5.612	0	0.021	1.073		ASPA	0.984	0.506	1.945	0.052	2.676	1.354	1.238	0.216	0.993	7.214		PPP4R2	1.383	0.651	2.125	0.034	3.987	2.595	1.151	0.25	1.113	14.279
RNF167	-2.113	1.118	-1.89	0.059	0.121	0.135	-6.506	0	0.014	1.081		C5orf45	2.685	1.385	1.939	0.052	14.659	20.297	0.673	0.501	0.972	221.146		PAPSS2	0.538	0.254	2.119	0.034	1.713	0.435	1.638	0.101	1.041	2.819
KRT81	-2.851	1.507	-1.892	0.059	0.058	0.087	-10.818	0	0.003	1.108		DGKE	-1.349	0.696	-1.939	0.052	0.259	0.181	-4.102	0	0.066	1.015		IGFBP3	-0.468	0.221	-2.119	0.034	0.626	0.138	-2.702	0.007	0.406	0.966
OXR1	-3.683	1.95	-1.889	0.059	0.025	0.049	-19.886	0	0.001	1.149		DSTNP2	0.929	0.479	1.939	0.052	2.532	1.213	1.263	0.207	0.99	6.476		G3BP1	1.392	0.658	2.114	0.034	4.024	2.649	1.141	0.254	1.107	14.625
RASAL1	2.892	1.54	1.877	0.06	18.028	27.771	0.613	0.54	0.881	369.097		ELN	-1.684	0.866	-1.945	0.052	0.186	0.161	-5.067	0	0.034	1.013		RAD21	1.293	0.612	2.114	0.034	3.645	2.23	1.186	0.236	1.099	12.09
ICA1	2.374	1.264	1.878	0.06	10.744	13.582	0.717	0.473	0.902	127.988		EMC8	1.609	0.828	1.943	0.052	4.996	4.138	0.966	0.334	0.986	25.326		EWSR1	2.244	1.061	2.114	0.034	9.428	10.005	0.842	0.4	1.178	75.466
FRMPD4	1.808	0.961	1.882	0.06	6.096	5.856	0.87	0.384	0.927	40.062		G6PC	1.327	0.683	1.942	0.052	3.769	2.574	1.076	0.282	0.988	14.377		LDHB	0.43	0.202	2.123	0.034	1.537	0.311	1.726	0.084	1.034	2.285
IL18RAP	1.65	0.879	1.878	0.06	5.209	4.577	0.92	0.358	0.931	29.153		HIST2H2BE	1.022	0.525	1.946	0.052	2.78	1.461	1.218	0.223	0.992	7.785		RPS3	0.699	0.33	2.121	0.034	2.011	0.663	1.526	0.127	1.054	3.837
PAFAH1B1	-1.402	0.747	-1.877	0.06	0.246	0.184	-4.102	0	0.057	1.064		STARD7	-0.707	0.363	-1.945	0.052	0.493	0.179	-2.827	0.005	0.242	1.005		EPN3	-0.802	0.38	-2.11	0.035	0.448	0.17	-3.237	0.001	0.213	0.944
DAD1	-1.5	0.799	-1.879	0.06	0.223	0.178	-4.363	0	0.047	1.067		TNS3	1.383	0.711	1.946	0.052	3.988	2.835	1.054	0.292	0.99	16.062		RAB15	-0.982	0.465	-2.11	0.035	0.375	0.174	-3.588	0	0.15	0.933
SH3GLB2	-2.674	1.422	-1.88	0.06	0.069	0.098	-9.491	0	0.004	1.12		WWTR1	1.894	0.973	1.947	0.052	6.643	6.461	0.873	0.382	0.987	44.69		ZNF287	-1.178	0.559	-2.106	0.035	0.308	0.172	-4.02	0	0.103	0.921
DGKH	2.852	1.525	1.87	0.061	17.329	26.426	0.618	0.537	0.872	344.218		ADIPOR2	0.963	0.498	1.934	0.053	2.62	1.305	1.242	0.214	0.987	6.954		FEM1C	-1.815	0.863	-2.104	0.035	0.163	0.14	-5.96	0	0.03	0.883
BFSP1	2.766	1.474	1.876	0.061	15.887	23.416	0.636	0.525	0.884	285.508		CDK18	1.415	0.732	1.932	0.053	4.115	3.013	1.034	0.301	0.98	17.282		ZNF408	1.66	0.786	2.112	0.035	5.258	4.132	1.031	0.303	1.127	24.527
S1PR2	2.681	1.43	1.875	0.061	14.606	20.885	0.651	0.515	0.886	240.801		COL9A3	-2.45	1.266	-1.935	0.053	0.086	0.109	-8.365	0	0.007	1.032		STAR	0.451	0.213	2.113	0.035	1.57	0.335	1.701	0.089	1.033	2.385
DNAH6	2.491	1.332	1.87	0.061	12.074	16.08	0.689	0.491	0.888	164.245		CRIPT	0.79	0.408	1.936	0.053	2.203	0.899	1.338	0.181	0.99	4.9		ZNF277	1.089	0.516	2.111	0.035	2.97	1.532	1.286	0.198	1.081	8.162
GALNT8	2.242	1.196	1.874	0.061	9.408	11.253	0.747	0.455	0.902	98.096		FAM168B	-0.967	0.499	-1.937	0.053	0.38	0.19	-3.266	0.001	0.143	1.011		LRCH1	1.297	0.614	2.114	0.035	3.659	2.245	1.184	0.236	1.099	12.179
PBLD	2.144	1.142	1.876	0.061	8.529	9.743	0.773	0.44	0.909	80.033		IGSF9B	2.121	1.096	1.935	0.053	8.34	9.14	0.803	0.422	0.973	71.451		NAGA	-1.151	0.547	-2.103	0.035	0.316	0.173	-3.948	0	0.108	0.925
SH2B3	1.76	0.938	1.877	0.061	5.813	5.45	0.883	0.377	0.925	36.518		JARID2	-1.359	0.702	-1.936	0.053	0.257	0.18	-4.12	0	0.065	1.017		IREB2	1.828	0.866	2.112	0.035	6.224	5.388	0.97	0.332	1.141	33.956
TLX1	1.566	0.836	1.874	0.061	4.786	3.999	0.947	0.344	0.93	24.62		NCOA1	-1.274	0.658	-1.936	0.053	0.28	0.184	-3.915	0	0.077	1.016		NAA15	1.581	0.751	2.107	0.035	4.862	3.65	1.058	0.29	1.116	21.175
NABP2	-1.57	0.838	-1.873	0.061	0.208	0.174	-4.542	0	0.04	1.075		RAPGEF2	-3.175	1.644	-1.932	0.053	0.042	0.069	-13.955	0	0.002	1.047		PROSC	1.375	0.654	2.103	0.035	3.955	2.586	1.143	0.253	1.098	14.243
RCN2	-2.015	1.075	-1.875	0.061	0.133	0.143	-6.048	0	0.016	1.096		SAP30L	1.457	0.753	1.934	0.053	4.291	3.231	1.019	0.308	0.981	18.772		GCDH	1.195	0.568	2.103	0.035	3.304	1.878	1.227	0.22	1.085	10.064
KRT7	-2.496	1.335	-1.87	0.061	0.082	0.11	-8.345	0	0.006	1.127		STRA6	-2.329	1.205	-1.933	0.053	0.097	0.117	-7.692	0	0.009	1.033		NPTN	-1.538	0.728	-2.112	0.035	0.215	0.156	-5.018	0	0.052	0.895
GNMT	-2.823	1.507	-1.874	0.061	0.059	0.09	-10.505	0	0.003	1.139		TRIT1	-2.005	1.036	-1.935	0.053	0.135	0.14	-6.202	0	0.018	1.026		PHGDH	0.541	0.257	2.107	0.035	1.718	0.441	1.627	0.104	1.038	2.842
RAPGEF2	-4.321	2.306	-1.874	0.061	0.013	0.031	-32.201	0	0	1.221		ZNF580	-1.25	0.645	-1.938	0.053	0.286	0.185	-3.86	0	0.081	1.015		ACADVL	-1.22	0.577	-2.114	0.035	0.295	0.17	-4.137	0	0.095	0.915
EXOSC1	3.025	1.62	1.867	0.062	20.598	33.374	0.587	0.557	0.86	493.142		AFG3L2	1.435	0.746	1.923	0.054	4.201	3.135	1.021	0.307	0.973	18.138		MAT2A	1.29	0.612	2.107	0.035	3.634	2.226	1.184	0.237	1.094	12.07
PCDHGB5	1.64	0.88	1.864	0.062	5.158	4.54	0.916	0.36	0.919	28.958		CD80	1.204	0.623	1.931	0.054	3.332	2.077	1.123	0.262	0.982	11.304		RPS23	0.846	0.402	2.106	0.035	2.331	0.937	1.421	0.155	1.061	5.125
RASGRP1	-1.822	0.975	-1.869	0.062	0.162	0.158	-5.318	0	0.024	1.093		CLEC7A	0.958	0.496	1.929	0.054	2.606	1.293	1.241	0.214	0.985	6.894		HCN2	-2.827	1.348	-2.097	0.036	0.059	0.08	-11.788	0	0.004	0.832
ZNF14	-1.846	0.989	-1.867	0.062	0.158	0.156	-5.395	0	0.023	1.097		CNOT4	-0.951	0.493	-1.928	0.054	0.386	0.191	-3.221	0.001	0.147	1.016		LTC4S	-1.142	0.544	-2.098	0.036	0.319	0.174	-3.918	0	0.11	0.928
COX6C	-2.377	1.271	-1.87	0.062	0.093	0.118	-7.686	0	0.008	1.121		EGFL7	-3.568	1.853	-1.926	0.054	0.028	0.052	-18.6	0	0.001	1.065		CEACAM1	-0.703	0.336	-2.095	0.036	0.495	0.166	-3.039	0.002	0.256	0.956
TBCB	-2.492	1.336	-1.865	0.062	0.083	0.111	-8.297	0	0.006	1.135		FAM134C	-1.864	0.968	-1.924	0.054	0.155	0.15	-5.625	0	0.023	1.035		PXDC1	-1.055	0.504	-2.094	0.036	0.348	0.175	-3.716	0	0.13	0.935
CPEB1	2.303	1.24	1.858	0.063	10.002	12.398	0.726	0.468	0.881	113.561		KIT	0.358	0.186	1.928	0.054	1.431	0.266	1.621	0.105	0.994	2.059		SPATA5L1	1.162	0.556	2.092	0.036	3.198	1.777	1.237	0.216	1.076	9.505
DLG2	2.259	1.214	1.861	0.063	9.573	11.617	0.738	0.461	0.887	103.283		LINC00260	-1.108	0.575	-1.928	0.054	0.33	0.19	-3.529	0	0.107	1.019		GEMIN2	1.581	0.755	2.095	0.036	4.86	3.668	1.052	0.293	1.107	21.332
TTC1	1.619	0.872	1.856	0.063	5.048	4.403	0.919	0.358	0.913	27.901		MARCKSL1	1.067	0.553	1.929	0.054	2.908	1.608	1.186	0.236	0.983	8.598		PQLC3	-0.953	0.455	-2.092	0.036	0.386	0.176	-3.498	0	0.158	0.941
SLC16A5	1.614	0.868	1.859	0.063	5.023	4.36	0.923	0.356	0.916	27.534		NPR2	2.024	1.048	1.93	0.054	7.567	7.934	0.828	0.408	0.969	59.074		ZNF124	0.875	0.418	2.094	0.036	2.398	1.002	1.396	0.163	1.058	5.438
ZNF280A	1.211	0.652	1.858	0.063	3.357	2.188	1.077	0.281	0.936	12.041		PAPOLG	-1.953	1.012	-1.93	0.054	0.142	0.144	-5.977	0	0.02	1.031		FXR1	1.415	0.676	2.093	0.036	4.116	2.783	1.12	0.263	1.094	15.486
RNF19A	-1.095	0.59	-1.857	0.063	0.335	0.197	-3.373	0.001	0.105	1.063		SLC2A11	2.247	1.168	1.923	0.054	9.461	11.054	0.765	0.444	0.958	93.421		DHX30	1.303	0.622	2.094	0.036	3.679	2.289	1.17	0.242	1.087	12.454
SYNRG	-1.686	0.908	-1.856	0.063	0.185	0.168	-4.84	0	0.031	1.099		ZNF423	-2.154	1.119	-1.925	0.054	0.116	0.13	-6.809	0	0.013	1.04		CTDSP1	-1.468	0.702	-2.092	0.036	0.23	0.162	-4.761	0	0.058	0.912
TMEM87A	-1.876	1.01	-1.858	0.063	0.153	0.155	-5.475	0	0.021	1.109		CCDC170	1.6	0.833	1.922	0.055	4.954	4.125	0.959	0.338	0.969	25.334		ITGAE	-1.008	0.481	-2.097	0.036	0.365	0.175	-3.62	0	0.142	0.936
C14orf1	-1.903	1.024	-1.859	0.063	0.149	0.153	-5.571	0	0.02	1.109		CCNO	1.622	0.846	1.918	0.055	5.064	4.284	0.949	0.343	0.965	26.581		ATP5A1	1.256	0.599	2.099	0.036	3.513	2.103	1.195	0.232	1.087	11.355
TFAM	-1.923	1.035	-1.857	0.063	0.146	0.151	-5.643	0	0.019	1.112		H2AFV	-0.764	0.399	-1.917	0.055	0.466	0.186	-2.877	0.004	0.213	1.017		RPL27	0.886	0.423	2.091	0.036	2.424	1.026	1.388	0.165	1.057	5.559
RBM17	-2.006	1.078	-1.861	0.063	0.134	0.145	-5.97	0	0.016	1.113		HADHB	-1.24	0.647	-1.918	0.055	0.289	0.187	-3.797	0	0.081	1.028		DBNDD1	-0.821	0.393	-2.088	0.037	0.44	0.173	-3.236	0.001	0.204	0.951
PSMD2	-2.113	1.137	-1.858	0.063	0.121	0.138	-6.393	0	0.013	1.124		HMGXB4	1.055	0.549	1.921	0.055	2.872	1.577	1.187	0.235	0.979	8.426		DSCAM	0.933	0.448	2.081	0.037	2.541	1.139	1.353	0.176	1.056	6.117
PDCL	2.48	1.34	1.851	0.064	11.946	16.004	0.684	0.494	0.865	165.04		ISCA1	-1.273	0.663	-1.92	0.055	0.28	0.186	-3.88	0	0.076	1.027		KCNG1	-0.861	0.413	-2.086	0.037	0.423	0.174	-3.308	0.001	0.188	0.949
CRMP1	2.241	1.212	1.849	0.064	9.4	11.389	0.738	0.461	0.875	101.025		MAGEB2	1.33	0.694	1.918	0.055	3.783	2.624	1.061	0.289	0.972	14.728		HES2	-0.748	0.359	-2.082	0.037	0.473	0.17	-3.096	0.002	0.234	0.957
LRRC2	2.143	1.156	1.854	0.064	8.529	9.861	0.763	0.445	0.885	82.24		RPL26L1	-1.593	0.831	-1.917	0.055	0.203	0.169	-4.716	0	0.04	1.036		KDELR3	-0.675	0.324	-2.081	0.037	0.509	0.165	-2.971	0.003	0.27	0.962
CLDN7	1.85	1	1.851	0.064	6.363	6.36	0.843	0.399	0.897	45.133		RPL36AL	-0.356	0.185	-1.919	0.055	0.701	0.13	-2.305	0.021	0.487	1.008		DAAM1	-1.077	0.517	-2.083	0.037	0.341	0.176	-3.743	0	0.124	0.938
TLX3	1.742	0.939	1.854	0.064	5.707	5.361	0.878	0.38	0.905	35.975		SMTN	-3.615	1.886	-1.917	0.055	0.027	0.051	-19.176	0	0.001	1.084		HOXA3	0.696	0.333	2.089	0.037	2.007	0.669	1.504	0.132	1.044	3.857
FOXA2	1.5	0.809	1.854	0.064	4.481	3.624	0.96	0.337	0.918	21.87		ATF7	-1.206	0.632	-1.907	0.056	0.299	0.189	-3.7	0	0.087	1.034		EDN1	0.596	0.286	2.086	0.037	1.816	0.519	1.571	0.116	1.037	3.18
NTS	0.377	0.203	1.855	0.064	1.458	0.297	1.545	0.122	0.979	2.173		F11	1.433	0.751	1.909	0.056	4.191	3.145	1.014	0.31	0.963	18.246		C9orf91	1.295	0.622	2.082	0.037	3.65	2.27	1.167	0.243	1.079	12.352
IGHM	-0.386	0.208	-1.855	0.064	0.68	0.141	-2.264	0.024	0.453	1.022		KPNA5	-1.996	1.046	-1.909	0.056	0.136	0.142	-6.082	0	0.017	1.055		BAG4	1.338	0.642	2.084	0.037	3.81	2.446	1.149	0.251	1.083	13.409
MOCS3	-0.913	0.493	-1.853	0.064	0.401	0.198	-3.028	0.002	0.153	1.054		LEF1	-1.283	0.673	-1.908	0.056	0.277	0.186	-3.879	0	0.074	1.035		ZNF562	1.234	0.592	2.084	0.037	3.433	2.032	1.197	0.231	1.076	10.954
SERINC3	-0.932	0.504	-1.85	0.064	0.394	0.198	-3.057	0.002	0.147	1.057		MEIS1	1.378	0.72	1.913	0.056	3.966	2.857	1.038	0.299	0.967	16.273		MMP24-AS1	-1.034	0.494	-2.091	0.037	0.356	0.176	-3.665	0	0.135	0.937
FOXF1	-1.134	0.613	-1.852	0.064	0.322	0.197	-3.442	0.001	0.097	1.069		NMT2	-2.587	1.355	-1.91	0.056	0.075	0.102	-9.075	0	0.005	1.07		NLE1	0.877	0.42	2.087	0.037	2.404	1.011	1.389	0.165	1.055	5.48
ASAH1	-1.365	0.736	-1.853	0.064	0.255	0.188	-3.958	0	0.06	1.082		NOTCH1	0.877	0.46	1.908	0.056	2.403	1.104	1.27	0.204	0.976	5.915		CLCN3	-1.327	0.635	-2.091	0.037	0.265	0.168	-4.364	0	0.076	0.92
GGNBP2	-1.433	0.773	-1.854	0.064	0.239	0.184	-4.128	0	0.052	1.086		ORC3	-1.416	0.741	-1.911	0.056	0.243	0.18	-4.211	0	0.057	1.037		NDEL1	-1.421	0.682	-2.082	0.037	0.241	0.165	-4.603	0	0.063	0.92
C17orf75	-2.045	1.105	-1.851	0.064	0.129	0.143	-6.092	0	0.015	1.128		PAQR4	1.799	0.943	1.908	0.056	6.042	5.695	0.885	0.376	0.952	38.33		ARIH2	2.211	1.057	2.091	0.037	9.121	9.642	0.842	0.4	1.149	72.418
FN3K	3.51	1.899	1.848	0.065	33.442	63.5	0.511	0.609	0.809	1382.21		RCBTB2	-2.805	1.468	-1.911	0.056	0.06	0.089	-10.582	0	0.003	1.074		MTCH2	1.312	0.628	2.088	0.037	3.712	2.333	1.163	0.245	1.084	12.719
PHLPP2	2.575	1.398	1.842	0.065	13.126	18.347	0.661	0.509	0.848	203.19		TDRD12	1.516	0.795	1.907	0.056	4.556	3.623	0.982	0.326	0.959	21.646		ZYX	-1.018	0.487	-2.091	0.037	0.361	0.176	-3.63	0	0.139	0.938
ZNF573	2.464	1.333	1.848	0.065	11.748	15.662	0.686	0.493	0.861	160.243		TMPRSS11D	1.733	0.908	1.909	0.056	5.66	5.14	0.907	0.365	0.955	33.56		FXYD5	-0.665	0.318	-2.09	0.037	0.514	0.164	-2.97	0.003	0.275	0.959
COBL	2.346	1.269	1.848	0.065	10.445	13.26	0.712	0.476	0.868	125.746		TSEN2	1.883	0.987	1.908	0.056	6.574	6.487	0.859	0.39	0.95	45.471		SLIRP	1.101	0.528	2.086	0.037	3.007	1.587	1.265	0.206	1.069	8.46
GH2	1.702	0.923	1.845	0.065	5.485	5.061	0.886	0.375	0.899	33.462		ANKRD11	1.4	0.734	1.907	0.057	4.054	2.976	1.026	0.305	0.962	17.087		SKP1	1.6	0.768	2.084	0.037	4.954	3.803	1.04	0.299	1.1	22.308
TYR	1.221	0.663	1.843	0.065	3.392	2.248	1.064	0.287	0.925	12.435		CCL4	-1.011	0.531	-1.903	0.057	0.364	0.193	-3.292	0.001	0.128	1.03		HMGA1	0.855	0.41	2.086	0.037	2.352	0.965	1.402	0.161	1.053	5.256
CLK4	-1.383	0.751	-1.842	0.065	0.251	0.188	-3.979	0	0.058	1.093		CETN3	1.336	0.702	1.903	0.057	3.802	2.668	1.05	0.294	0.961	15.043		SNRPD2	0.966	0.463	2.086	0.037	2.627	1.216	1.337	0.181	1.06	6.511
GZMH	-1.909	1.034	-1.847	0.065	0.148	0.153	-5.561	0	0.02	1.124		CPQ	2.005	1.054	1.903	0.057	7.425	7.824	0.821	0.412	0.942	58.557		SLC30A4	-2.251	1.086	-2.072	0.038	0.105	0.114	-7.824	0	0.013	0.885
ZNF107	-2.328	1.261	-1.846	0.065	0.097	0.123	-7.341	0	0.008	1.154		EFNA2	1.846	0.969	1.906	0.057	6.332	6.133	0.869	0.385	0.949	42.265		HESX1	0.904	0.435	2.079	0.038	2.468	1.073	1.368	0.171	1.053	5.787
PDK2	-2.949	1.598	-1.846	0.065	0.052	0.084	-11.32	0	0.002	1.201		HPS4	3.232	1.696	1.906	0.057	25.339	42.982	0.566	0.571	0.912	704.182		GDPD3	-1.038	0.5	-2.075	0.038	0.354	0.177	-3.646	0	0.133	0.944
ZNF711	2.618	1.424	1.839	0.066	13.709	19.515	0.651	0.515	0.842	223.229		IL18RAP	1.282	0.673	1.905	0.057	3.604	2.424	1.074	0.283	0.964	13.472		ING1	0.967	0.465	2.08	0.038	2.629	1.222	1.333	0.182	1.057	6.539
SPHK1	2.573	1.398	1.841	0.066	13.107	18.321	0.661	0.509	0.847	202.924		KIF18A	1.469	0.77	1.907	0.057	4.345	3.348	0.999	0.318	0.96	19.672		C2orf49	2.242	1.08	2.076	0.038	9.411	10.161	0.828	0.408	1.134	78.1
CNR2	2.268	1.232	1.84	0.066	9.659	11.904	0.727	0.467	0.863	108.139		MAP7	1.209	0.634	1.906	0.057	3.351	2.126	1.106	0.269	0.966	11.619		MAGEH1	-0.657	0.317	-2.072	0.038	0.518	0.164	-2.93	0.003	0.278	0.965
TMEM115	2.145	1.167	1.837	0.066	8.539	9.968	0.756	0.449	0.867	84.149		NEUROD1	1.07	0.562	1.903	0.057	2.914	1.638	1.169	0.242	0.969	8.767		ARMCX3	-0.613	0.296	-2.072	0.038	0.542	0.16	-2.859	0.004	0.303	0.967
SPC25	1.855	1.009	1.838	0.066	6.394	6.454	0.836	0.403	0.884	46.233		OR1G1	0.752	0.394	1.906	0.057	2.121	0.837	1.34	0.18	0.979	4.596		IFIT2	0.43	0.208	2.071	0.038	1.538	0.32	1.683	0.092	1.023	2.312
PYY	1.695	0.923	1.835	0.066	5.446	5.029	0.884	0.377	0.891	33.277		PLA2G1B	0.683	0.359	1.901	0.057	1.98	0.712	1.377	0.168	0.979	4.006		EXOSC9	1.88	0.908	2.07	0.038	6.552	5.951	0.933	0.351	1.105	38.862
MLYCD	1.333	0.724	1.84	0.066	3.791	2.746	1.016	0.309	0.917	15.679		SFI1	-3.423	1.799	-1.903	0.057	0.033	0.059	-16.482	0	0.001	1.109		EXOSC5	0.829	0.399	2.076	0.038	2.291	0.915	1.411	0.158	1.047	5.01
FST	1.189	0.647	1.837	0.066	3.284	2.126	1.074	0.283	0.923	11.678		TRDN	0.658	0.345	1.907	0.057	1.931	0.667	1.397	0.162	0.982	3.799		TXNL4A	1.258	0.607	2.074	0.038	3.519	2.136	1.18	0.238	1.071	11.561
HAND1	1.106	0.6	1.842	0.066	3.022	1.814	1.114	0.265	0.931	9.802		UNC119	-1.486	0.78	-1.905	0.057	0.226	0.176	-4.384	0	0.049	1.044		SLC1A5	0.694	0.335	2.07	0.038	2.001	0.671	1.493	0.136	1.037	3.86
TSPYL1	-1.067	0.58	-1.839	0.066	0.344	0.2	-3.286	0.001	0.11	1.073		WDR18	-2.882	1.516	-1.901	0.057	0.056	0.085	-11.114	0	0.003	1.094		RPS6	0.675	0.325	2.078	0.038	1.964	0.638	1.511	0.131	1.039	3.713
ARL4C	-1.129	0.613	-1.841	0.066	0.323	0.198	-3.412	0.001	0.097	1.076		ATG9A	-2	1.055	-1.895	0.058	0.135	0.143	-6.053	0	0.017	1.071		FGF20	1.157	0.56	2.065	0.039	3.18	1.781	1.224	0.221	1.061	9.532
AP2B1	-1.454	0.791	-1.839	0.066	0.234	0.185	-4.147	0	0.05	1.101		CA1	1.117	0.589	1.895	0.058	3.055	1.8	1.142	0.254	0.963	9.696		NQO1	-0.703	0.34	-2.064	0.039	0.495	0.169	-2.993	0.003	0.254	0.965
PPP1CB	-1.545	0.841	-1.838	0.066	0.213	0.179	-4.386	0	0.041	1.108		CD27	-1.052	0.554	-1.899	0.058	0.349	0.193	-3.364	0.001	0.118	1.034		C10orf2	0.934	0.452	2.064	0.039	2.544	1.151	1.342	0.18	1.048	6.173
WASL	-1.666	0.907	-1.837	0.066	0.189	0.171	-4.733	0	0.032	1.118		CD99	-0.836	0.442	-1.892	0.058	0.433	0.191	-2.959	0.003	0.182	1.03		MXRA7	-0.551	0.267	-2.066	0.039	0.576	0.154	-2.756	0.006	0.342	0.972
GFPT1	-1.836	1	-1.836	0.066	0.159	0.159	-5.271	0	0.022	1.132		GTF3C4	1.164	0.615	1.893	0.058	3.203	1.97	1.118	0.263	0.959	10.693		POU2F3	0.401	0.195	2.063	0.039	1.494	0.291	1.699	0.089	1.02	2.187
ARID3B	-2.307	1.256	-1.836	0.066	0.1	0.125	-7.2	0	0.008	1.168		ILVBL	-2.275	1.2	-1.896	0.058	0.103	0.123	-7.276	0	0.01	1.079		VAT1	-0.923	0.447	-2.063	0.039	0.397	0.178	-3.39	0.001	0.165	0.955
TMEM214	-3.106	1.691	-1.837	0.066	0.045	0.076	-12.621	0	0.002	1.231		KCNE1L	1.587	0.838	1.894	0.058	4.887	4.094	0.949	0.342	0.946	25.243		PTGS2	0.376	0.182	2.066	0.039	1.456	0.265	1.723	0.085	1.02	2.079
SYBU	2.851	1.556	1.832	0.067	17.302	26.929	0.605	0.545	0.819	365.527		KDM3A	-1.566	0.826	-1.896	0.058	0.209	0.173	-4.586	0	0.041	1.055		POLR1E	1.039	0.503	2.066	0.039	2.826	1.421	1.285	0.199	1.055	7.571
BAD	2.798	1.527	1.833	0.067	16.418	25.067	0.615	0.539	0.823	327.31		MBD4	-1.024	0.54	-1.897	0.058	0.359	0.194	-3.305	0.001	0.125	1.035		VRK1	1.243	0.601	2.069	0.039	3.465	2.082	1.184	0.236	1.067	11.25
OTUD7B	2.599	1.42	1.83	0.067	13.45	19.105	0.652	0.515	0.831	217.689		PLN	-1.199	0.632	-1.896	0.058	0.302	0.191	-3.664	0	0.087	1.041		RBM15B	1.902	0.919	2.069	0.039	6.701	6.16	0.925	0.355	1.105	40.616
CDC14B	2.309	1.262	1.83	0.067	10.067	12.703	0.714	0.475	0.849	119.399		VPS33A	-2.134	1.125	-1.897	0.058	0.118	0.133	-6.624	0	0.013	1.073		ADAM28	-0.518	0.251	-2.064	0.039	0.595	0.15	-2.705	0.007	0.364	0.974
GDAP1	2.151	1.175	1.831	0.067	8.595	10.096	0.752	0.452	0.86	85.928		ACP5	-2.125	1.125	-1.889	0.059	0.119	0.134	-6.554	0	0.013	1.083		MGST3	-1.06	0.513	-2.065	0.039	0.347	0.178	-3.674	0	0.127	0.948
HDC	2.053	1.12	1.833	0.067	7.79	8.724	0.778	0.436	0.868	69.941		ACTR1B	2.082	1.102	1.888	0.059	8.017	8.839	0.794	0.427	0.924	69.576		SMG5	1.51	0.73	2.069	0.039	4.526	3.302	1.068	0.286	1.083	18.914
HGF	1.916	1.045	1.833	0.067	6.794	7.103	0.816	0.415	0.875	52.727		AKAP6	1.967	1.04	1.892	0.059	7.152	7.438	0.827	0.408	0.932	54.912		IFI44L	0.415	0.2	2.069	0.039	1.514	0.303	1.693	0.09	1.022	2.242
SCARA3	1.496	0.817	1.831	0.067	4.463	3.647	0.95	0.342	0.9	22.137		C10orf10	-0.962	0.509	-1.889	0.059	0.382	0.195	-3.176	0.001	0.141	1.037		NIPSNAP1	0.915	0.443	2.063	0.039	2.496	1.106	1.352	0.176	1.047	5.949
CTF1	1.298	0.709	1.83	0.067	3.66	2.595	1.025	0.305	0.912	14.693		C22orf46	-1.986	1.051	-1.89	0.059	0.137	0.144	-5.984	0	0.018	1.076		DDB1	1.478	0.716	2.064	0.039	4.382	3.136	1.078	0.281	1.078	17.82
ART3	1.242	0.679	1.83	0.067	3.463	2.35	1.048	0.295	0.915	13.097		DENND5A	1.456	0.771	1.887	0.059	4.287	3.307	0.994	0.32	0.945	19.442		NDUFB5	1.382	0.67	2.064	0.039	3.983	2.667	1.118	0.263	1.072	14.798
PIK3C2G	1.192	0.652	1.829	0.067	3.294	2.146	1.069	0.285	0.918	11.812		HOXA2	-1.476	0.782	-1.887	0.059	0.229	0.179	-4.314	0	0.049	1.059		RPS14	0.868	0.421	2.064	0.039	2.382	1.002	1.379	0.168	1.045	5.433
MKLN1	-1.337	0.731	-1.829	0.067	0.263	0.192	-3.839	0	0.063	1.101		PRMT7	2.305	1.22	1.89	0.059	10.024	12.226	0.738	0.46	0.918	109.453		CNKSR2	-4.671	2.277	-2.051	0.04	0.009	0.021	-46.471	0	0	0.813
LEF1	-1.728	0.944	-1.83	0.067	0.178	0.168	-4.9	0	0.028	1.131		PSMC2	-0.879	0.465	-1.89	0.059	0.415	0.193	-3.029	0.002	0.167	1.033		TJP1	-0.818	0.398	-2.057	0.04	0.441	0.176	-3.183	0.001	0.202	0.962
AAMP	-2.569	1.402	-1.832	0.067	0.077	0.107	-8.592	0	0.005	1.197		RNFT1	-1.117	0.592	-1.886	0.059	0.327	0.194	-3.472	0.001	0.102	1.045		SUPT3H	1.406	0.685	2.053	0.04	4.078	2.793	1.102	0.27	1.066	15.609
ZNF75D	-2.866	1.566	-1.83	0.067	0.057	0.089	-10.579	0	0.003	1.226		RPS6KA4	2.094	1.111	1.885	0.059	8.119	9.02	0.789	0.43	0.92	71.645		RAB22A	-2.802	1.362	-2.057	0.04	0.061	0.083	-11.362	0	0.004	0.876
CTNNA3	1.925	1.056	1.823	0.068	6.856	7.241	0.809	0.419	0.865	54.335		SPO11	1.743	0.923	1.889	0.059	5.717	5.276	0.894	0.371	0.937	34.891		MCAT	0.915	0.445	2.058	0.04	2.497	1.11	1.348	0.178	1.044	5.968
CDH17	1.922	1.052	1.828	0.068	6.838	7.192	0.812	0.417	0.87	53.737		STXBP5L	1.584	0.84	1.886	0.059	4.875	4.095	0.946	0.344	0.94	25.293		EXOSC2	1.386	0.676	2.052	0.04	3.999	2.702	1.11	0.267	1.064	15.031
OR3A1	1.237	0.678	1.823	0.068	3.444	2.336	1.046	0.295	0.911	13.012		TAF2	-2.087	1.104	-1.89	0.059	0.124	0.137	-6.396	0	0.014	1.08		ABCB7	1.422	0.694	2.05	0.04	4.146	2.877	1.094	0.274	1.064	16.152
PFN1	-0.36	0.198	-1.824	0.068	0.698	0.138	-2.195	0.028	0.474	1.027		TGS1	-0.996	0.528	-1.887	0.059	0.369	0.195	-3.235	0.001	0.131	1.039		BRF2	1.09	0.532	2.05	0.04	2.974	1.581	1.249	0.212	1.049	8.43
DOCK10	-0.67	0.367	-1.826	0.068	0.512	0.188	-2.601	0.009	0.249	1.05		ZFP2	1.991	1.052	1.892	0.059	7.323	7.706	0.82	0.412	0.931	57.607		TNFRSF21	-0.554	0.27	-2.051	0.04	0.575	0.155	-2.74	0.006	0.339	0.976
MAN2A1	-1.671	0.914	-1.827	0.068	0.188	0.172	-4.721	0	0.031	1.129		ZNF510	1.486	0.786	1.891	0.059	4.419	3.472	0.985	0.325	0.948	20.609		PPP1CB	-1.647	0.801	-2.055	0.04	0.193	0.154	-5.231	0	0.04	0.926
ZBTB44	-1.734	0.951	-1.824	0.068	0.177	0.168	-4.905	0	0.027	1.138		C11orf49	1.936	1.03	1.88	0.06	6.93	7.137	0.831	0.406	0.921	52.16		MRPL4	1.119	0.544	2.058	0.04	3.062	1.665	1.238	0.216	1.055	8.889
CCR9	-2.014	1.103	-1.827	0.068	0.133	0.147	-5.891	0	0.015	1.158		CTRL	-1.687	0.898	-1.878	0.06	0.185	0.166	-4.902	0	0.032	1.076		RBBP4	1.769	0.863	2.049	0.04	5.867	5.065	0.961	0.337	1.08	31.862
SIRPA	-2.229	1.223	-1.823	0.068	0.108	0.132	-6.78	0	0.01	1.183		DNAH3	1.434	0.764	1.878	0.06	4.197	3.205	0.997	0.319	0.939	18.748		GM2A	-0.896	0.437	-2.051	0.04	0.408	0.178	-3.318	0.001	0.173	0.961
ALOX12B	-2.877	1.578	-1.823	0.068	0.056	0.089	-10.617	0	0.003	1.242		FAM189B	2.418	1.284	1.884	0.06	11.228	14.412	0.71	0.478	0.907	138.948		MBOAT2	-0.712	0.348	-2.044	0.041	0.491	0.171	-2.981	0.003	0.248	0.971
STOML1	-3.778	2.07	-1.825	0.068	0.023	0.047	-20.638	0	0	1.322		FAM89B	-0.912	0.485	-1.879	0.06	0.402	0.195	-3.069	0.002	0.155	1.04		TGFB1I1	-0.872	0.426	-2.045	0.041	0.418	0.178	-3.263	0.001	0.181	0.965
JMJD6	3.322	1.825	1.82	0.069	27.707	50.564	0.528	0.597	0.775	990.76		ISG20	-1.329	0.706	-1.883	0.06	0.265	0.187	-3.935	0	0.066	1.056		GNAL	-1.065	0.521	-2.044	0.041	0.345	0.18	-3.647	0	0.124	0.957
HINFP	2.429	1.336	1.818	0.069	11.349	15.168	0.682	0.495	0.827	155.805		KEL	0.807	0.43	1.878	0.06	2.242	0.964	1.288	0.198	0.965	5.207		TTC9	-0.651	0.319	-2.044	0.041	0.521	0.166	-2.882	0.004	0.279	0.973
DPF3	2.024	1.113	1.819	0.069	7.571	8.426	0.78	0.435	0.855	67.069		LARP4	-0.977	0.519	-1.882	0.06	0.377	0.195	-3.19	0.001	0.136	1.041		NLRX1	-1.247	0.609	-2.046	0.041	0.287	0.175	-4.068	0	0.087	0.949
PPARG	1.934	1.063	1.819	0.069	6.919	7.358	0.804	0.421	0.861	55.622		MCCC1	1.61	0.856	1.88	0.06	5.001	4.282	0.934	0.35	0.934	26.781		CADPS2	-0.711	0.348	-2.039	0.041	0.491	0.171	-2.971	0.003	0.248	0.973
IL1RAPL2	1.741	0.958	1.816	0.069	5.702	5.464	0.86	0.39	0.871	37.305		MED28	-1.065	0.567	-1.879	0.06	0.345	0.195	-3.355	0.001	0.113	1.047		FAM135A	-1.206	0.591	-2.04	0.041	0.299	0.177	-3.959	0	0.094	0.954
PRM1	1.515	0.832	1.821	0.069	4.548	3.783	0.938	0.348	0.891	23.214		NCF2	-2.563	1.364	-1.879	0.06	0.077	0.105	-8.781	0	0.005	1.116		AQP1	-0.493	0.242	-2.04	0.041	0.611	0.148	-2.637	0.008	0.38	0.981
SUSD4	1.36	0.749	1.816	0.069	3.896	2.918	0.993	0.321	0.898	16.911		NFASC	2.282	1.215	1.879	0.06	9.794	11.896	0.739	0.46	0.906	105.892		B3GNTL1	1.323	0.647	2.046	0.041	3.753	2.427	1.135	0.257	1.057	13.329
GABRA2	1.284	0.706	1.819	0.069	3.61	2.549	1.024	0.306	0.905	14.403		RABIF	1.204	0.64	1.88	0.06	3.333	2.134	1.093	0.274	0.95	11.692		CYP2R1	-1.031	0.504	-2.048	0.041	0.357	0.18	-3.583	0	0.133	0.957
RAG2	1.193	0.656	1.82	0.069	3.299	2.162	1.063	0.288	0.913	11.922		RNF186	1.384	0.737	1.878	0.06	3.99	2.94	1.017	0.309	0.941	16.913		FBLN5	0.581	0.285	2.041	0.041	1.789	0.51	1.548	0.122	1.023	3.126
CXCR4	-0.687	0.377	-1.821	0.069	0.503	0.19	-2.618	0.009	0.24	1.054		TRAPPC12	-3.187	1.692	-1.883	0.06	0.041	0.07	-13.719	0	0.001	1.139		HBB	-0.397	0.194	-2.042	0.041	0.673	0.131	-2.507	0.012	0.46	0.984
KNTC1	-0.994	0.547	-1.818	0.069	0.37	0.202	-3.113	0.002	0.127	1.081		ARHGAP19	1.462	0.78	1.874	0.061	4.313	3.364	0.985	0.325	0.935	19.892		CECR5	1.104	0.54	2.045	0.041	3.016	1.627	1.239	0.215	1.047	8.684
C10orf10	-1.138	0.626	-1.817	0.069	0.32	0.201	-3.386	0.001	0.094	1.094		CD5L	1.532	0.819	1.871	0.061	4.63	3.791	0.957	0.338	0.93	23.046		ATP5D	1.063	0.52	2.045	0.041	2.896	1.506	1.259	0.208	1.045	8.025
ZCCHC11	-1.552	0.855	-1.815	0.069	0.212	0.181	-4.353	0	0.04	1.132		CHRM5	1.349	0.721	1.871	0.061	3.854	2.78	1.027	0.305	0.938	15.845		IDH1	0.679	0.333	2.043	0.041	1.973	0.656	1.482	0.138	1.028	3.786
WDR46	-2.917	1.606	-1.816	0.069	0.054	0.087	-10.889	0	0.002	1.26		CLC	0.994	0.53	1.875	0.061	2.702	1.432	1.188	0.235	0.956	7.635		HCK	0.43	0.21	2.046	0.041	1.537	0.323	1.663	0.096	1.018	2.319
PIAS3	2.176	1.202	1.811	0.07	8.811	10.587	0.738	0.461	0.836	92.857		EXOSC4	-1.233	0.658	-1.873	0.061	0.291	0.192	-3.694	0	0.08	1.059		C1QBP	0.959	0.469	2.044	0.041	2.61	1.225	1.314	0.189	1.04	6.548
APOH	1.906	1.052	1.811	0.07	6.728	7.08	0.809	0.419	0.855	52.926		GJC1	1.205	0.643	1.874	0.061	3.336	2.145	1.089	0.276	0.946	11.762		ERCC6	-2.249	1.104	-2.037	0.042	0.106	0.117	-7.677	0	0.012	0.919
CLUL1	1.799	0.992	1.813	0.07	6.043	5.997	0.841	0.4	0.864	42.264		KLF9	-1.234	0.659	-1.872	0.061	0.291	0.192	-3.695	0	0.08	1.06		KRT6B	-0.291	0.143	-2.037	0.042	0.748	0.107	-2.364	0.018	0.565	0.989
IL1RAPL1	1.646	0.91	1.809	0.07	5.184	4.716	0.887	0.375	0.872	30.832		KRT36	2.379	1.269	1.875	0.061	10.799	13.701	0.715	0.475	0.898	129.826		ZNHIT6	1.761	0.865	2.036	0.042	5.818	5.031	0.958	0.338	1.068	31.689
SPINT3	1.074	0.592	1.814	0.07	2.926	1.732	1.112	0.266	0.917	9.333		LAPTM4A	-0.52	0.278	-1.871	0.061	0.594	0.165	-2.455	0.014	0.345	1.025		ATF3	0.606	0.297	2.037	0.042	1.832	0.545	1.528	0.127	1.023	3.281
MRPS30	-0.953	0.525	-1.813	0.07	0.386	0.203	-3.03	0.002	0.138	1.08		LSR	1.563	0.833	1.876	0.061	4.774	3.978	0.949	0.343	0.932	24.449		EPHB2	0.689	0.339	2.035	0.042	1.992	0.675	1.47	0.141	1.026	3.868
MLEC	-1.187	0.655	-1.811	0.07	0.305	0.2	-3.475	0.001	0.084	1.102		MGAT3	-2.005	1.071	-1.872	0.061	0.135	0.144	-5.999	0	0.017	1.099		ZCCHC11	-1.13	0.557	-2.03	0.042	0.323	0.18	-3.764	0	0.108	0.962
CYLD	-1.36	0.751	-1.811	0.07	0.257	0.193	-3.857	0	0.059	1.119		SLC35E3	-1.841	0.984	-1.871	0.061	0.159	0.156	-5.39	0	0.023	1.092		GPSM2	0.786	0.386	2.037	0.042	2.194	0.846	1.411	0.158	1.03	4.671
JARID2	-1.695	0.935	-1.812	0.07	0.184	0.172	-4.753	0	0.029	1.149		TRAF1	0.711	0.379	1.876	0.061	2.037	0.772	1.343	0.179	0.969	4.283		CCDC86	0.962	0.473	2.032	0.042	2.616	1.238	1.305	0.192	1.035	6.613
MTG1	-1.76	0.973	-1.809	0.07	0.172	0.167	-4.946	0	0.026	1.158		TUBGCP4	1.551	0.828	1.873	0.061	4.715	3.904	0.951	0.341	0.93	23.898		SUCLA2	1.504	0.74	2.033	0.042	4.499	3.328	1.051	0.293	1.056	19.173
MRPS17	-1.924	1.062	-1.812	0.07	0.146	0.155	-5.505	0	0.018	1.171		VAT1	-1.868	0.998	-1.871	0.061	0.154	0.154	-5.485	0	0.022	1.093		ASNSD1	1.816	0.895	2.03	0.042	6.15	5.503	0.936	0.349	1.065	35.526
HCG9	-2.083	1.149	-1.814	0.07	0.125	0.143	-6.119	0	0.013	1.183		ARL1	-1.144	0.614	-1.863	0.062	0.319	0.196	-3.484	0	0.096	1.061		RFC4	1.177	0.579	2.034	0.042	3.245	1.879	1.195	0.232	1.044	10.092
MLLT10	-2.135	1.177	-1.815	0.07	0.118	0.139	-6.341	0	0.012	1.186		CD40LG	1.103	0.591	1.868	0.062	3.013	1.78	1.131	0.258	0.947	9.589		HSPH1	1.11	0.546	2.032	0.042	3.033	1.657	1.227	0.22	1.04	8.848
PRR5L	-2.365	1.303	-1.815	0.07	0.094	0.122	-7.398	0	0.007	1.208		CHST15	-0.908	0.487	-1.863	0.062	0.403	0.197	-3.035	0.002	0.155	1.048		PWP1	1.417	0.697	2.031	0.042	4.123	2.875	1.086	0.277	1.051	16.175
CYTH4	-2.454	1.352	-1.815	0.07	0.086	0.116	-7.866	0	0.006	1.216		DNAL4	1.724	0.925	1.865	0.062	5.608	5.186	0.889	0.374	0.916	34.355		S100A10	-0.671	0.329	-2.038	0.042	0.511	0.168	-2.903	0.004	0.268	0.975
DNAJB6	-2.46	1.357	-1.812	0.07	0.085	0.116	-7.885	0	0.006	1.222		ERCC3	-1.944	1.041	-1.867	0.062	0.143	0.149	-5.748	0	0.019	1.102		SOCS1	0.611	0.3	2.033	0.042	1.842	0.553	1.522	0.128	1.022	3.318
IPO13	-3.771	2.08	-1.813	0.07	0.023	0.048	-20.402	0	0	1.357		FGF16	1.002	0.538	1.863	0.062	2.723	1.464	1.177	0.239	0.949	7.808		OAS1	0.51	0.251	2.03	0.042	1.664	0.418	1.59	0.112	1.018	2.722
RPP40	1.798	0.997	1.805	0.071	6.039	6.019	0.837	0.402	0.856	42.586		KIAA0125	-1.471	0.788	-1.867	0.062	0.23	0.181	-4.255	0	0.049	1.076		LAPTM4A	-1.282	0.629	-2.038	0.042	0.277	0.175	-4.14	0	0.081	0.952
SLCO4C1	1.667	0.925	1.803	0.071	5.295	4.895	0.877	0.38	0.865	32.424		LOC441601	-0.932	0.5	-1.864	0.062	0.394	0.197	-3.079	0.002	0.148	1.049		AHCY	0.776	0.381	2.033	0.042	2.172	0.828	1.415	0.157	1.028	4.587
NFE2L3	-0.975	0.54	-1.807	0.071	0.377	0.203	-3.061	0.002	0.131	1.086		LTBP2	-2.103	1.127	-1.865	0.062	0.122	0.138	-6.377	0	0.013	1.113		LY6E	0.656	0.323	2.033	0.042	1.927	0.622	1.491	0.136	1.024	3.628
SELPLG	-1.272	0.703	-1.808	0.071	0.28	0.197	-3.65	0	0.071	1.113		MAST1	2.169	1.163	1.865	0.062	8.752	10.18	0.762	0.446	0.895	85.547		HNRNPA1	0.96	0.471	2.037	0.042	2.611	1.23	1.31	0.19	1.037	6.572
HEG1	-1.593	0.882	-1.807	0.071	0.203	0.179	-4.445	0	0.036	1.145		METRN	2.775	1.489	1.864	0.062	16.04	23.882	0.63	0.529	0.867	296.869		RPS7	0.756	0.373	2.029	0.042	2.13	0.794	1.424	0.155	1.026	4.422
SRP54	-1.604	0.889	-1.804	0.071	0.201	0.179	-4.469	0	0.035	1.149		MILR1	0.875	0.468	1.869	0.062	2.399	1.123	1.246	0.213	0.959	6.003		DIO2	-0.462	0.229	-2.02	0.043	0.63	0.144	-2.568	0.01	0.403	0.986
IFT57	-1.613	0.894	-1.804	0.071	0.199	0.178	-4.493	0	0.035	1.15		MTRF1	2.033	1.087	1.87	0.062	7.637	8.305	0.799	0.424	0.906	64.352		KLF7	-1.207	0.595	-2.028	0.043	0.299	0.178	-3.938	0	0.093	0.96
ADK	-1.76	0.975	-1.804	0.071	0.172	0.168	-4.932	0	0.025	1.164		OTC	1.549	0.83	1.865	0.062	4.706	3.907	0.948	0.343	0.924	23.955		BBS9	-1.889	0.934	-2.022	0.043	0.151	0.141	-6.01	0	0.024	0.943
DNAJC4	-1.979	1.094	-1.808	0.071	0.138	0.151	-5.696	0	0.016	1.181		PCBP1	-0.329	0.176	-1.865	0.062	0.72	0.127	-2.209	0.027	0.509	1.017		ANO10	-1.066	0.527	-2.022	0.043	0.344	0.182	-3.612	0	0.122	0.968
CAPRIN2	-2.259	1.251	-1.806	0.071	0.104	0.131	-6.855	0	0.009	1.212		PLA2G2D	-1.361	0.73	-1.865	0.062	0.256	0.187	-3.974	0	0.061	1.072		RPP14	1.634	0.809	2.02	0.043	5.123	4.142	0.995	0.32	1.05	24.989
MAGEA4	-2.292	1.268	-1.807	0.071	0.101	0.128	-7.015	0	0.008	1.214		RTN3	-1	0.535	-1.869	0.062	0.368	0.197	-3.213	0.001	0.129	1.05		RABIF	-1.694	0.836	-2.026	0.043	0.184	0.154	-5.314	0	0.036	0.946
ISOC1	-2.345	1.299	-1.806	0.071	0.096	0.124	-7.266	0	0.008	1.222		SMCP	1.148	0.615	1.867	0.062	3.152	1.938	1.111	0.267	0.945	10.515		MEF2A	-1.384	0.685	-2.019	0.043	0.251	0.172	-4.363	0	0.065	0.96
GALNT11	-2.365	1.312	-1.803	0.071	0.094	0.123	-7.354	0	0.007	1.229		TCF20	0.968	0.519	1.864	0.062	2.633	1.368	1.194	0.232	0.952	7.289		CDT1	0.874	0.432	2.023	0.043	2.396	1.035	1.349	0.177	1.027	5.589
SORL1	-2.408	1.332	-1.807	0.071	0.09	0.12	-7.589	0	0.007	1.226		THADA	-2.077	1.111	-1.869	0.062	0.125	0.139	-6.28	0	0.014	1.107		ACTR6	1.392	0.689	2.019	0.043	4.023	2.773	1.09	0.276	1.042	15.534
CTBP2	3.765	2.093	1.799	0.072	43.173	90.347	0.467	0.641	0.714	2609.12		TMEM180	1.586	0.85	1.866	0.062	4.882	4.15	0.936	0.349	0.923	25.83		COX20	-1.298	0.64	-2.028	0.043	0.273	0.175	-4.158	0	0.078	0.958
EIF2B3	2.737	1.523	1.797	0.072	15.442	23.516	0.614	0.539	0.781	305.446		TRAIP	1.981	1.062	1.865	0.062	7.249	7.698	0.812	0.417	0.904	58.108		LONP1	0.876	0.433	2.024	0.043	2.4	1.038	1.349	0.177	1.028	5.603
USE1	2.715	1.507	1.801	0.072	15.103	22.762	0.62	0.536	0.787	289.692		ZNF384	-0.922	0.493	-1.869	0.062	0.398	0.196	-3.069	0.002	0.151	1.046		MDH1	1.187	0.587	2.023	0.043	3.278	1.924	1.184	0.236	1.038	10.354
TTC23	2.342	1.304	1.796	0.072	10.407	13.571	0.693	0.488	0.808	134.058		ZNF804A	1.35	0.722	1.87	0.062	3.858	2.786	1.026	0.305	0.937	15.889		RPS11	0.897	0.444	2.02	0.043	2.451	1.088	1.334	0.182	1.027	5.849
SGCE	2.233	1.243	1.796	0.072	9.325	11.592	0.718	0.473	0.816	106.592		ARL15	1.259	0.678	1.857	0.063	3.521	2.387	1.056	0.291	0.933	13.294		CPA3	-0.356	0.177	-2.017	0.044	0.7	0.124	-2.423	0.015	0.495	0.99
SLC9A2	1.776	0.987	1.799	0.072	5.906	5.832	0.841	0.4	0.853	40.909		DRP2	1.517	0.817	1.857	0.063	4.558	3.723	0.956	0.339	0.919	22.595		TIAM2	-1.957	0.971	-2.015	0.044	0.141	0.137	-6.255	0	0.021	0.948
ALG5	1.723	0.957	1.801	0.072	5.599	5.357	0.859	0.391	0.859	36.513		EFCAB6	1.802	0.969	1.859	0.063	6.06	5.872	0.862	0.389	0.907	40.483		ARHGEF5	-0.585	0.29	-2.014	0.044	0.557	0.162	-2.737	0.006	0.315	0.984
KRT20	1.584	0.882	1.796	0.072	4.877	4.302	0.901	0.368	0.865	27.482		HLA-DQA1	-0.585	0.314	-1.863	0.063	0.557	0.175	-2.531	0.011	0.301	1.031		CCL8	0.346	0.172	2.013	0.044	1.414	0.243	1.702	0.089	1.009	1.98
KIF14	1.492	0.829	1.8	0.072	4.448	3.688	0.935	0.35	0.876	22.593		HMGCR	1.933	1.04	1.858	0.063	6.907	7.186	0.822	0.411	0.899	53.069		VPS53	-1.431	0.711	-2.013	0.044	0.239	0.17	-4.477	0	0.059	0.963
VPS37B	1.471	0.819	1.796	0.072	4.352	3.563	0.941	0.347	0.874	21.658		LTB	-0.673	0.363	-1.858	0.063	0.51	0.185	-2.651	0.008	0.251	1.038		TLE4	-1.011	0.502	-2.013	0.044	0.364	0.183	-3.481	0	0.136	0.974
GYPA	1.415	0.787	1.798	0.072	4.115	3.238	0.962	0.336	0.88	19.235		MYF5	1.054	0.567	1.861	0.063	2.87	1.626	1.15	0.25	0.945	8.711		CD1E	-0.525	0.26	-2.017	0.044	0.591	0.154	-2.653	0.008	0.355	0.985
MS4A5	1.069	0.595	1.797	0.072	2.913	1.734	1.103	0.27	0.907	9.355		NUDT18	-2.284	1.228	-1.86	0.063	0.102	0.125	-7.181	0	0.009	1.131		SLC12A6	-1.022	0.508	-2.011	0.044	0.36	0.183	-3.499	0	0.133	0.975
CTDSP2	-0.878	0.489	-1.797	0.072	0.416	0.203	-2.877	0.004	0.159	1.083		OSBPL8	-0.692	0.372	-1.862	0.063	0.5	0.186	-2.685	0.007	0.241	1.037		RRAS2	0.891	0.441	2.018	0.044	2.437	1.075	1.336	0.182	1.026	5.787
RAB21	-0.966	0.537	-1.797	0.072	0.381	0.205	-3.026	0.002	0.133	1.092		RDH11	1.966	1.057	1.859	0.063	7.14	7.551	0.813	0.416	0.899	56.733		ALDH1B1	0.67	0.333	2.014	0.044	1.955	0.651	1.467	0.142	1.018	3.753
SSR3	-1.178	0.655	-1.799	0.072	0.308	0.202	-3.432	0.001	0.085	1.111		SOD3	-1.805	0.972	-1.857	0.063	0.165	0.16	-5.225	0	0.024	1.106		HSPA4L	0.687	0.341	2.015	0.044	1.987	0.677	1.458	0.145	1.019	3.875
NTAN1	-1.264	0.702	-1.802	0.072	0.282	0.198	-3.621	0	0.071	1.117		BMP7	-1.98	1.067	-1.855	0.064	0.138	0.147	-5.846	0	0.017	1.119		POLR1C	1.111	0.551	2.016	0.044	3.037	1.673	1.217	0.223	1.031	8.941
CDKN1B	-1.275	0.709	-1.799	0.072	0.279	0.198	-3.638	0	0.07	1.121		COL5A2	-2.577	1.391	-1.853	0.064	0.076	0.106	-8.743	0	0.005	1.161		ZNF593	0.954	0.474	2.011	0.044	2.597	1.232	1.296	0.195	1.025	6.581
GOLGA7	-1.713	0.951	-1.801	0.072	0.18	0.171	-4.78	0	0.028	1.163		CYP4B1	1.717	0.927	1.853	0.064	5.568	5.16	0.885	0.376	0.905	34.245		SSRP1	1.179	0.585	2.015	0.044	3.252	1.903	1.184	0.237	1.033	10.237
BECN1	-1.809	1.005	-1.8	0.072	0.164	0.165	-5.078	0	0.023	1.174		DKFZP434A062	1.913	1.032	1.853	0.064	6.773	6.993	0.826	0.409	0.895	51.243		PSMA1	1.298	0.643	2.018	0.044	3.663	2.357	1.13	0.258	1.038	12.926
SLC4A1AP	-1.971	1.096	-1.799	0.072	0.139	0.153	-5.639	0	0.016	1.193		FMOD	-1.317	0.712	-1.849	0.064	0.268	0.191	-3.836	0	0.066	1.082		ATP5B	1.021	0.507	2.014	0.044	2.777	1.408	1.262	0.207	1.028	7.503
MGAT3	-2.627	1.463	-1.796	0.072	0.072	0.106	-8.775	0	0.004	1.271		HCAR3	-0.44	0.237	-1.856	0.064	0.644	0.153	-2.33	0.02	0.405	1.025		RPS10	0.784	0.389	2.014	0.044	2.19	0.852	1.396	0.163	1.021	4.695
IL9R	-2.688	1.492	-1.801	0.072	0.068	0.102	-9.179	0	0.004	1.267		HCG9	-1.621	0.876	-1.85	0.064	0.198	0.173	-4.629	0	0.036	1.101		PARK2	-3.076	1.534	-2.005	0.045	0.046	0.071	-13.471	0	0.002	0.933
FAM50B	-2.81	1.561	-1.8	0.072	0.06	0.094	-9.998	0	0.003	1.284		LOR	1.154	0.624	1.849	0.064	3.171	1.979	1.097	0.273	0.933	10.776		FSCN2	-4.824	2.41	-2.002	0.045	0.008	0.019	-51.246	0	0	0.905
GRIK5	3.135	1.747	1.795	0.073	22.99	40.164	0.548	0.584	0.749	705.681		MRPL34	-1.997	1.08	-1.85	0.064	0.136	0.147	-5.899	0	0.016	1.127		LRRN3	-2.546	1.273	-2	0.045	0.078	0.1	-9.237	0	0.006	0.95
SUV39H1	2.797	1.561	1.792	0.073	16.399	25.595	0.602	0.547	0.77	349.443		NCKIPSD	-4.045	2.184	-1.852	0.064	0.018	0.038	-25.684	0	0	1.265		SNPH	-2.412	1.204	-2.003	0.045	0.09	0.108	-8.433	0	0.008	0.949
SPO11	2.193	1.223	1.793	0.073	8.966	10.969	0.726	0.468	0.815	98.614		NRG2	1.82	0.984	1.85	0.064	6.174	6.074	0.852	0.394	0.898	42.461		ANXA9	-1.825	0.91	-2.006	0.045	0.161	0.147	-5.721	0	0.027	0.959
IGSF1	2.146	1.197	1.793	0.073	8.553	10.236	0.738	0.461	0.819	89.292		PMP22	-1.933	1.042	-1.855	0.064	0.145	0.151	-5.672	0	0.019	1.116		DUOX1	-0.491	0.245	-2.005	0.045	0.612	0.15	-2.589	0.01	0.379	0.989
ABCA8	1.986	1.108	1.792	0.073	7.284	8.07	0.779	0.436	0.83	63.89		PTPN22	-0.744	0.402	-1.853	0.064	0.475	0.191	-2.75	0.006	0.216	1.044		OTOF	0.533	0.266	2.006	0.045	1.703	0.452	1.555	0.12	1.012	2.866
SSX1	1.654	0.923	1.791	0.073	5.229	4.828	0.876	0.381	0.856	31.94		RNPEPL1	-2.805	1.516	-1.85	0.064	0.06	0.092	-10.242	0	0.003	1.182		DEPDC1	0.938	0.469	2	0.045	2.556	1.199	1.297	0.194	1.019	6.411
NEFM	1.533	0.856	1.79	0.073	4.633	3.967	0.916	0.36	0.865	24.816		SLC9A2	1.416	0.763	1.855	0.064	4.119	3.143	0.992	0.321	0.923	18.374		ST3GAL1	-0.66	0.33	-2.002	0.045	0.517	0.17	-2.836	0.005	0.271	0.986
TOX3	1.53	0.854	1.791	0.073	4.617	3.944	0.917	0.359	0.865	24.634		SP1	-1.311	0.708	-1.851	0.064	0.27	0.191	-3.824	0	0.067	1.081		ZNF552	1.094	0.546	2.005	0.045	2.986	1.63	1.219	0.223	1.025	8.702
IMPG1	1.25	0.697	1.793	0.073	3.49	2.433	1.023	0.306	0.89	13.684		AKAP1	1.629	0.882	1.847	0.065	5.097	4.494	0.912	0.362	0.905	28.693		ZMYM6	-1.907	0.951	-2.005	0.045	0.149	0.141	-6.026	0	0.023	0.958
KIAA0430	-1.448	0.809	-1.791	0.073	0.235	0.19	-4.026	0	0.048	1.147		ALDH7A1	1.338	0.726	1.843	0.065	3.811	2.767	1.016	0.31	0.918	15.814		BANP	2.335	1.164	2.006	0.045	10.326	12.017	0.776	0.438	1.055	101.047
PRLH	-1.573	0.877	-1.793	0.073	0.207	0.182	-4.354	0	0.037	1.158		AURKAIP1	2.166	1.175	1.844	0.065	8.726	10.252	0.754	0.451	0.873	87.27		ARNT	-1.778	0.888	-2.002	0.045	0.169	0.15	-5.538	0	0.03	0.963
ZNF43	-1.794	1	-1.794	0.073	0.166	0.166	-5.013	0	0.023	1.181		BMX	1.322	0.717	1.845	0.065	3.752	2.69	1.023	0.306	0.921	15.29		TRIP4	-1.894	0.945	-2.004	0.045	0.15	0.142	-5.974	0	0.024	0.959
ACO1	-2.167	1.208	-1.795	0.073	0.114	0.138	-6.404	0	0.011	1.221		ELAVL4	1.445	0.784	1.842	0.065	4.24	3.325	0.975	0.33	0.912	19.715		CCDC94	1.42	0.708	2.005	0.045	4.136	2.93	1.071	0.284	1.032	16.576
ZNF330	-2.75	1.532	-1.795	0.073	0.064	0.098	-9.555	0	0.003	1.288		EVI2B	-0.328	0.178	-1.843	0.065	0.72	0.128	-2.182	0.029	0.508	1.021		RCC1	0.823	0.41	2.005	0.045	2.276	0.934	1.367	0.172	1.019	5.087
TMEM59L	-3.032	1.691	-1.793	0.073	0.048	0.082	-11.669	0	0.002	1.327		EXOC2	-1.665	0.902	-1.846	0.065	0.189	0.171	-4.75	0	0.032	1.108		MED4	1.388	0.691	2.008	0.045	4.009	2.771	1.086	0.278	1.034	15.541
LMNA	-3.256	1.817	-1.792	0.073	0.039	0.07	-13.729	0	0.001	1.357		F8	1.477	0.802	1.842	0.065	4.38	3.511	0.962	0.336	0.91	21.081		LETMD1	0.91	0.455	2.001	0.045	2.484	1.129	1.314	0.189	1.019	6.056
MPG	-3.69	2.059	-1.792	0.073	0.025	0.051	-18.968	0	0	1.413		FEZ1	1.383	0.749	1.847	0.065	3.988	2.986	1.001	0.317	0.919	17.305		MICAL1	-0.588	0.294	-2.001	0.045	0.555	0.163	-2.724	0.006	0.312	0.988
SNRNP25	-4.029	2.248	-1.793	0.073	0.018	0.04	-24.571	0	0	1.456		MKRN2	1.669	0.905	1.843	0.065	5.306	4.803	0.896	0.37	0.9	31.284		WDR18	0.897	0.447	2.009	0.045	2.453	1.096	1.326	0.185	1.022	5.887
SS18L1	2.657	1.49	1.784	0.074	14.26	21.243	0.624	0.533	0.769	264.351		MYOT	1.519	0.824	1.844	0.065	4.567	3.761	0.948	0.343	0.909	22.943		TYK2	0.806	0.403	2.001	0.045	2.239	0.902	1.374	0.17	1.017	4.932
SLC2A9	2.455	1.372	1.79	0.074	11.649	15.982	0.666	0.505	0.792	171.442		NPPA	1.553	0.843	1.842	0.065	4.727	3.986	0.935	0.35	0.906	24.678		RBCK1	1.627	0.811	2.007	0.045	5.088	4.124	0.991	0.322	1.039	24.918
NFKBIL1	2.387	1.335	1.788	0.074	10.878	14.524	0.68	0.496	0.794	148.964		NR1H3	-2.28	1.236	-1.845	0.065	0.102	0.126	-7.104	0	0.009	1.153		EEF1A1	0.969	0.483	2.008	0.045	2.636	1.273	1.286	0.199	1.023	6.79
ABCC2	2.091	1.171	1.786	0.074	8.093	9.476	0.749	0.454	0.816	80.311		PSG9	1.409	0.765	1.842	0.065	4.092	3.129	0.988	0.323	0.914	18.318		NR5A2	-3.234	1.623	-1.992	0.046	0.039	0.064	-15.019	0	0.002	0.949
MKRN2	2.053	1.151	1.784	0.074	7.795	8.974	0.757	0.449	0.816	74.441		RHBDD3	-2.246	1.215	-1.849	0.065	0.106	0.129	-6.957	0	0.01	1.145		NR2F1	-0.593	0.297	-2	0.046	0.552	0.164	-2.73	0.006	0.309	0.988
C14orf105	1.765	0.988	1.786	0.074	5.841	5.772	0.839	0.402	0.842	40.509		RXRA	2.038	1.104	1.846	0.065	7.675	8.473	0.788	0.431	0.882	66.803		KCND1	-1.231	0.617	-1.995	0.046	0.292	0.18	-3.929	0	0.087	0.979
GABRA3	1.757	0.983	1.787	0.074	5.795	5.698	0.842	0.4	0.844	39.814		SECISBP2L	-1.187	0.643	-1.846	0.065	0.305	0.196	-3.542	0	0.086	1.076		CD3EAP	0.823	0.412	1.998	0.046	2.277	0.938	1.362	0.173	1.016	5.105
CDH10	1.727	0.968	1.784	0.074	5.624	5.445	0.849	0.396	0.843	37.507		SLC31A2	-1.764	0.957	-1.844	0.065	0.171	0.164	-5.056	0	0.026	1.117		GID4	-1.983	0.995	-1.993	0.046	0.138	0.137	-6.296	0	0.02	0.968
CLDN17	1.345	0.752	1.79	0.074	3.839	2.885	0.984	0.325	0.88	16.746		SRRD	-1.15	0.624	-1.842	0.065	0.317	0.198	-3.458	0.001	0.093	1.076		CABYR	0.556	0.279	1.991	0.046	1.743	0.487	1.528	0.127	1.009	3.013
DSCR4	1.286	0.72	1.787	0.074	3.62	2.605	1.006	0.315	0.883	14.836		STC2	1.703	0.924	1.843	0.065	5.493	5.078	0.885	0.376	0.897	33.629		MYOF	-0.744	0.374	-1.991	0.046	0.475	0.178	-2.956	0.003	0.228	0.988
ANKRD36B	-0.576	0.323	-1.786	0.074	0.562	0.181	-2.416	0.016	0.299	1.058		ZFAND1	-2.207	1.197	-1.844	0.065	0.11	0.132	-6.759	0	0.011	1.149		RGS3	-1.151	0.576	-1.999	0.046	0.316	0.182	-3.754	0	0.102	0.978
CD164	-0.848	0.474	-1.788	0.074	0.428	0.203	-2.815	0.005	0.169	1.085		FASTK	-2.834	1.54	-1.841	0.066	0.059	0.091	-10.399	0	0.003	1.202		TWISTNB	1.448	0.725	1.999	0.046	4.256	3.084	1.056	0.291	1.028	17.613
TBC1D9	-1.621	0.907	-1.788	0.074	0.198	0.179	-4.476	0	0.033	1.169		FBXW4P1	1.55	0.842	1.841	0.066	4.713	3.969	0.935	0.35	0.904	24.558		RRP8	1.619	0.812	1.994	0.046	5.048	4.099	0.988	0.323	1.028	24.794
PFKL	-2.077	1.163	-1.786	0.074	0.125	0.146	-6.004	0	0.013	1.224		HOXD13	1.362	0.742	1.836	0.066	3.903	2.895	1.003	0.316	0.912	16.705		KPNA3	1.995	0.999	1.998	0.046	7.353	7.343	0.865	0.387	1.039	52.062
NUP205	-2.25	1.258	-1.789	0.074	0.105	0.133	-6.746	0	0.009	1.24		MAGEA8	-1.39	0.756	-1.84	0.066	0.249	0.188	-3.99	0	0.057	1.095		MOB4	1.426	0.713	1.998	0.046	4.161	2.968	1.065	0.287	1.028	16.843
SKI	-2.425	1.356	-1.788	0.074	0.089	0.12	-7.595	0	0.006	1.262		PLLP	-2.164	1.176	-1.841	0.066	0.115	0.135	-6.555	0	0.011	1.15		MKL1	0.883	0.442	2	0.046	2.419	1.068	1.328	0.184	1.018	5.748
CLDN5	-2.629	1.471	-1.787	0.074	0.072	0.106	-8.739	0	0.004	1.29		SCGB1D1	0.917	0.499	1.838	0.066	2.502	1.249	1.203	0.229	0.941	6.656		LRPPRC	1.103	0.553	1.994	0.046	3.012	1.665	1.208	0.227	1.019	8.902
ITGB1BP1	-3.087	1.73	-1.784	0.074	0.046	0.079	-12.083	0	0.002	1.356		STK39	-0.96	0.521	-1.841	0.066	0.383	0.2	-3.09	0.002	0.138	1.064		LMAN1	1.151	0.576	1.998	0.046	3.161	1.82	1.187	0.235	1.022	9.772
DLL3	-3.659	2.051	-1.784	0.074	0.026	0.053	-18.439	0	0	1.435		TNFSF18	1.107	0.601	1.84	0.066	3.024	1.819	1.113	0.266	0.93	9.83		EID1	-1.299	0.652	-1.994	0.046	0.273	0.178	-4.093	0	0.076	0.978
FBXL2	2.812	1.579	1.78	0.075	16.638	26.277	0.595	0.552	0.753	367.635		TSSK2	1.097	0.597	1.839	0.066	2.996	1.787	1.117	0.264	0.93	9.646		SEPT5-GP1BB	-0.603	0.303	-1.991	0.047	0.547	0.166	-2.732	0.006	0.302	0.991
CXorf57	2	1.121	1.783	0.075	7.388	8.285	0.771	0.441	0.82	66.535		WISP1	-1.186	0.645	-1.841	0.066	0.305	0.197	-3.53	0	0.086	1.08		CAMKV	0.933	0.47	1.985	0.047	2.543	1.195	1.29	0.197	1.012	6.39
CCNO	1.983	1.115	1.779	0.075	7.266	8.102	0.773	0.439	0.817	64.634		C11orf73	-1.086	0.593	-1.832	0.067	0.337	0.2	-3.311	0.001	0.106	1.079		MTMR9	1.713	0.861	1.99	0.047	5.548	4.776	0.952	0.341	1.026	29.988
PRR16	1.84	1.033	1.782	0.075	6.295	6.5	0.815	0.415	0.832	47.629		CALCOCO2	-1.771	0.965	-1.835	0.067	0.17	0.164	-5.052	0	0.026	1.129		GSTT1	-0.314	0.158	-1.987	0.047	0.73	0.115	-2.335	0.02	0.536	0.996
CDKL2	1.59	0.895	1.777	0.075	4.904	4.387	0.89	0.374	0.849	28.318		INSL6	0.938	0.512	1.833	0.067	2.555	1.308	1.189	0.234	0.937	6.968		ACTN1	-0.69	0.348	-1.984	0.047	0.502	0.174	-2.857	0.004	0.254	0.992
SMARCA2	-0.853	0.48	-1.778	0.075	0.426	0.204	-2.807	0.005	0.166	1.091		KIAA1644	1.468	0.801	1.831	0.067	4.339	3.477	0.96	0.337	0.902	20.87		CHST12	1.405	0.707	1.988	0.047	4.077	2.883	1.067	0.286	1.02	16.3
TLK1	-1.068	0.6	-1.779	0.075	0.344	0.206	-3.181	0.001	0.106	1.115		OR2C1	0.99	0.54	1.834	0.067	2.691	1.453	1.164	0.244	0.934	7.751		MCMBP	1.88	0.946	1.987	0.047	6.555	6.202	0.896	0.37	1.026	41.872
PYHIN1	-1.159	0.652	-1.779	0.075	0.314	0.204	-3.357	0.001	0.087	1.125		PREB	-1.823	0.994	-1.834	0.067	0.162	0.161	-5.222	0	0.023	1.134		SGTA	1.285	0.647	1.986	0.047	3.613	2.337	1.118	0.263	1.017	12.835
GNAI2	-1.297	0.728	-1.781	0.075	0.273	0.199	-3.65	0	0.066	1.139		STAM	-1.911	1.042	-1.834	0.067	0.148	0.154	-5.531	0	0.019	1.14		SNRNP40	1.462	0.735	1.988	0.047	4.313	3.171	1.045	0.296	1.021	18.221
TMSB4Y	-1.7	0.953	-1.783	0.075	0.183	0.174	-4.693	0	0.028	1.184		TTC1	1.216	0.664	1.833	0.067	3.375	2.24	1.06	0.289	0.919	12.395		TKT	0.738	0.371	1.987	0.047	2.092	0.777	1.405	0.16	1.01	4.332
C11orf1	-1.747	0.981	-1.781	0.075	0.174	0.171	-4.83	0	0.025	1.192		C11orf57	1.712	0.937	1.828	0.068	5.538	5.186	0.875	0.382	0.883	34.715		ANXA1	-0.492	0.247	-1.989	0.047	0.612	0.151	-2.568	0.01	0.377	0.993
CASP2	-1.822	1.022	-1.782	0.075	0.162	0.165	-5.069	0	0.022	1.2		CEBPB	1.532	0.841	1.822	0.068	4.628	3.892	0.932	0.351	0.89	24.06		BTF3	1.108	0.557	1.988	0.047	3.03	1.689	1.202	0.229	1.016	9.035
MAPK14	-2.111	1.187	-1.778	0.075	0.121	0.144	-6.113	0	0.012	1.24		CMTM6	-1.035	0.567	-1.824	0.068	0.355	0.202	-3.198	0.001	0.117	1.08		NRXN2	-1.96	0.991	-1.977	0.048	0.141	0.14	-6.154	0	0.02	0.983
RUSC2	-2.863	1.61	-1.778	0.075	0.057	0.092	-10.255	0	0.002	1.339		CORO2A	1.544	0.845	1.827	0.068	4.683	3.958	0.931	0.352	0.894	24.544		GAS7	-0.937	0.473	-1.981	0.048	0.392	0.185	-3.282	0.001	0.155	0.99
EIF2B4	-3.265	1.837	-1.778	0.075	0.038	0.07	-13.709	0	0.001	1.398		CRP	1.427	0.782	1.826	0.068	4.167	3.257	0.972	0.331	0.9	19.281		PRSS16	-0.711	0.36	-1.976	0.048	0.491	0.177	-2.879	0.004	0.242	0.994
IRF5	3.559	2.005	1.775	0.076	35.14	70.454	0.485	0.628	0.691	1788.15		IFI6	0.357	0.196	1.824	0.068	1.429	0.28	1.534	0.125	0.974	2.097		RASAL2	-1.024	0.519	-1.975	0.048	0.359	0.186	-3.442	0.001	0.13	0.992
SSH3	3.163	1.78	1.777	0.076	23.648	42.088	0.538	0.591	0.723	773.994		IFT27	-2.722	1.49	-1.827	0.068	0.066	0.098	-9.536	0	0.004	1.219		ZNF473	1.167	0.589	1.98	0.048	3.212	1.893	1.169	0.243	1.012	10.195
TSGA10	2.605	1.469	1.773	0.076	13.528	19.875	0.63	0.528	0.76	240.884		LIPE	2.081	1.142	1.822	0.068	8.011	9.149	0.766	0.444	0.854	75.135		PLK4	1.209	0.61	1.981	0.048	3.349	2.043	1.15	0.25	1.013	11.072
WDR41	2.406	1.356	1.774	0.076	11.091	15.042	0.671	0.502	0.777	158.281		PDIA6	-1.587	0.868	-1.828	0.068	0.205	0.178	-4.477	0	0.037	1.122		GPR56	-0.591	0.299	-1.974	0.048	0.554	0.166	-2.692	0.007	0.308	0.996
SYCP1	1.359	0.765	1.777	0.076	3.892	2.977	0.971	0.331	0.869	17.425		SLCO4C1	1.336	0.733	1.824	0.068	3.804	2.787	1.006	0.314	0.905	15.987		CMC4	-1.37	0.693	-1.976	0.048	0.254	0.176	-4.234	0	0.065	0.989
CSRP2	-1.646	0.928	-1.774	0.076	0.193	0.179	-4.512	0	0.031	1.188		TJP2	1.651	0.906	1.823	0.068	5.215	4.723	0.892	0.372	0.884	30.773		ELP3	1.475	0.746	1.978	0.048	4.37	3.259	1.034	0.301	1.013	18.851
PRKD3	-1.814	1.023	-1.773	0.076	0.163	0.167	-5.02	0	0.022	1.21		TMEM100	1.171	0.641	1.827	0.068	3.224	2.065	1.077	0.282	0.918	11.315		MBOAT7	-1.304	0.66	-1.974	0.048	0.272	0.179	-4.062	0	0.074	0.991
CASK	-1.826	1.028	-1.776	0.076	0.161	0.166	-5.065	0	0.021	1.208		VAPB	-2.126	1.167	-1.822	0.068	0.119	0.139	-6.327	0	0.012	1.175		WDR73	1.664	0.842	1.976	0.048	5.282	4.449	0.963	0.336	1.014	27.527
S100PBP	-2.081	1.172	-1.775	0.076	0.125	0.146	-5.984	0	0.013	1.242		CTSB	-0.783	0.431	-1.816	0.069	0.457	0.197	-2.755	0.006	0.196	1.064		NAT9	1.042	0.526	1.981	0.048	2.836	1.492	1.23	0.219	1.011	7.953
RNF103	-2.583	1.457	-1.773	0.076	0.076	0.11	-8.402	0	0.004	1.313		CYR61	0.968	0.533	1.817	0.069	2.633	1.403	1.164	0.244	0.927	7.479		MRPL17	1.187	0.6	1.977	0.048	3.277	1.967	1.157	0.247	1.01	10.628
NRG2	2.236	1.265	1.768	0.077	9.355	11.834	0.706	0.48	0.784	111.638		DIXDC1	1.849	1.016	1.819	0.069	6.355	6.46	0.829	0.407	0.867	46.592		NPM3	0.759	0.384	1.976	0.048	2.137	0.821	1.384	0.166	1.006	4.539
PPIL6	2.109	1.194	1.767	0.077	8.238	9.833	0.736	0.462	0.794	85.481		ISG20L2	-0.995	0.548	-1.817	0.069	0.37	0.202	-3.113	0.002	0.126	1.081		NFKBIA	0.669	0.339	1.976	0.048	1.953	0.662	1.44	0.15	1.005	3.794
HOXA5	1.693	0.956	1.77	0.077	5.436	5.199	0.853	0.394	0.834	35.432		METTL18	-1.242	0.683	-1.818	0.069	0.289	0.197	-3.605	0	0.076	1.102		ETFA	1.071	0.541	1.978	0.048	2.918	1.579	1.214	0.225	1.01	8.43
DACH1	1.555	0.88	1.767	0.077	4.736	4.167	0.896	0.37	0.844	26.574		NCR2	-2.07	1.138	-1.818	0.069	0.126	0.144	-6.084	0	0.014	1.175		NCL	1.225	0.621	1.974	0.048	3.404	2.113	1.138	0.255	1.009	11.488
IFNW1	1.317	0.744	1.77	0.077	3.731	2.776	0.984	0.325	0.868	16.04		NDUFA2	1.045	0.575	1.818	0.069	2.843	1.634	1.128	0.259	0.922	8.769		RPL23A	0.967	0.49	1.974	0.048	2.63	1.288	1.265	0.206	1.007	6.868
POU3F4	1.138	0.643	1.77	0.077	3.12	2.006	1.057	0.291	0.885	10.999		NENF	-1.786	0.981	-1.821	0.069	0.168	0.164	-5.061	0	0.025	1.146		PTN	-0.365	0.185	-1.969	0.049	0.695	0.129	-2.376	0.018	0.483	0.998
TRDN	0.794	0.449	1.768	0.077	2.213	0.994	1.22	0.222	0.917	5.338		NEUROG1	1.267	0.696	1.821	0.069	3.551	2.471	1.032	0.302	0.908	13.89		PLXNB3	-0.948	0.482	-1.966	0.049	0.388	0.187	-3.278	0.001	0.151	0.997
PRR13	-1.028	0.581	-1.77	0.077	0.358	0.208	-3.091	0.002	0.115	1.117		REG1B	1.32	0.727	1.816	0.069	3.743	2.72	1.008	0.313	0.901	15.553		SNX24	-1.233	0.627	-1.967	0.049	0.291	0.183	-3.88	0	0.085	0.996
USP16	-1.095	0.618	-1.771	0.077	0.334	0.207	-3.218	0.001	0.1	1.124		SKIL	-0.621	0.342	-1.819	0.069	0.537	0.184	-2.521	0.012	0.275	1.05		C5orf30	0.857	0.436	1.966	0.049	2.356	1.026	1.321	0.187	1.003	5.533
GABPB1	-2.236	1.266	-1.766	0.077	0.107	0.135	-6.602	0	0.009	1.278		TBK1	-1.412	0.777	-1.817	0.069	0.244	0.189	-3.995	0	0.053	1.117		PTGS1	-0.761	0.386	-1.972	0.049	0.467	0.18	-2.955	0.003	0.219	0.995
C4orf29	-2.596	1.469	-1.767	0.077	0.075	0.11	-8.449	0	0.004	1.328		XPC	-1.394	0.768	-1.816	0.069	0.248	0.19	-3.95	0	0.055	1.116		LOXL1	-0.504	0.256	-1.971	0.049	0.604	0.155	-2.563	0.01	0.366	0.997
UBXN8	2.333	1.326	1.76	0.078	10.31	13.67	0.681	0.496	0.767	138.619		AKR1B1	-2.49	1.376	-1.81	0.07	0.083	0.114	-8.04	0	0.006	1.229		WARS2	1.356	0.688	1.972	0.049	3.881	2.668	1.08	0.28	1.008	14.934
CCL25	2.156	1.223	1.763	0.078	8.633	10.556	0.723	0.47	0.786	94.832		C1orf123	-1.183	0.652	-1.814	0.07	0.306	0.2	-3.473	0.001	0.085	1.1		HSF1	1.396	0.709	1.969	0.049	4.039	2.864	1.061	0.289	1.006	16.215
MON1B	2.144	1.216	1.763	0.078	8.537	10.385	0.726	0.468	0.787	92.626		CD1A	1.438	0.792	1.815	0.07	4.211	3.335	0.963	0.336	0.892	19.888		SMARCC1	1.127	0.571	1.972	0.049	3.086	1.763	1.183	0.237	1.007	9.458
PLG	1.887	1.071	1.762	0.078	6.6	7.068	0.792	0.428	0.809	53.845		CDCA3	-1.89	1.044	-1.81	0.07	0.151	0.158	-5.381	0	0.02	1.169		IFIT3	0.413	0.21	1.967	0.049	1.511	0.317	1.612	0.107	1.002	2.279
HGD	1.885	1.07	1.762	0.078	6.588	7.048	0.793	0.428	0.809	53.634		CRYBB3	-2.395	1.322	-1.812	0.07	0.091	0.121	-7.542	0	0.007	1.216		NREP	0.351	0.178	1.966	0.049	1.42	0.254	1.658	0.097	1.001	2.015
TWIST1	1.876	1.065	1.762	0.078	6.529	6.954	0.795	0.427	0.81	52.659		DAZAP2	-0.938	0.517	-1.814	0.07	0.391	0.202	-3.007	0.003	0.142	1.079		UGT2B28	1.574	0.804	1.958	0.05	4.825	3.878	0.986	0.324	0.999	23.315
PRDM8	1.446	0.822	1.76	0.078	4.248	3.491	0.93	0.352	0.849	21.267		HSPA2	1.621	0.896	1.809	0.07	5.056	4.529	0.896	0.37	0.874	29.255		SLC26A2	-1.343	0.686	-1.957	0.05	0.261	0.179	-4.126	0	0.068	1.002
ADAM3A	1.364	0.774	1.762	0.078	3.914	3.031	0.961	0.336	0.858	17.853		NEK3	1.432	0.791	1.81	0.07	4.187	3.314	0.962	0.336	0.888	19.748		NEK1	-1.515	0.771	-1.964	0.05	0.22	0.17	-4.6	0	0.048	0.997
TNNT3	1.188	0.675	1.761	0.078	3.282	2.215	1.03	0.303	0.874	12.32		SLC2A10	2.316	1.281	1.809	0.07	10.14	12.986	0.704	0.482	0.824	124.788		ATP10D	-0.779	0.398	-1.958	0.05	0.459	0.183	-2.964	0.003	0.211	1.001
MAPKAPK2	-0.6	0.34	-1.764	0.078	0.549	0.187	-2.417	0.016	0.282	1.069		TMSB4X	-0.301	0.166	-1.812	0.07	0.74	0.123	-2.114	0.034	0.534	1.025		MOCOS	0.567	0.289	1.961	0.05	1.763	0.51	1.497	0.134	1	3.108
ZNF292	-1.236	0.701	-1.765	0.078	0.29	0.203	-3.487	0	0.074	1.147		UBR2	-1.051	0.58	-1.813	0.07	0.349	0.203	-3.21	0.001	0.112	1.089		FAM214B	-1.114	0.567	-1.964	0.05	0.328	0.186	-3.607	0	0.108	0.998
PRKY	-1.308	0.742	-1.764	0.078	0.27	0.2	-3.64	0	0.063	1.156		AMZ2	-0.929	0.514	-1.808	0.071	0.395	0.203	-2.982	0.003	0.144	1.081		LARS2	1.181	0.603	1.959	0.05	3.258	1.964	1.15	0.25	1	10.617
SIK1	-1.536	0.871	-1.764	0.078	0.215	0.187	-4.186	0	0.039	1.186		CALCRL	1.478	0.818	1.807	0.071	4.385	3.588	0.943	0.345	0.882	21.799		PTPN18	-0.71	0.362	-1.962	0.05	0.492	0.178	-2.857	0.004	0.242	0.999
DZIP3	-2.134	1.21	-1.763	0.078	0.118	0.143	-6.15	0	0.011	1.27		CAPRIN2	-1.6	0.886	-1.805	0.071	0.202	0.179	-4.461	0	0.036	1.147		NOP14	1.059	0.539	1.963	0.05	2.882	1.555	1.211	0.226	1.002	8.296
SYT11	-2.205	1.25	-1.763	0.078	0.11	0.138	-6.454	0	0.01	1.279		CCDC91	-1.074	0.594	-1.807	0.071	0.342	0.203	-3.241	0.001	0.107	1.095		DGKA	-0.679	0.346	-1.963	0.05	0.507	0.175	-2.811	0.005	0.257	0.999
VAT1	-2.364	1.342	-1.762	0.078	0.094	0.126	-7.181	0	0.007	1.305		DNAJC1	-1.15	0.638	-1.803	0.071	0.317	0.202	-3.384	0.001	0.091	1.105		CDC16	1.228	0.626	1.96	0.05	3.413	2.138	1.129	0.259	1	11.652
EPN1	-2.619	1.485	-1.764	0.078	0.073	0.108	-8.568	0	0.004	1.338		GABPB1	-1.729	0.958	-1.804	0.071	0.177	0.17	-4.836	0	0.027	1.161		SF1	2.066	1.053	1.962	0.05	7.891	8.307	0.83	0.407	1.003	62.116
MANBA	-2.673	1.517	-1.762	0.078	0.069	0.105	-8.889	0	0.004	1.35		GNE	-1.596	0.885	-1.802	0.071	0.203	0.18	-4.441	0	0.036	1.15		NDUFB3	1.155	0.59	1.956	0.05	3.173	1.873	1.16	0.246	0.998	10.089
PLCH2	-3.223	1.826	-1.765	0.078	0.04	0.073	-13.195	0	0.001	1.429		GRAP	1.313	0.727	1.807	0.071	3.717	2.701	1.006	0.314	0.895	15.439		CEACAM6	-0.288	0.147	-1.954	0.051	0.75	0.11	-2.264	0.024	0.562	1.001
KLHL35	-3.479	1.977	-1.76	0.078	0.031	0.061	-15.902	0	0.001	1.485		IFNW1	1.05	0.582	1.804	0.071	2.857	1.663	1.117	0.264	0.913	8.938		LILRA5	0.542	0.277	1.954	0.051	1.72	0.477	1.509	0.131	0.998	2.961
IPPK	2.021	1.15	1.757	0.079	7.548	8.682	0.754	0.451	0.792	71.92		MAPRE1	-0.399	0.221	-1.807	0.071	0.671	0.148	-2.22	0.026	0.435	1.034		RNF24	-1.188	0.607	-1.956	0.051	0.305	0.185	-3.754	0	0.093	1.003
ZNF235	1.827	1.041	1.756	0.079	6.218	6.472	0.806	0.42	0.808	47.827		MMP7	0.819	0.454	1.803	0.071	2.268	1.03	1.231	0.218	0.931	5.523		TMEM38B	0.776	0.397	1.954	0.051	2.173	0.863	1.359	0.174	0.998	4.732
FGF16	1.188	0.677	1.754	0.079	3.281	2.223	1.026	0.305	0.87	12.38		PALM	-2.707	1.497	-1.808	0.071	0.067	0.1	-9.337	0	0.004	1.256		LRRC37BP1	-1.489	0.763	-1.952	0.051	0.226	0.172	-4.501	0	0.051	1.006
MTDH	-0.654	0.372	-1.756	0.079	0.52	0.194	-2.478	0.013	0.251	1.079		PLEKHF2	-0.918	0.509	-1.802	0.071	0.399	0.203	-2.953	0.003	0.147	1.084		PHLDA2	-0.742	0.381	-1.947	0.051	0.476	0.181	-2.887	0.004	0.226	1.005
RB1	-0.851	0.484	-1.758	0.079	0.427	0.207	-2.772	0.006	0.165	1.103		PRPH2	1.149	0.637	1.802	0.071	3.154	2.01	1.072	0.284	0.905	11		PTDSS2	1.051	0.54	1.948	0.051	2.862	1.545	1.205	0.228	0.993	8.242
ATP6V0A2	-1.583	0.902	-1.755	0.079	0.205	0.185	-4.291	0	0.035	1.203		PTPRD	1.697	0.941	1.805	0.071	5.46	5.135	0.868	0.385	0.864	34.497		TMEM33	1.223	0.627	1.952	0.051	3.397	2.129	1.126	0.26	0.995	11.601
CXXC1	-1.717	0.978	-1.755	0.079	0.18	0.176	-4.669	0	0.026	1.221		RNF139	-1.407	0.779	-1.805	0.071	0.245	0.191	-3.956	0	0.053	1.128		IDUA	-0.847	0.434	-1.952	0.051	0.429	0.186	-3.071	0.002	0.183	1.003
ACOT8	-3.261	1.857	-1.756	0.079	0.038	0.071	-13.502	0	0.001	1.461		SCGB2A2	1.43	0.793	1.803	0.071	4.177	3.311	0.96	0.337	0.883	19.749		WDR43	1.27	0.651	1.95	0.051	3.559	2.318	1.104	0.27	0.993	12.755
SORBS2	2.625	1.5	1.751	0.08	13.81	20.711	0.619	0.536	0.731	261.049		SREK1IP1	1.054	0.585	1.803	0.071	2.87	1.678	1.114	0.265	0.912	9.029		EPHX2	0.375	0.192	1.955	0.051	1.456	0.279	1.63	0.103	0.999	2.12
NPR2	2.359	1.346	1.752	0.08	10.583	14.25	0.672	0.501	0.756	148.168		TCEB1	-1.242	0.687	-1.807	0.071	0.289	0.198	-3.583	0	0.075	1.111		PSPC1	1.487	0.761	1.955	0.051	4.426	3.367	1.017	0.309	0.996	19.66
ADIPOQ	1.555	0.887	1.753	0.08	4.737	4.202	0.889	0.374	0.833	26.947		BTN3A3	-1.015	0.565	-1.798	0.072	0.362	0.205	-3.116	0.002	0.12	1.096		USE1	1.226	0.628	1.952	0.051	3.408	2.141	1.125	0.261	0.995	11.673
GPR126	1.497	0.855	1.752	0.08	4.47	3.821	0.908	0.364	0.837	23.872		CXCL1	0.4	0.223	1.797	0.072	1.492	0.332	1.481	0.139	0.964	2.308		NDUFS3	1.243	0.637	1.95	0.051	3.467	2.21	1.116	0.264	0.994	12.092
RPL36AL	-0.418	0.239	-1.751	0.08	0.658	0.157	-2.174	0.03	0.412	1.051		DACT1	1.282	0.712	1.799	0.072	3.602	2.566	1.014	0.311	0.892	14.552		MMADHC	1.885	0.968	1.948	0.051	6.59	6.38	0.876	0.381	0.988	43.948
UFC1	-1.342	0.768	-1.748	0.08	0.261	0.201	-3.682	0	0.058	1.177		DLG2	1.662	0.924	1.799	0.072	5.267	4.865	0.877	0.38	0.862	32.191		MAGI2	-2.755	1.418	-1.944	0.052	0.064	0.09	-10.388	0	0.004	1.023
CLDND1	-1.396	0.798	-1.75	0.08	0.248	0.198	-3.808	0	0.052	1.182		GPN3	-2.028	1.127	-1.8	0.072	0.132	0.148	-5.854	0	0.014	1.198		SLC18A1	2.656	1.366	1.944	0.052	14.234	19.448	0.68	0.496	0.978	207.177
BEX4	-1.43	0.817	-1.752	0.08	0.239	0.195	-3.894	0	0.048	1.186		KATNA1	2.07	1.149	1.802	0.072	7.926	9.106	0.761	0.447	0.834	75.34		HOMER2	-0.984	0.505	-1.947	0.052	0.374	0.189	-3.315	0.001	0.139	1.006
BCL7A	-1.471	0.84	-1.751	0.08	0.23	0.193	-3.994	0	0.044	1.192		LRIG1	1.161	0.645	1.8	0.072	3.193	2.059	1.065	0.287	0.902	11.301		CYP2U1	-0.953	0.491	-1.939	0.052	0.386	0.189	-3.243	0.001	0.147	1.01
METTL5	-1.613	0.92	-1.752	0.08	0.199	0.183	-4.363	0	0.033	1.211		MED25	-2.7	1.499	-1.801	0.072	0.067	0.101	-9.254	0	0.004	1.269		TGFA	-0.514	0.265	-1.939	0.052	0.598	0.158	-2.535	0.011	0.356	1.006
UBXN7	-1.81	1.034	-1.75	0.08	0.164	0.169	-4.941	0	0.022	1.242		MRPL4	1.666	0.927	1.796	0.072	5.289	4.904	0.875	0.382	0.859	32.559		UPB1	0.712	0.367	1.941	0.052	2.038	0.747	1.388	0.165	0.993	4.181
STMN3	-3.386	1.936	-1.749	0.08	0.034	0.066	-14.749	0	0.001	1.504		NDUFC1	-1.668	0.926	-1.801	0.072	0.189	0.175	-4.643	0	0.031	1.159		SLC4A5	0.891	0.459	1.942	0.052	2.437	1.118	1.285	0.199	0.992	5.989
NPDC1	-3.679	2.101	-1.751	0.08	0.025	0.053	-18.364	0	0	1.552		NEBL	1.575	0.874	1.801	0.072	4.832	4.225	0.907	0.364	0.87	26.822		ZNF185	-0.839	0.431	-1.944	0.052	0.432	0.186	-3.045	0.002	0.186	1.007
PCIF1	-3.79	2.168	-1.748	0.08	0.023	0.049	-19.947	0	0	1.582		NME3	-2.389	1.33	-1.797	0.072	0.092	0.122	-7.451	0	0.007	1.242		CAMK2G	-1.76	0.907	-1.941	0.052	0.172	0.156	-5.306	0	0.029	1.018
NFATC1	2.615	1.499	1.745	0.081	13.673	20.495	0.618	0.536	0.724	258.102		OPHN1	1.729	0.959	1.802	0.072	5.635	5.406	0.857	0.391	0.86	36.94		PIK3C3	1.64	0.845	1.94	0.052	5.156	4.358	0.954	0.34	0.983	27.028
TMPRSS11D	2.104	1.207	1.743	0.081	8.202	9.903	0.727	0.467	0.77	87.421		PEPD	-1.595	0.886	-1.801	0.072	0.203	0.18	-4.437	0	0.036	1.151		PBK	0.797	0.411	1.939	0.052	2.219	0.912	1.337	0.181	0.991	4.965
KIR2DL1	1.992	1.141	1.745	0.081	7.327	8.361	0.757	0.449	0.783	68.589		PLK1	1.396	0.775	1.801	0.072	4.039	3.131	0.971	0.332	0.884	18.455		CHEK2	0.78	0.401	1.947	0.052	2.183	0.875	1.352	0.176	0.995	4.788
ALLC	1.851	1.061	1.745	0.081	6.367	6.753	0.795	0.427	0.796	50.899		RALGPS1	1.844	1.026	1.798	0.072	6.324	6.488	0.821	0.412	0.847	47.231		RAB27A	-0.795	0.409	-1.945	0.052	0.452	0.185	-2.971	0.003	0.203	1.006
RAB33B	1.754	1.005	1.746	0.081	5.778	5.805	0.823	0.41	0.807	41.389		REM1	1.766	0.983	1.796	0.072	5.85	5.753	0.843	0.399	0.851	40.2		RPE	1.284	0.661	1.943	0.052	3.612	2.387	1.094	0.274	0.989	13.191
EAPP	-0.808	0.463	-1.745	0.081	0.446	0.206	-2.685	0.007	0.18	1.105		SPAST	-1.015	0.564	-1.799	0.072	0.363	0.205	-3.117	0.002	0.12	1.095		CFB	-0.441	0.227	-1.946	0.052	0.643	0.146	-2.446	0.014	0.413	1.003
MRPL42	-1.074	0.616	-1.743	0.081	0.342	0.21	-3.127	0.002	0.102	1.143		CCDC25	1.898	1.058	1.795	0.073	6.675	7.062	0.804	0.422	0.84	53.079		EIF4E	1.486	0.766	1.941	0.052	4.421	3.385	1.01	0.312	0.986	19.83
RNF111	-1.402	0.804	-1.743	0.081	0.246	0.198	-3.809	0	0.051	1.191		CYP11B2	1.594	0.888	1.795	0.073	4.925	4.375	0.897	0.37	0.864	28.092		HPRT1	1.17	0.601	1.946	0.052	3.221	1.936	1.147	0.251	0.992	10.463
SECISBP2L	-1.482	0.85	-1.743	0.081	0.227	0.193	-4	0	0.043	1.203		FOXA2	1.11	0.62	1.791	0.073	3.035	1.881	1.082	0.279	0.901	10.226		PITPNB	1.318	0.677	1.946	0.052	3.738	2.532	1.081	0.28	0.991	14.099
CASP3	-1.997	1.145	-1.744	0.081	0.136	0.155	-5.559	0	0.014	1.281		GC	0.993	0.553	1.795	0.073	2.7	1.494	1.138	0.255	0.913	7.984		SEPW1	-1.275	0.657	-1.94	0.052	0.279	0.184	-3.925	0	0.077	1.013
ZNF37BP	-2.504	1.435	-1.746	0.081	0.082	0.117	-7.832	0	0.005	1.36		GNAI2	-1.04	0.58	-1.793	0.073	0.353	0.205	-3.155	0.002	0.113	1.102		PDCD5	0.88	0.453	1.941	0.052	2.411	1.093	1.291	0.197	0.991	5.863
CD320	-3.588	2.056	-1.745	0.081	0.028	0.057	-17.103	0	0	1.554		GTPBP8	1.252	0.698	1.793	0.073	3.498	2.443	1.023	0.307	0.89	13.75		PHB2	0.711	0.365	1.946	0.052	2.035	0.743	1.393	0.164	0.995	4.163
DNASE1L1	-4.849	2.779	-1.745	0.081	0.008	0.022	-45.572	0	0	1.817		HAPLN1	1.268	0.707	1.794	0.073	3.555	2.513	1.017	0.309	0.89	14.209		PTPN21	-1.325	0.686	-1.932	0.053	0.266	0.182	-4.029	0	0.069	1.019
CCDC25	2.323	1.337	1.738	0.082	10.209	13.648	0.675	0.5	0.743	140.242		MLEC	-0.861	0.481	-1.793	0.073	0.423	0.203	-2.844	0.004	0.165	1.084		KIAA1462	-1.246	0.644	-1.935	0.053	0.288	0.185	-3.846	0	0.081	1.016
FBXW4P1	1.841	1.06	1.737	0.082	6.301	6.678	0.794	0.427	0.789	50.298		MST1	-2.953	1.648	-1.791	0.073	0.052	0.086	-11.015	0	0.002	1.32		ZCCHC24	-0.953	0.492	-1.939	0.053	0.386	0.19	-3.242	0.001	0.147	1.01
STYXL1	1.725	0.99	1.742	0.082	5.614	5.56	0.83	0.407	0.806	39.116		NFATC1	2.023	1.13	1.791	0.073	7.558	8.537	0.768	0.442	0.826	69.159		TRIM62	-1.557	0.804	-1.937	0.053	0.211	0.169	-4.658	0	0.044	1.019
EGR3	1.466	0.843	1.74	0.082	4.333	3.651	0.913	0.361	0.831	22.594		PAPOLB	0.858	0.479	1.79	0.073	2.358	1.13	1.202	0.23	0.922	6.033		GCNT2	0.664	0.344	1.933	0.053	1.943	0.667	1.413	0.158	0.991	3.809
RPL10L	0.846	0.487	1.739	0.082	2.331	1.135	1.173	0.241	0.898	6.054		TMEM126B	-1.257	0.7	-1.794	0.073	0.285	0.199	-3.589	0	0.072	1.123		DOLK	-1.339	0.694	-1.931	0.053	0.262	0.182	-4.061	0	0.067	1.02
BHLHE41	-0.744	0.428	-1.74	0.082	0.475	0.203	-2.583	0.01	0.205	1.099		WDR7	-1.139	0.635	-1.793	0.073	0.32	0.203	-3.343	0.001	0.092	1.112		SGSH	-0.721	0.372	-1.936	0.053	0.486	0.181	-2.836	0.005	0.235	1.009
FHOD3	-1.604	0.922	-1.74	0.082	0.201	0.185	-4.309	0	0.033	1.225		BTN2A2	1.453	0.813	1.787	0.074	4.276	3.477	0.942	0.346	0.869	21.048		HDAC5	-1.275	0.658	-1.937	0.053	0.279	0.184	-3.918	0	0.077	1.015
PSMD6	-1.776	1.023	-1.737	0.082	0.169	0.173	-4.797	0	0.023	1.257		C17orf59	1.175	0.659	1.784	0.074	3.237	2.132	1.049	0.294	0.89	11.769		GALNS	-1.199	0.619	-1.936	0.053	0.302	0.187	-3.741	0	0.09	1.015
SLC2A4RG	-2.836	1.632	-1.738	0.082	0.059	0.096	-9.833	0	0.002	1.437		CDC42	-0.861	0.482	-1.787	0.074	0.423	0.204	-2.835	0.005	0.164	1.087		C2orf47	1.432	0.741	1.933	0.053	4.186	3.1	1.028	0.304	0.98	17.875
URGCP	-3.01	1.73	-1.74	0.082	0.049	0.085	-11.148	0	0.002	1.464		F5	1.619	0.908	1.784	0.074	5.05	4.584	0.884	0.377	0.852	29.916		COPS2	1.923	0.993	1.937	0.053	6.845	6.797	0.86	0.39	0.977	47.937
CARD14	3.187	1.836	1.736	0.083	24.218	44.466	0.522	0.602	0.663	885.102		KCNA4	0.97	0.543	1.786	0.074	2.637	1.432	1.143	0.253	0.91	7.642		NOLC1	1.097	0.566	1.938	0.053	2.995	1.696	1.177	0.239	0.987	9.084
ADD2	2.385	1.375	1.735	0.083	10.861	14.929	0.661	0.509	0.734	160.652		MRPL42	-0.806	0.451	-1.789	0.074	0.447	0.201	-2.75	0.006	0.185	1.08		DERL2	-1.275	0.658	-1.938	0.053	0.279	0.184	-3.92	0	0.077	1.015
EFCAB2	2.074	1.197	1.732	0.083	7.958	9.528	0.73	0.465	0.762	83.16		NCAM2	1.321	0.738	1.79	0.074	3.747	2.765	0.993	0.321	0.882	15.918		PSMC3	1.273	0.658	1.936	0.053	3.572	2.349	1.095	0.273	0.984	12.961
DNAJC6	1.988	1.145	1.736	0.083	7.298	8.358	0.754	0.451	0.773	68.868		NCBP2	-1.192	0.666	-1.789	0.074	0.303	0.202	-3.444	0.001	0.082	1.12		HSPE1	0.934	0.482	1.937	0.053	2.545	1.228	1.259	0.208	0.989	6.552
SPRY1	1.831	1.056	1.734	0.083	6.237	6.585	0.795	0.426	0.788	49.393		PRELP	-0.909	0.508	-1.789	0.074	0.403	0.205	-2.917	0.004	0.149	1.09		RPL37	0.833	0.43	1.936	0.053	2.301	0.99	1.314	0.189	0.99	5.346
BRDT	1.527	0.88	1.735	0.083	4.604	4.051	0.89	0.374	0.821	25.827		PYY	1.279	0.715	1.789	0.074	3.593	2.569	1.009	0.313	0.885	14.588		RPL30	0.977	0.505	1.934	0.053	2.655	1.341	1.235	0.217	0.987	7.143
LOR	1.402	0.808	1.735	0.083	4.063	3.282	0.933	0.351	0.834	19.792		RNF7	-0.931	0.521	-1.785	0.074	0.394	0.206	-2.946	0.003	0.142	1.096		ST8SIA1	-0.951	0.494	-1.926	0.054	0.386	0.191	-3.215	0.001	0.147	1.017
HIST2H2BE	1.181	0.681	1.734	0.083	3.257	2.218	1.017	0.309	0.857	12.374		ROM1	-2.322	1.3	-1.787	0.074	0.098	0.127	-7.076	0	0.008	1.253		NAT6	-1.65	0.855	-1.931	0.054	0.192	0.164	-4.921	0	0.036	1.025
CAB39	-1.017	0.586	-1.734	0.083	0.362	0.212	-3.008	0.003	0.115	1.142		ZNF593	0.92	0.515	1.787	0.074	2.508	1.291	1.168	0.243	0.915	6.877		SUOX	-0.919	0.477	-1.925	0.054	0.399	0.19	-3.156	0.002	0.157	1.017
MAFB	-1.109	0.641	-1.731	0.083	0.33	0.211	-3.171	0.002	0.094	1.158		AGER	-2.232	1.254	-1.779	0.075	0.107	0.135	-6.63	0	0.009	1.255		PDZK1IP1	-0.306	0.159	-1.923	0.054	0.736	0.117	-2.25	0.024	0.539	1.006
CHRNB2	-1.549	0.893	-1.736	0.083	0.212	0.19	-4.155	0	0.037	1.222		DCTN2	-1.433	0.806	-1.778	0.075	0.239	0.192	-3.96	0	0.049	1.157		CLIP2	0.627	0.326	1.924	0.054	1.873	0.611	1.429	0.153	0.988	3.548
RCAN3	-1.706	0.983	-1.735	0.083	0.182	0.178	-4.586	0	0.026	1.247		KRT1	1.253	0.703	1.781	0.075	3.499	2.461	1.016	0.31	0.882	13.886		PIAS3	-1.04	0.539	-1.931	0.054	0.354	0.19	-3.395	0.001	0.123	1.016
RTCA	-2.038	1.177	-1.732	0.083	0.13	0.153	-5.671	0	0.013	1.308		PDLIM3	2.04	1.147	1.779	0.075	7.69	8.817	0.759	0.448	0.813	72.756		KLF10	-1.103	0.572	-1.928	0.054	0.332	0.19	-3.519	0	0.108	1.018
TTC27	-2.05	1.181	-1.736	0.083	0.129	0.152	-5.733	0	0.013	1.302		PIAS2	-0.946	0.531	-1.783	0.075	0.388	0.206	-2.968	0.003	0.137	1.099		ZNF217	-1.048	0.543	-1.93	0.054	0.35	0.19	-3.411	0.001	0.121	1.016
AAAS	-2.105	1.215	-1.733	0.083	0.122	0.148	-5.931	0	0.011	1.318		PPP2R5D	-2.215	1.245	-1.779	0.075	0.109	0.136	-6.557	0	0.01	1.252		DDX21	1.184	0.615	1.924	0.054	3.268	2.011	1.128	0.259	0.978	10.915
DCTN3	2.54	1.468	1.73	0.084	12.684	18.621	0.627	0.53	0.714	225.361		SH3GLB1	-0.538	0.302	-1.781	0.075	0.584	0.176	-2.359	0.018	0.323	1.056		PSMG1	1.116	0.58	1.925	0.054	3.054	1.771	1.16	0.246	0.98	9.515
ATXN8OS	1.915	1.107	1.729	0.084	6.786	7.514	0.77	0.441	0.775	59.455		TDRKH	1.601	0.901	1.778	0.075	4.959	4.467	0.886	0.375	0.849	28.985		PELI1	0.82	0.426	1.924	0.054	2.272	0.969	1.313	0.189	0.985	5.239
HTR1D	1.107	0.642	1.726	0.084	3.027	1.942	1.044	0.297	0.861	10.642		ATP6V1C1	-1.208	0.681	-1.773	0.076	0.299	0.204	-3.444	0.001	0.079	1.135		CAT	-1.086	0.564	-1.925	0.054	0.337	0.19	-3.48	0.001	0.112	1.02
KLRB1	-1.232	0.713	-1.729	0.084	0.292	0.208	-3.406	0.001	0.072	1.179		AUTS2	-1.214	0.684	-1.776	0.076	0.297	0.203	-3.462	0.001	0.078	1.134		RNF167	-1.188	0.617	-1.925	0.054	0.305	0.188	-3.695	0	0.091	1.022
SCAMP2	-2.011	1.165	-1.727	0.084	0.134	0.156	-5.558	0	0.014	1.312		BAG4	-0.994	0.561	-1.773	0.076	0.37	0.208	-3.035	0.002	0.123	1.111		SARS	1.314	0.681	1.929	0.054	3.723	2.536	1.074	0.283	0.979	14.151
FIS1	1.771	1.027	1.724	0.085	5.876	6.036	0.808	0.419	0.785	44		CCR8	0.518	0.292	1.772	0.076	1.678	0.49	1.383	0.167	0.947	2.976		NKX2-1	1.596	0.833	1.917	0.055	4.935	4.11	0.958	0.338	0.965	25.242
GPR183	-0.527	0.306	-1.724	0.085	0.59	0.18	-2.27	0.023	0.324	1.075		DLL3	-2.673	1.507	-1.774	0.076	0.069	0.104	-8.953	0	0.004	1.322		CHST1	-1.023	0.533	-1.918	0.055	0.36	0.192	-3.34	0.001	0.126	1.023
DNAJB9	-1.333	0.774	-1.723	0.085	0.264	0.204	-3.61	0	0.058	1.201		DVL3	-1.148	0.646	-1.777	0.076	0.317	0.205	-3.33	0.001	0.09	1.126		SLC29A2	0.518	0.27	1.917	0.055	1.679	0.454	1.496	0.135	0.989	2.851
CBR1	-1.872	1.087	-1.723	0.085	0.154	0.167	-5.063	0	0.018	1.294		KIF15	1.629	0.917	1.777	0.076	5.098	4.674	0.877	0.381	0.845	30.747		S100P	-0.234	0.122	-1.918	0.055	0.791	0.097	-2.161	0.031	0.623	1.005
AOC3	-2.107	1.224	-1.721	0.085	0.122	0.149	-5.902	0	0.011	1.34		PEAK1	-1.61	0.908	-1.773	0.076	0.2	0.181	-4.41	0	0.034	1.185		DENND5B	-1.033	0.538	-1.919	0.055	0.356	0.192	-3.362	0.001	0.124	1.022
DCTN1	-2.151	1.25	-1.721	0.085	0.116	0.145	-6.074	0	0.01	1.348		PPP6R2	-2.283	1.287	-1.774	0.076	0.102	0.131	-6.846	0	0.008	1.27		XPO4	1.561	0.813	1.921	0.055	4.765	3.873	0.972	0.331	0.969	23.443
HMBS	2.601	1.517	1.715	0.086	13.482	20.449	0.61	0.542	0.69	263.52		PSMC6	-1.354	0.764	-1.773	0.076	0.258	0.197	-3.761	0	0.058	1.154		SEC61A2	0.751	0.392	1.917	0.055	2.119	0.83	1.348	0.178	0.983	4.568
UPB1	2.476	1.442	1.717	0.086	11.894	17.148	0.635	0.525	0.705	200.714		QTRTD1	1.884	1.063	1.773	0.076	6.581	6.994	0.798	0.425	0.82	52.834		ATG16L1	-1.859	0.969	-1.919	0.055	0.156	0.151	-5.591	0	0.023	1.041
SMOX	2.278	1.326	1.718	0.086	9.759	12.938	0.677	0.498	0.726	131.197		RPP25	1.104	0.622	1.776	0.076	3.018	1.877	1.075	0.282	0.892	10.211		GHR	0.383	0.2	1.919	0.055	1.467	0.293	1.594	0.111	0.992	2.17
OLFML3	1.8	1.049	1.716	0.086	6.051	6.346	0.796	0.426	0.775	47.268		S100A1	-1.394	0.786	-1.773	0.076	0.248	0.195	-3.853	0	0.053	1.159		TTF2	1.169	0.61	1.916	0.055	3.218	1.963	1.13	0.258	0.974	10.636
IGFBP1	1.289	0.751	1.715	0.086	3.628	2.726	0.964	0.335	0.832	15.825		TMBIM4	-0.768	0.433	-1.773	0.076	0.464	0.201	-2.667	0.008	0.199	1.084		SYNE1	-0.666	0.347	-1.919	0.055	0.514	0.178	-2.726	0.006	0.26	1.014
CD2	-0.679	0.395	-1.719	0.086	0.507	0.2	-2.461	0.014	0.234	1.1		TRIM66	1.83	1.03	1.776	0.076	6.234	6.424	0.815	0.415	0.827	46.971		SERINC2	-0.486	0.253	-1.921	0.055	0.615	0.156	-2.473	0.013	0.375	1.01
IL32	-1.15	0.67	-1.717	0.086	0.317	0.212	-3.221	0.001	0.085	1.177		YWHAZ	-0.506	0.285	-1.773	0.076	0.603	0.172	-2.308	0.021	0.344	1.055		MAN1A1	-0.585	0.305	-1.918	0.055	0.557	0.17	-2.606	0.009	0.306	1.013
CCDC90B	-1.446	0.842	-1.718	0.086	0.235	0.198	-3.857	0	0.045	1.226		ARF5	-1.957	1.108	-1.766	0.077	0.141	0.157	-5.485	0	0.016	1.24		SAMD4B	1.092	0.57	1.918	0.055	2.982	1.698	1.167	0.243	0.976	9.105
PCNX	-1.494	0.871	-1.716	0.086	0.224	0.195	-3.969	0	0.041	1.237		CPNE1	-1.236	0.699	-1.769	0.077	0.291	0.203	-3.493	0	0.074	1.143		TLE3	-1.099	0.572	-1.92	0.055	0.333	0.191	-3.495	0	0.109	1.023
KCTD17	2.397	1.401	1.712	0.087	10.995	15.399	0.649	0.516	0.706	171.149		MAGEA4	-1.673	0.946	-1.768	0.077	0.188	0.178	-4.575	0	0.029	1.199		SDC1	-0.448	0.233	-1.921	0.055	0.639	0.149	-2.423	0.015	0.404	1.009
BHMT	2.326	1.359	1.712	0.087	10.236	13.909	0.664	0.507	0.714	146.817		PIP4K2C	-1.884	1.067	-1.765	0.077	0.152	0.162	-5.23	0	0.019	1.231		SEMA3F	0.69	0.36	1.916	0.055	1.993	0.717	1.384	0.166	0.984	4.036
MAPT	2.119	1.239	1.711	0.087	8.326	10.316	0.71	0.478	0.734	94.413		RHO	1.739	0.982	1.77	0.077	5.692	5.591	0.839	0.401	0.83	39.027		KXD1	1.526	0.795	1.92	0.055	4.601	3.658	0.985	0.325	0.969	21.855
LSR	1.702	0.994	1.713	0.087	5.485	5.45	0.823	0.411	0.782	38.461		TAC1	1.349	0.762	1.77	0.077	3.855	2.939	0.971	0.331	0.865	17.178		IFITM3	0.546	0.284	1.921	0.055	1.727	0.491	1.48	0.139	0.989	3.014
GPR1	1.682	0.983	1.712	0.087	5.378	5.285	0.828	0.407	0.784	36.907		BPHL	-2.221	1.261	-1.761	0.078	0.108	0.137	-6.516	0	0.009	1.285		DNAJC28	-2.76	1.442	-1.914	0.056	0.063	0.091	-10.261	0	0.004	1.069
CD47	-0.988	0.577	-1.712	0.087	0.372	0.215	-2.92	0.003	0.12	1.154		CD70	-1.376	0.782	-1.76	0.078	0.252	0.197	-3.785	0	0.055	1.169		CRYM	-0.971	0.509	-1.909	0.056	0.379	0.193	-3.224	0.001	0.14	1.026
ZBTB24	-1.284	0.751	-1.71	0.087	0.277	0.208	-3.478	0.001	0.064	1.206		EIF4ENIF1	-2.249	1.277	-1.761	0.078	0.105	0.135	-6.64	0	0.009	1.289		PPAP2C	-0.423	0.222	-1.908	0.056	0.655	0.145	-2.375	0.018	0.424	1.012
GADD45B	-1.725	1.008	-1.71	0.087	0.178	0.18	-4.573	0	0.025	1.286		EVI2A	-0.599	0.34	-1.763	0.078	0.549	0.187	-2.414	0.016	0.282	1.069		PECR	-0.897	0.47	-1.911	0.056	0.408	0.191	-3.095	0.002	0.162	1.023
KDM3A	-1.941	1.133	-1.713	0.087	0.144	0.163	-5.264	0	0.016	1.323		MCF2L-AS1	-1.419	0.806	-1.76	0.078	0.242	0.195	-3.886	0	0.05	1.174		HOPX	-0.461	0.241	-1.908	0.056	0.631	0.152	-2.423	0.015	0.393	1.013
UBE2O	-2.602	1.519	-1.714	0.087	0.074	0.113	-8.228	0	0.004	1.454		PAX9	-1.495	0.849	-1.76	0.078	0.224	0.191	-4.071	0	0.042	1.186		HCAR3	0.474	0.248	1.913	0.056	1.607	0.398	1.524	0.128	0.989	2.612
AMOTL2	-3.54	2.067	-1.713	0.087	0.029	0.06	-16.197	0	0.001	1.667		PDE9A	1.834	1.041	1.762	0.078	6.259	6.515	0.807	0.42	0.814	48.145		IFRD1	0.849	0.444	1.913	0.056	2.337	1.037	1.289	0.197	0.979	5.576
TDRKH	2.026	1.186	1.708	0.088	7.581	8.989	0.732	0.464	0.742	77.451		PLG	1.392	0.79	1.762	0.078	4.022	3.176	0.951	0.341	0.856	18.909		ARL4C	-0.778	0.407	-1.909	0.056	0.459	0.187	-2.888	0.004	0.207	1.021
CENPI	1.942	1.137	1.707	0.088	6.972	7.929	0.753	0.451	0.75	64.775		RNF19A	-0.759	0.431	-1.762	0.078	0.468	0.202	-2.636	0.008	0.201	1.089		CHPF2	-1.699	0.889	-1.91	0.056	0.183	0.163	-5.025	0	0.032	1.045
MEFV	1.636	0.957	1.708	0.088	5.132	4.914	0.841	0.4	0.786	33.514		TLX3	1.346	0.763	1.763	0.078	3.842	2.932	0.969	0.332	0.861	17.147		WFDC2	-0.218	0.114	-1.909	0.056	0.804	0.092	-2.133	0.033	0.643	1.006
AP3B2	1.415	0.83	1.704	0.088	4.115	3.416	0.912	0.362	0.809	20.939		VPS37B	1.155	0.655	1.764	0.078	3.175	2.08	1.046	0.296	0.879	11.463		HRSP12	0.65	0.34	1.912	0.056	1.915	0.651	1.406	0.16	0.984	3.729
GP9	1.363	0.799	1.705	0.088	3.906	3.122	0.931	0.352	0.816	18.71		AMBRA1	-2.075	1.183	-1.754	0.079	0.126	0.148	-5.889	0	0.012	1.275		COX7A2L	1.012	0.529	1.914	0.056	2.75	1.454	1.204	0.229	0.976	7.75
SLC7A2	1.204	0.706	1.707	0.088	3.335	2.353	0.992	0.321	0.837	13.293		FOXD3	1.06	0.605	1.754	0.079	2.888	1.746	1.081	0.28	0.883	9.444		RAD23A	1.144	0.599	1.91	0.056	3.14	1.882	1.137	0.255	0.97	10.163
ADIPOR2	1.093	0.641	1.705	0.088	2.983	1.912	1.037	0.3	0.849	10.479		HBZ	1.515	0.862	1.758	0.079	4.549	3.921	0.905	0.365	0.84	24.633		RPL39	0.79	0.414	1.909	0.056	2.203	0.912	1.32	0.187	0.979	4.959
LAMP2	-0.999	0.586	-1.704	0.088	0.368	0.216	-2.925	0.003	0.117	1.162		HEY2	1.232	0.7	1.759	0.079	3.428	2.401	1.011	0.312	0.869	13.527		PRDM8	-1.587	0.832	-1.907	0.057	0.204	0.17	-4.674	0	0.04	1.045
C11orf73	-1.379	0.809	-1.704	0.088	0.252	0.204	-3.672	0	0.052	1.23		IMP3	-1.254	0.713	-1.759	0.079	0.285	0.203	-3.513	0	0.071	1.154		AKAP5	-1.55	0.813	-1.907	0.057	0.212	0.173	-4.565	0	0.043	1.044
SNTB2	-1.719	1.009	-1.704	0.088	0.179	0.181	-4.539	0	0.025	1.295		LCE2B	-0.961	0.548	-1.754	0.079	0.382	0.21	-2.947	0.003	0.131	1.119		AUNIP	0.884	0.464	1.904	0.057	2.419	1.123	1.264	0.206	0.974	6.008
TPRA1	-2.687	1.575	-1.706	0.088	0.068	0.107	-8.692	0	0.003	1.491		LINC00574	1.375	0.784	1.754	0.079	3.955	3.1	0.953	0.341	0.851	18.382		AGFG2	-1.146	0.601	-1.907	0.057	0.318	0.191	-3.571	0	0.098	1.032
DTNA	2.057	1.21	1.699	0.089	7.822	9.468	0.721	0.471	0.729	83.876		NARF	-1.869	1.064	-1.757	0.079	0.154	0.164	-5.152	0	0.019	1.241		ELAC1	1.554	0.817	1.902	0.057	4.729	3.863	0.965	0.334	0.954	23.451
PPARGC1A	1.953	1.15	1.698	0.089	7.047	8.101	0.746	0.455	0.74	67.071		OLIG2	1.726	0.983	1.755	0.079	5.617	5.522	0.836	0.403	0.818	38.576		C19orf54	1.034	0.542	1.907	0.057	2.812	1.524	1.189	0.235	0.972	8.137
DRP2	1.826	1.075	1.699	0.089	6.211	6.677	0.78	0.435	0.755	51.086		SLC25A5	-0.889	0.507	-1.754	0.079	0.411	0.208	-2.828	0.005	0.152	1.11		ASB7	-1.994	1.049	-1.901	0.057	0.136	0.143	-6.046	0	0.017	1.064
HSF2BP	1.678	0.986	1.702	0.089	5.357	5.283	0.825	0.41	0.775	37.023		ZNF771	1.634	0.931	1.754	0.079	5.122	4.77	0.864	0.388	0.825	31.781		TMEM254	-1.239	0.652	-1.9	0.057	0.29	0.189	-3.761	0	0.081	1.04
POLR2L	1.429	0.84	1.702	0.089	4.174	3.505	0.906	0.365	0.805	21.645		AMD1	-0.834	0.476	-1.751	0.08	0.434	0.207	-2.734	0.006	0.171	1.105		SCARB1	-0.745	0.391	-1.905	0.057	0.475	0.186	-2.83	0.005	0.22	1.022
WNK1	-0.71	0.417	-1.701	0.089	0.492	0.205	-2.477	0.013	0.217	1.114		AP5M1	-1.559	0.89	-1.751	0.08	0.21	0.187	-4.218	0	0.037	1.204		RASGRP1	-0.756	0.397	-1.906	0.057	0.469	0.186	-2.849	0.004	0.216	1.022
WTAP	-0.801	0.471	-1.702	0.089	0.449	0.211	-2.608	0.009	0.179	1.129		COA1	-1.355	0.773	-1.752	0.08	0.258	0.2	-3.719	0	0.057	1.175		SOX14	0.274	0.144	1.903	0.057	1.315	0.189	1.664	0.096	0.992	1.743
DGKE	-1.684	0.989	-1.703	0.089	0.186	0.184	-4.437	0	0.027	1.289		DCTN3	2.113	1.207	1.75	0.08	8.271	9.986	0.728	0.467	0.776	88.169		NT5C2	-1.534	0.806	-1.903	0.057	0.216	0.174	-4.512	0	0.044	1.047
LRRC47	-1.783	1.049	-1.699	0.089	0.168	0.176	-4.715	0	0.021	1.315		DNAH6	1.855	1.061	1.749	0.08	6.395	6.784	0.795	0.426	0.8	51.144		CDC45	0.723	0.379	1.905	0.057	2.06	0.782	1.357	0.175	0.979	4.333
MPI	-1.976	1.161	-1.702	0.089	0.139	0.161	-5.352	0	0.014	1.35		DNAJC6	1.523	0.87	1.75	0.08	4.588	3.993	0.898	0.369	0.833	25.265		DDX50	1.729	0.907	1.905	0.057	5.635	5.114	0.906	0.365	0.952	33.37
SDF2	-1.984	1.167	-1.7	0.089	0.138	0.16	-5.373	0	0.014	1.354		GPR20	-1.742	0.994	-1.752	0.08	0.175	0.174	-4.736	0	0.025	1.229		ACAA2	-0.764	0.402	-1.902	0.057	0.466	0.187	-2.855	0.004	0.212	1.024
THADA	-2.56	1.503	-1.702	0.089	0.077	0.116	-7.936	0	0.004	1.473		HBD	1.426	0.816	1.748	0.08	4.161	3.394	0.931	0.352	0.841	20.585		GEMIN7	1.195	0.628	1.903	0.057	3.302	2.074	1.11	0.267	0.965	11.306
ZNF180	-3.515	2.065	-1.702	0.089	0.03	0.061	-15.794	0	0.001	1.702		ICOSLG	-1.031	0.59	-1.748	0.08	0.356	0.21	-3.059	0.002	0.112	1.133		CCDC59	1.049	0.551	1.904	0.057	2.855	1.573	1.179	0.238	0.97	8.407
PCYOX1	2.124	1.253	1.695	0.09	8.362	10.474	0.703	0.482	0.718	97.404		IDI1	1.844	1.054	1.75	0.08	6.324	6.663	0.799	0.424	0.802	49.875		BIRC5	0.787	0.413	1.905	0.057	2.197	0.908	1.318	0.187	0.977	4.938
ZNF550	1.599	0.943	1.696	0.09	4.947	4.665	0.846	0.397	0.779	31.403		JMJD6	2.389	1.366	1.749	0.08	10.903	14.896	0.665	0.506	0.749	158.654		AMD1	1.045	0.55	1.9	0.057	2.844	1.565	1.178	0.239	0.967	8.361
SCRG1	1.572	0.928	1.695	0.09	4.818	4.469	0.854	0.393	0.782	29.679		KLHL4	1.28	0.73	1.753	0.08	3.598	2.628	0.989	0.323	0.86	15.059		RPL35	0.814	0.428	1.902	0.057	2.256	0.965	1.302	0.193	0.976	5.218
FZD5	1.392	0.82	1.697	0.09	4.021	3.297	0.916	0.36	0.806	20.061		LRRC6	1.438	0.822	1.751	0.08	4.213	3.461	0.928	0.353	0.842	21.081		PTMA	1.022	0.536	1.906	0.057	2.779	1.49	1.194	0.233	0.972	7.95
ZBTB3	1.338	0.79	1.694	0.09	3.81	3.008	0.934	0.35	0.81	17.908		MAP1B	1.052	0.6	1.752	0.08	2.862	1.718	1.084	0.278	0.883	9.282		KCNE2	-3.46	1.828	-1.893	0.058	0.031	0.057	-16.861	0	0.001	1.131
OR2B6	1.265	0.745	1.698	0.09	3.544	2.641	0.963	0.335	0.823	15.271		MYL12B	-0.574	0.328	-1.751	0.08	0.563	0.185	-2.365	0.018	0.296	1.071		SHOX2	-1.452	0.765	-1.898	0.058	0.234	0.179	-4.277	0	0.052	1.048
CFHR5	1.188	0.702	1.694	0.09	3.282	2.303	0.991	0.322	0.83	12.984		PLEKHB2	2.229	1.271	1.753	0.08	9.294	11.816	0.702	0.483	0.769	112.305		ABLIM3	-1.231	0.649	-1.897	0.058	0.292	0.19	-3.736	0	0.082	1.042
CRIPT	0.899	0.531	1.693	0.09	2.458	1.306	1.117	0.264	0.868	6.961		POMC	1.404	0.803	1.749	0.08	4.072	3.268	0.94	0.347	0.845	19.632		DISC1	-1.364	0.721	-1.894	0.058	0.256	0.184	-4.043	0	0.062	1.049
GTF2I	-0.513	0.303	-1.693	0.09	0.599	0.181	-2.212	0.027	0.331	1.084		RARRES1	-1.126	0.642	-1.753	0.08	0.324	0.208	-3.243	0.001	0.092	1.142		TBL1X	-1.029	0.543	-1.896	0.058	0.357	0.194	-3.314	0.001	0.123	1.035
EVI2A	-0.799	0.471	-1.696	0.09	0.45	0.212	-2.597	0.009	0.179	1.132		RRP1	1.76	1.004	1.752	0.08	5.811	5.836	0.824	0.41	0.812	41.606		HS3ST1	-0.688	0.362	-1.897	0.058	0.503	0.182	-2.729	0.006	0.247	1.023
CLSTN1	-2.175	1.283	-1.696	0.09	0.114	0.146	-6.082	0	0.009	1.404		STK25	-3.811	2.18	-1.748	0.08	0.022	0.048	-20.282	0	0	1.587		KIDINS220	-1.474	0.778	-1.896	0.058	0.229	0.178	-4.33	0	0.05	1.051
ABAT	-3.41	2.013	-1.694	0.09	0.033	0.067	-14.532	0	0.001	1.71		TMEM168	-1.101	0.628	-1.752	0.08	0.333	0.209	-3.194	0.001	0.097	1.14		MAP4K2	-0.82	0.432	-1.898	0.058	0.44	0.19	-2.94	0.003	0.189	1.027
GOT1	2.37	1.404	1.689	0.091	10.699	15.016	0.646	0.518	0.683	167.513		UGT2A3	1.231	0.702	1.753	0.08	3.425	2.405	1.008	0.313	0.865	13.566		UBE2W	1.247	0.657	1.899	0.058	3.48	2.285	1.085	0.278	0.961	12.602
R3HDM4	2.215	1.31	1.691	0.091	9.157	11.995	0.68	0.496	0.703	119.326		ZNF862	1.477	0.844	1.751	0.08	4.38	3.696	0.915	0.36	0.838	22.892		SYNRG	-1.103	0.583	-1.893	0.058	0.332	0.193	-3.455	0.001	0.106	1.04
XKR8	1.709	1.012	1.688	0.091	5.524	5.591	0.809	0.418	0.76	40.165		AATK	-3.437	1.971	-1.744	0.081	0.032	0.063	-15.263	0	0.001	1.532		KLC1	-1.575	0.832	-1.894	0.058	0.207	0.172	-4.605	0	0.041	1.057
CHRM5	1.576	0.933	1.689	0.091	4.834	4.509	0.85	0.395	0.777	30.076		CCNJL	2.102	1.206	1.744	0.081	8.186	9.87	0.728	0.467	0.77	86.979		GNPDA1	1.086	0.574	1.892	0.058	2.961	1.699	1.155	0.248	0.962	9.116
PIP4K2B	1.462	0.866	1.689	0.091	4.317	3.738	0.887	0.375	0.791	23.568		CORO1C	-0.943	0.54	-1.746	0.081	0.39	0.21	-2.902	0.004	0.135	1.123		GPNMB	-0.329	0.174	-1.895	0.058	0.719	0.125	-2.244	0.025	0.512	1.011
FAT2	0.775	0.459	1.688	0.091	2.171	0.997	1.175	0.24	0.883	5.342		HK3	-2.496	1.432	-1.742	0.081	0.082	0.118	-7.771	0	0.005	1.366		MCM4	0.773	0.408	1.894	0.058	2.165	0.883	1.319	0.187	0.973	4.816
RRS1	-0.796	0.472	-1.688	0.091	0.451	0.213	-2.579	0.01	0.179	1.137		IL1RAPL2	1.249	0.715	1.745	0.081	3.485	2.493	0.997	0.319	0.858	14.161		CAST	-0.94	0.496	-1.896	0.058	0.391	0.194	-3.146	0.002	0.148	1.032
SMNDC1	-1.601	0.946	-1.692	0.091	0.202	0.191	-4.182	0	0.032	1.289		JAKMIP2	1.35	0.773	1.746	0.081	3.856	2.981	0.958	0.338	0.847	17.548		MRPS7	1.156	0.609	1.898	0.058	3.176	1.934	1.125	0.26	0.963	10.475
CYP2R1	-1.673	0.989	-1.691	0.091	0.188	0.186	-4.374	0	0.027	1.305		KRT20	1.154	0.661	1.748	0.081	3.172	2.095	1.037	0.3	0.869	11.576		DPF3	-3.062	1.623	-1.886	0.059	0.047	0.076	-12.55	0	0.002	1.127
NUP54	-2.018	1.193	-1.691	0.091	0.133	0.159	-5.467	0	0.013	1.378		M6PR	-0.904	0.519	-1.742	0.081	0.405	0.21	-2.832	0.005	0.146	1.12		SERPINB13	-0.447	0.236	-1.892	0.059	0.64	0.151	-2.386	0.017	0.402	1.016
ENO2	-3.087	1.824	-1.693	0.091	0.046	0.083	-11.464	0	0.001	1.628		NKRF	-1.068	0.613	-1.742	0.081	0.344	0.211	-3.115	0.002	0.103	1.143		DPYSL3	-0.411	0.218	-1.886	0.059	0.663	0.145	-2.333	0.02	0.432	1.016
BCAT2	2.47	1.466	1.685	0.092	11.821	17.328	0.624	0.532	0.668	209.126		P2RY6	-1.999	1.145	-1.746	0.081	0.135	0.155	-5.576	0	0.014	1.278		VWA5A	-0.649	0.344	-1.886	0.059	0.522	0.18	-2.656	0.008	0.266	1.026
TMEM231	2.314	1.372	1.687	0.092	10.111	13.869	0.657	0.511	0.687	148.716		PIGV	-1.839	1.055	-1.742	0.081	0.159	0.168	-5.012	0	0.02	1.258		AK1	-0.715	0.378	-1.89	0.059	0.489	0.185	-2.761	0.006	0.233	1.027
FLT3	2.258	1.34	1.685	0.092	9.561	12.809	0.668	0.504	0.692	132.078		PPP2R5E	-1.338	0.768	-1.742	0.081	0.262	0.201	-3.661	0	0.058	1.182		APOM	-1.062	0.563	-1.886	0.059	0.346	0.195	-3.361	0.001	0.115	1.042
AP1M2	2.146	1.276	1.683	0.092	8.554	10.912	0.692	0.489	0.702	104.226		SEMG1	0.85	0.487	1.746	0.081	2.339	1.138	1.176	0.239	0.901	6.071		ZNF551	1.494	0.791	1.888	0.059	4.454	3.524	0.98	0.327	0.945	20.999
PTPRD	2.121	1.257	1.687	0.092	8.337	10.479	0.7	0.484	0.71	97.921		CD44	-0.413	0.238	-1.737	0.082	0.661	0.157	-2.151	0.031	0.415	1.055		WDR44	-1.546	0.818	-1.89	0.059	0.213	0.174	-4.514	0	0.043	1.059
AGPAT1	2.086	1.237	1.686	0.092	8.05	9.957	0.708	0.479	0.713	90.927		INSR	-2.582	1.486	-1.737	0.082	0.076	0.112	-8.222	0	0.004	1.393		EPB41L2	-0.758	0.402	-1.886	0.059	0.469	0.188	-2.82	0.005	0.213	1.03
PTRH2	1.977	1.172	1.687	0.092	7.219	8.458	0.735	0.462	0.727	71.739		ZNF654	-0.613	0.353	-1.737	0.082	0.542	0.191	-2.397	0.017	0.272	1.082		UMPS	1.07	0.567	1.888	0.059	2.914	1.651	1.159	0.246	0.96	8.847
CNTLN	1.967	1.166	1.686	0.092	7.146	8.334	0.737	0.461	0.727	70.274		AFTPH	-0.767	0.442	-1.735	0.083	0.464	0.205	-2.608	0.009	0.195	1.105		LINS	-1.458	0.773	-1.886	0.059	0.233	0.18	-4.265	0	0.051	1.059
SETD8	1.655	0.981	1.687	0.092	5.233	5.133	0.825	0.41	0.765	35.781		C11orf1	-1.159	0.669	-1.732	0.083	0.314	0.21	-3.267	0.001	0.085	1.165		COL21A1	0.326	0.172	1.89	0.059	1.385	0.239	1.613	0.107	0.988	1.941
LECT2	1.481	0.879	1.686	0.092	4.399	3.865	0.879	0.379	0.786	24.614		DARS2	1.494	0.861	1.734	0.083	4.453	3.835	0.9	0.368	0.824	24.08		GRSF1	1.223	0.649	1.885	0.059	3.397	2.205	1.087	0.277	0.952	12.12
RIMS1	1.468	0.87	1.687	0.092	4.342	3.779	0.885	0.376	0.789	23.902		EPN3	2.91	1.677	1.735	0.083	18.36	30.788	0.564	0.573	0.686	491.215		HERC5	0.438	0.232	1.888	0.059	1.55	0.36	1.529	0.126	0.984	2.443
BTG1	-0.565	0.336	-1.684	0.092	0.568	0.191	-2.263	0.024	0.294	1.097		FAM13A	2.141	1.233	1.736	0.083	8.505	10.489	0.716	0.474	0.758	95.381		YRDC	0.918	0.485	1.891	0.059	2.504	1.215	1.238	0.216	0.967	6.481
ISCU	-1.299	0.77	-1.686	0.092	0.273	0.21	-3.459	0.001	0.06	1.235		IDUA	-2.831	1.635	-1.732	0.083	0.059	0.096	-9.766	0	0.002	1.452		E2F5	0.714	0.379	1.885	0.059	2.042	0.774	1.347	0.178	0.972	4.291
WDR91	-2.246	1.331	-1.687	0.092	0.106	0.141	-6.347	0	0.008	1.438		KIAA0930	-2.198	1.268	-1.732	0.083	0.111	0.141	-6.309	0	0.009	1.335		BMP2K	0.617	0.327	1.886	0.059	1.854	0.607	1.407	0.159	0.976	3.521
ZNF160	-2.636	1.562	-1.687	0.092	0.072	0.112	-8.297	0	0.003	1.531		MIA	-1.509	0.87	-1.734	0.083	0.221	0.192	-4.048	0	0.04	1.217		WDR11	1.434	0.759	1.889	0.059	4.195	3.184	1.003	0.316	0.948	18.57
GJA4	2.535	1.507	1.682	0.093	12.616	19.015	0.611	0.541	0.658	242.024		NEO1	-1.604	0.925	-1.734	0.083	0.201	0.186	-4.293	0	0.033	1.233		QTRT1	0.853	0.452	1.887	0.059	2.347	1.061	1.27	0.204	0.968	5.693
ERAL1	2.062	1.229	1.677	0.093	7.858	9.658	0.71	0.478	0.707	87.39		PSMB2	-1.082	0.625	-1.732	0.083	0.339	0.212	-3.123	0.002	0.1	1.153		SLPI	-0.186	0.098	-1.892	0.059	0.83	0.082	-2.079	0.038	0.684	1.007
AKR1D1	1.994	1.187	1.68	0.093	7.341	8.712	0.728	0.467	0.717	75.138		RIMS1	1.14	0.658	1.732	0.083	3.127	2.059	1.033	0.301	0.861	11.363		BCL2A1	0.264	0.14	1.888	0.059	1.302	0.182	1.66	0.097	0.99	1.713
DEAF1	1.956	1.165	1.679	0.093	7.07	8.235	0.737	0.461	0.721	69.317		RNF113A	1.13	0.652	1.734	0.083	3.097	2.019	1.038	0.299	0.863	11.113		ANXA2	-0.785	0.415	-1.891	0.059	0.456	0.189	-2.871	0.004	0.202	1.029
IL37	1.429	0.849	1.682	0.093	4.173	3.544	0.895	0.371	0.79	22.048		S100PBP	-1.483	0.855	-1.734	0.083	0.227	0.194	-3.983	0	0.042	1.213		RPLP2	0.783	0.414	1.891	0.059	2.187	0.905	1.311	0.19	0.972	4.924
PTER	1.273	0.757	1.681	0.093	3.571	2.703	0.951	0.342	0.81	15.742		SIRPA	-1.481	0.853	-1.735	0.083	0.227	0.194	-3.98	0	0.043	1.211		CLIC3	-0.486	0.258	-1.884	0.06	0.615	0.159	-2.426	0.015	0.371	1.02
MIR622	0.758	0.45	1.682	0.093	2.133	0.961	1.179	0.238	0.882	5.156		SLC16A6	1.37	0.789	1.736	0.083	3.935	3.106	0.945	0.345	0.838	18.483		EDN2	0.34	0.181	1.881	0.06	1.404	0.254	1.595	0.111	0.986	2.001
RANBP2	-0.719	0.428	-1.679	0.093	0.487	0.209	-2.458	0.014	0.21	1.128		ACAT1	-1.294	0.748	-1.731	0.084	0.274	0.205	-3.541	0	0.063	1.187		ZBED2	-0.724	0.384	-1.884	0.06	0.485	0.186	-2.765	0.006	0.228	1.03
ETS1	-0.731	0.435	-1.68	0.093	0.481	0.21	-2.476	0.013	0.205	1.13		CKMT2	1.646	0.951	1.73	0.084	5.188	4.935	0.849	0.396	0.804	33.478		KIAA0355	-1.628	0.865	-1.881	0.06	0.196	0.17	-4.73	0	0.036	1.071
RNF141	-0.782	0.466	-1.68	0.093	0.457	0.213	-2.548	0.011	0.184	1.139		DEGS1	-0.86	0.498	-1.729	0.084	0.423	0.21	-2.742	0.006	0.16	1.122		NAA16	1.538	0.817	1.883	0.06	4.653	3.8	0.961	0.336	0.939	23.061
KRT83	-1.533	0.912	-1.682	0.093	0.216	0.197	-3.985	0	0.036	1.289		DNAJB6	-1.725	0.998	-1.728	0.084	0.178	0.178	-4.618	0	0.025	1.261		PI4K2A	-1.405	0.746	-1.884	0.06	0.245	0.183	-4.123	0	0.057	1.058
TGFB3	-1.559	0.928	-1.68	0.093	0.21	0.195	-4.046	0	0.034	1.296		LMF2	-1.821	1.053	-1.729	0.084	0.162	0.17	-4.916	0	0.021	1.275		PLA2G15	-1.152	0.612	-1.881	0.06	0.316	0.194	-3.533	0	0.095	1.05
PVRIG	-1.653	0.985	-1.679	0.093	0.191	0.188	-4.291	0	0.028	1.318		MIA2	0.919	0.532	1.728	0.084	2.506	1.332	1.131	0.258	0.884	7.104		C1orf216	-1.366	0.725	-1.883	0.06	0.255	0.185	-4.024	0	0.062	1.057
RRN3	-2.007	1.193	-1.682	0.093	0.134	0.16	-5.4	0	0.013	1.393		MPP1	-2.665	1.542	-1.729	0.084	0.07	0.107	-8.673	0	0.003	1.428		GSTM4	-0.55	0.292	-1.881	0.06	0.577	0.169	-2.509	0.012	0.325	1.023
FBXO4	-2.83	1.685	-1.679	0.093	0.059	0.099	-9.463	0	0.002	1.605		POLR3B	-1.847	1.069	-1.728	0.084	0.158	0.168	-4.999	0	0.019	1.281		ZER1	-1.249	0.665	-1.879	0.06	0.287	0.191	-3.742	0	0.078	1.055
MAD1L1	-3.596	2.142	-1.679	0.093	0.027	0.059	-16.544	0	0	1.827		PRR13	-0.792	0.458	-1.728	0.084	0.453	0.208	-2.636	0.008	0.185	1.112		PLXND1	-0.953	0.506	-1.883	0.06	0.385	0.195	-3.15	0.002	0.143	1.039
ZNHIT1	1.958	1.169	1.676	0.094	7.084	8.278	0.735	0.462	0.717	69.974		ST18	1.137	0.658	1.728	0.084	3.116	2.049	1.033	0.302	0.859	11.305		TOM1	-1.422	0.758	-1.878	0.06	0.241	0.183	-4.154	0	0.055	1.064
PGR	1.899	1.133	1.676	0.094	6.677	7.564	0.751	0.453	0.725	61.499		STXBP3	-1.212	0.702	-1.728	0.084	0.297	0.209	-3.365	0.001	0.075	1.177		PPIC	-0.618	0.329	-1.878	0.06	0.539	0.177	-2.6	0.009	0.283	1.027
HCN2	1.82	1.087	1.674	0.094	6.171	6.708	0.771	0.441	0.733	51.958		SUMO4	-0.25	0.145	-1.727	0.084	0.778	0.113	-1.962	0.05	0.586	1.034		NIN	-1.01	0.536	-1.883	0.06	0.364	0.195	-3.254	0.001	0.127	1.042
LPL	1.795	1.072	1.675	0.094	6.019	6.45	0.778	0.437	0.737	49.169		TEX11	1.334	0.771	1.73	0.084	3.794	2.924	0.956	0.339	0.838	17.184		MED23	-1.573	0.835	-1.884	0.06	0.208	0.173	-4.575	0	0.04	1.065
CASP5	1.331	0.794	1.676	0.094	3.786	3.008	0.926	0.354	0.798	17.967		TMEM19	-1.24	0.718	-1.727	0.084	0.289	0.208	-3.419	0.001	0.071	1.183		RIPK1	-1.21	0.643	-1.883	0.06	0.298	0.192	-3.663	0	0.085	1.051
TAF7L	1.041	0.621	1.675	0.094	2.831	1.759	1.041	0.298	0.837	9.568		UBE2N	-1.319	0.765	-1.725	0.084	0.267	0.204	-3.584	0	0.06	1.196		KIF1C	-0.874	0.465	-1.881	0.06	0.417	0.194	-3.005	0.003	0.168	1.037
ATP5I	-0.668	0.399	-1.673	0.094	0.513	0.205	-2.38	0.017	0.235	1.121		ZBTB7B	-1.203	0.696	-1.729	0.084	0.3	0.209	-3.349	0.001	0.077	1.174		DDX54	1.141	0.606	1.884	0.06	3.129	1.895	1.123	0.261	0.955	10.256
KRR1	-0.726	0.433	-1.676	0.094	0.484	0.21	-2.462	0.014	0.207	1.131		ZDHHC8P1	-1.609	0.932	-1.726	0.084	0.2	0.187	-4.289	0	0.032	1.243		RNF10	-2.207	1.173	-1.882	0.06	0.11	0.129	-6.897	0	0.011	1.096
MAF	-1.048	0.626	-1.674	0.094	0.351	0.22	-2.957	0.003	0.103	1.196		ACOX3	-2.321	1.349	-1.72	0.085	0.098	0.132	-6.809	0	0.007	1.381		MRPS18B	1.448	0.771	1.877	0.06	4.256	3.283	0.992	0.321	0.938	19.303
ZBED5	-1.049	0.627	-1.672	0.094	0.35	0.22	-2.957	0.003	0.102	1.198		ARHGAP24	-1.587	0.923	-1.72	0.085	0.205	0.189	-4.215	0	0.034	1.248		PSMA5	1.202	0.639	1.881	0.06	3.328	2.127	1.094	0.274	0.951	11.65
UBR2	-1.346	0.803	-1.676	0.094	0.26	0.209	-3.538	0	0.054	1.257		CDK10	2.751	1.598	1.722	0.085	15.663	25.023	0.586	0.558	0.684	358.719		PRPF40A	1.436	0.763	1.882	0.06	4.205	3.21	0.999	0.318	0.942	18.772
FAM102A	-1.469	0.877	-1.674	0.094	0.23	0.202	-3.812	0	0.041	1.285		GBE1	1.358	0.789	1.721	0.085	3.887	3.067	0.941	0.346	0.828	18.246		NUCB1	-1.269	0.675	-1.88	0.06	0.281	0.19	-3.788	0	0.075	1.056
TMEM126B	-1.598	0.954	-1.675	0.094	0.202	0.193	-4.133	0	0.031	1.312		GUCA2B	-1.837	1.066	-1.722	0.085	0.159	0.17	-4.948	0	0.02	1.288		SRSF10	1.531	0.813	1.882	0.06	4.623	3.761	0.963	0.335	0.939	22.769
PGRMC1	-1.729	1.032	-1.676	0.094	0.177	0.183	-4.495	0	0.023	1.34		HTR1F	1.243	0.722	1.721	0.085	3.465	2.503	0.985	0.325	0.841	14.273		ADH5	1.376	0.733	1.877	0.06	3.958	2.9	1.02	0.308	0.941	16.641
SCAPER	-1.823	1.087	-1.677	0.094	0.161	0.176	-4.776	0	0.019	1.36		MAS1	0.886	0.514	1.722	0.085	2.424	1.247	1.142	0.253	0.885	6.642		NACA	0.923	0.49	1.883	0.06	2.517	1.233	1.23	0.219	0.963	6.575
MPDU1	-2.413	1.442	-1.673	0.094	0.09	0.129	-7.052	0	0.005	1.512		NEU1	-1.71	0.994	-1.72	0.085	0.181	0.18	-4.553	0	0.026	1.27		TRPC1	-2.911	1.552	-1.876	0.061	0.054	0.084	-11.199	0	0.003	1.14
LMAN2	-2.622	1.566	-1.675	0.094	0.073	0.114	-8.152	0	0.003	1.563		NSL1	-1.447	0.841	-1.721	0.085	0.235	0.198	-3.865	0	0.045	1.222		CST6	-0.741	0.396	-1.871	0.061	0.477	0.189	-2.773	0.006	0.219	1.036
PCID2	-3.141	1.875	-1.676	0.094	0.043	0.081	-11.805	0	0.001	1.704		OTUB2	1.283	0.745	1.722	0.085	3.609	2.69	0.97	0.332	0.837	15.553		SOX15	-0.916	0.488	-1.877	0.061	0.4	0.195	-3.072	0.002	0.154	1.041
STK25	-4.73	2.828	-1.673	0.094	0.009	0.025	-39.705	0	0	2.254		RRP8	-2.017	1.173	-1.72	0.085	0.133	0.156	-5.556	0	0.013	1.325		BCORL1	-1.414	0.755	-1.873	0.061	0.243	0.184	-4.122	0	0.055	1.068
ZFHX2	2.489	1.493	1.667	0.095	12.054	18	0.614	0.539	0.646	225		SNN	-0.773	0.449	-1.724	0.085	0.461	0.207	-2.601	0.009	0.192	1.112		EPS8L1	-0.513	0.274	-1.871	0.061	0.599	0.164	-2.445	0.014	0.35	1.025
FER	2.057	1.233	1.668	0.095	7.823	9.647	0.707	0.479	0.698	87.702		SSX2IP	-1.751	1.018	-1.72	0.085	0.174	0.177	-4.676	0	0.024	1.277		VPS13D	-1.409	0.751	-1.877	0.061	0.244	0.183	-4.118	0	0.056	1.064
SYCP2	1.795	1.077	1.667	0.095	6.022	6.485	0.774	0.439	0.73	49.703		ZNF253	-0.969	0.563	-1.721	0.085	0.38	0.214	-2.903	0.004	0.126	1.144		RCAN3	-1.222	0.653	-1.871	0.061	0.295	0.192	-3.665	0	0.082	1.06
NARS2	1.787	1.07	1.67	0.095	5.969	6.387	0.778	0.437	0.733	48.602		ACP6	-2.108	1.229	-1.716	0.086	0.121	0.149	-5.887	0	0.011	1.35		SECISBP2L	-1.197	0.638	-1.877	0.061	0.302	0.193	-3.622	0	0.087	1.055
SCGB2A2	1.73	1.037	1.668	0.095	5.639	5.848	0.793	0.428	0.739	43.053		ARTN	-2.869	1.672	-1.716	0.086	0.057	0.095	-9.941	0	0.002	1.503		MAPK10	0.461	0.246	1.872	0.061	1.585	0.39	1.5	0.134	0.978	2.568
HMMR	1.529	0.915	1.671	0.095	4.615	4.223	0.856	0.392	0.767	27.746		C9orf38	1.175	0.684	1.719	0.086	3.239	2.215	1.011	0.312	0.848	12.372		MTMR4	1.156	0.616	1.875	0.061	3.176	1.958	1.112	0.266	0.949	10.631
LRRC17	1.217	0.73	1.669	0.095	3.379	2.465	0.965	0.335	0.809	14.119		DHX35	1.904	1.109	1.718	0.086	6.713	7.443	0.768	0.443	0.764	58.965		MCTS1	1.411	0.753	1.872	0.061	4.099	3.089	1.003	0.316	0.936	17.95
ACTR2	-0.748	0.448	-1.671	0.095	0.473	0.212	-2.487	0.013	0.197	1.138		GABBR1	-1.471	0.857	-1.717	0.086	0.23	0.197	-3.914	0	0.043	1.232		RUVBL1	0.941	0.503	1.872	0.061	2.564	1.289	1.213	0.225	0.957	6.869
CD37	-0.827	0.495	-1.669	0.095	0.437	0.217	-2.596	0.009	0.166	1.155		NDUFAF1	-2.024	1.178	-1.718	0.086	0.132	0.156	-5.574	0	0.013	1.33		NPAS1	-1.938	1.039	-1.865	0.062	0.144	0.15	-5.722	0	0.019	1.103
USO1	-1.09	0.653	-1.67	0.095	0.336	0.22	-3.023	0.003	0.094	1.209		NPBWR2	1.236	0.721	1.715	0.086	3.442	2.481	0.984	0.325	0.838	14.134		KIAA1614	-2.881	1.541	-1.869	0.062	0.056	0.086	-10.919	0	0.003	1.15
COTL1	-1.105	0.662	-1.668	0.095	0.331	0.219	-3.049	0.002	0.09	1.213		NRBP1	-0.981	0.571	-1.718	0.086	0.375	0.214	-2.921	0.003	0.122	1.148		REM1	-0.741	0.397	-1.867	0.062	0.477	0.189	-2.767	0.006	0.219	1.037
TOX	-1.334	0.798	-1.671	0.095	0.263	0.21	-3.503	0	0.055	1.259		PIK3C3	-1.014	0.59	-1.719	0.086	0.363	0.214	-2.978	0.003	0.114	1.153		ADH7	-0.405	0.217	-1.866	0.062	0.667	0.145	-2.301	0.021	0.436	1.021
PCNXL2	-1.793	1.076	-1.667	0.095	0.166	0.179	-4.657	0	0.02	1.37		PPCS	-1.307	0.761	-1.718	0.086	0.271	0.206	-3.543	0	0.061	1.202		SCNN1D	-1.037	0.555	-1.869	0.062	0.354	0.197	-3.282	0.001	0.119	1.052
RRM2	-2.001	1.197	-1.672	0.095	0.135	0.162	-5.346	0	0.013	1.411		PTPRH	-1.916	1.116	-1.716	0.086	0.147	0.164	-5.189	0	0.017	1.312		MAP3K12	-1.244	0.665	-1.87	0.062	0.288	0.192	-3.712	0	0.078	1.062
GNA12	-2.166	1.296	-1.671	0.095	0.115	0.149	-5.959	0	0.009	1.454		RAP1A	-0.792	0.461	-1.717	0.086	0.453	0.209	-2.619	0.009	0.183	1.118		EHD2	-0.586	0.314	-1.864	0.062	0.557	0.175	-2.535	0.011	0.301	1.03
FAM179B	-2.299	1.378	-1.668	0.095	0.1	0.138	-6.505	0	0.007	1.495		RNF8	-1.586	0.923	-1.718	0.086	0.205	0.189	-4.209	0	0.034	1.25		ADAM5	1.205	0.645	1.868	0.062	3.336	2.151	1.086	0.278	0.942	11.807
CCND3	-2.683	1.609	-1.667	0.095	0.068	0.11	-8.47	0	0.003	1.602		BCL2L11	1.866	1.092	1.709	0.087	6.463	7.055	0.774	0.439	0.761	54.907		SERPINB3	-0.219	0.117	-1.869	0.062	0.803	0.094	-2.089	0.037	0.639	1.011
LCK	-2.759	1.653	-1.669	0.095	0.063	0.105	-8.944	0	0.002	1.618		CCDC15	1.377	0.804	1.712	0.087	3.963	3.186	0.93	0.353	0.819	19.163		SLC25A30	1.239	0.663	1.867	0.062	3.451	2.289	1.071	0.284	0.94	12.662
FBXL6	-3.161	1.893	-1.669	0.095	0.042	0.08	-11.927	0	0.001	1.734		DNAH17	1.576	0.92	1.714	0.087	4.837	4.449	0.862	0.388	0.797	29.34		PAQR3	0.952	0.51	1.867	0.062	2.592	1.322	1.204	0.229	0.954	7.045
RAI2	-3.896	2.336	-1.668	0.095	0.02	0.047	-20.635	0	0	1.978		FAM169A	1.569	0.917	1.711	0.087	4.804	4.407	0.863	0.388	0.796	29.002		C7orf43	-1.623	0.87	-1.866	0.062	0.197	0.172	-4.677	0	0.036	1.086
MOK	1.97	1.184	1.663	0.096	7.169	8.491	0.727	0.467	0.704	73.045		FGFR3	1.311	0.767	1.71	0.087	3.71	2.845	0.953	0.341	0.825	16.677		PPP2R2A	1.436	0.769	1.867	0.062	4.204	3.232	0.991	0.322	0.931	18.974
LRRC20	1.964	1.181	1.662	0.096	7.127	8.419	0.728	0.467	0.703	72.194		HTR1B	1.462	0.855	1.709	0.087	4.314	3.69	0.898	0.369	0.807	23.063		MRPL46	1.164	0.623	1.867	0.062	3.203	1.997	1.103	0.27	0.944	10.87
NR3C2	1.891	1.137	1.663	0.096	6.626	7.536	0.747	0.455	0.713	61.564		LEPROTL1	-1.302	0.762	-1.709	0.087	0.272	0.207	-3.514	0	0.061	1.21		TSN	1.43	0.767	1.865	0.062	4.178	3.204	0.992	0.321	0.929	18.784
ACOT9	1.693	1.016	1.666	0.096	5.433	5.52	0.803	0.422	0.742	39.799		MTMR3	-2.456	1.436	-1.71	0.087	0.086	0.123	-7.424	0	0.005	1.431		MRPS12	0.986	0.528	1.867	0.062	2.68	1.415	1.187	0.235	0.952	7.545
MSH4	1.604	0.962	1.666	0.096	4.972	4.785	0.83	0.407	0.754	32.788		RBFOX1	1.635	0.956	1.71	0.087	5.129	4.903	0.842	0.4	0.788	33.4		MCM3	1.004	0.537	1.869	0.062	2.73	1.466	1.18	0.238	0.953	7.823
UGT2A3	1.565	0.941	1.663	0.096	4.783	4.501	0.84	0.401	0.756	30.257		RRN3P1	-1.257	0.734	-1.713	0.087	0.285	0.209	-3.426	0.001	0.068	1.199		CLNS1A	1.071	0.574	1.866	0.062	2.919	1.677	1.145	0.252	0.947	8.997
DACT1	1.526	0.918	1.662	0.096	4.598	4.219	0.853	0.394	0.761	27.778		WDR61	-1.725	1.009	-1.71	0.087	0.178	0.18	-4.571	0	0.025	1.287		AIM1L	-1.192	0.641	-1.86	0.063	0.304	0.195	-3.579	0	0.086	1.066
POU1F1	1.22	0.733	1.665	0.096	3.387	2.482	0.962	0.336	0.806	14.239		ANP32E	-0.778	0.456	-1.707	0.088	0.459	0.209	-2.583	0.01	0.188	1.122		DAAM2	-1.356	0.729	-1.86	0.063	0.258	0.188	-3.953	0	0.062	1.075
SH3GLB1	-0.69	0.414	-1.664	0.096	0.502	0.208	-2.396	0.017	0.223	1.13		DNAJC4	-1.43	0.839	-1.704	0.088	0.239	0.201	-3.789	0	0.046	1.24		PYGL	-0.719	0.387	-1.859	0.063	0.487	0.188	-2.721	0.007	0.228	1.04
H2AFV	-0.864	0.519	-1.665	0.096	0.421	0.219	-2.645	0.008	0.152	1.166		DYRK1B	1.95	1.143	1.705	0.088	7.028	8.036	0.75	0.453	0.747	66.091		ZNF324B	1.236	0.664	1.86	0.063	3.442	2.287	1.068	0.286	0.936	12.659
SPATS2	-1.276	0.766	-1.667	0.096	0.279	0.214	-3.374	0.001	0.062	1.251		GOSR1	-0.882	0.516	-1.708	0.088	0.414	0.214	-2.742	0.006	0.151	1.139		TMEM242	-1.449	0.778	-1.861	0.063	0.235	0.183	-4.185	0	0.051	1.08
IMPACT	-1.285	0.773	-1.663	0.096	0.277	0.214	-3.386	0.001	0.061	1.257		GPR1	1.299	0.761	1.706	0.088	3.665	2.79	0.955	0.34	0.824	16.299		VPS9D1	-1.034	0.556	-1.859	0.063	0.356	0.198	-3.258	0.001	0.12	1.058
APPL2	-1.396	0.84	-1.663	0.096	0.248	0.208	-3.62	0	0.048	1.284		GPRC5D	0.969	0.567	1.708	0.088	2.636	1.496	1.094	0.274	0.867	8.015		NEU3	0.669	0.359	1.861	0.063	1.952	0.702	1.357	0.175	0.965	3.948
TIMM13	-1.408	0.846	-1.663	0.096	0.245	0.207	-3.647	0	0.047	1.285		IFNA1	0.609	0.357	1.708	0.088	1.839	0.656	1.279	0.201	0.914	3.701		REST	-1.933	1.038	-1.861	0.063	0.145	0.15	-5.69	0	0.019	1.108
NCOA1	-1.49	0.894	-1.667	0.096	0.225	0.201	-3.846	0	0.039	1.299		KXD1	-0.889	0.521	-1.708	0.088	0.411	0.214	-2.753	0.006	0.148	1.14		RPS6KA3	-1.149	0.618	-1.858	0.063	0.317	0.196	-3.485	0	0.094	1.065
PSMD4	-1.685	1.013	-1.664	0.096	0.185	0.188	-4.338	0	0.025	1.349		MORC2	-1.44	0.845	-1.704	0.088	0.237	0.2	-3.812	0	0.045	1.241		PRKAA1	-1.324	0.712	-1.859	0.063	0.266	0.19	-3.872	0	0.066	1.075
NDUFB2	-1.818	1.093	-1.664	0.096	0.162	0.177	-4.722	0	0.019	1.382		ORAI3	-2.696	1.58	-1.707	0.088	0.067	0.107	-8.751	0	0.003	1.492		GTPBP4	1.145	0.616	1.857	0.063	3.141	1.936	1.106	0.269	0.939	10.51
NCF2	-2.999	1.802	-1.664	0.096	0.05	0.09	-10.584	0	0.001	1.703		PDE6B	-2.458	1.44	-1.707	0.088	0.086	0.123	-7.415	0	0.005	1.44		NMI	1.312	0.705	1.86	0.063	3.715	2.62	1.036	0.3	0.932	14.803
KRT37	2.291	1.381	1.66	0.097	9.89	13.655	0.651	0.515	0.661	148.056		PRKD1	1.48	0.869	1.703	0.088	4.395	3.82	0.889	0.374	0.8	24.142		ANXA6	-0.527	0.284	-1.859	0.063	0.59	0.167	-2.447	0.014	0.339	1.029
LCMT1	1.808	1.089	1.66	0.097	6.096	6.639	0.768	0.443	0.721	51.53		PRSS8	-1.644	0.963	-1.707	0.088	0.193	0.186	-4.335	0	0.029	1.277		OCLN	-0.857	0.462	-1.855	0.064	0.424	0.196	-2.935	0.003	0.171	1.05
KCNK2	1.752	1.057	1.658	0.097	5.763	6.089	0.782	0.434	0.727	45.71		RAVER2	-1.274	0.746	-1.708	0.088	0.28	0.209	-3.454	0.001	0.065	1.206		KLRC3	-0.912	0.493	-1.849	0.064	0.402	0.198	-3.02	0.003	0.153	1.056
PTPN22	-0.929	0.559	-1.66	0.097	0.395	0.221	-2.737	0.006	0.132	1.183		RRH	1.004	0.588	1.706	0.088	2.728	1.605	1.077	0.282	0.861	8.641		KRT7	-0.486	0.262	-1.852	0.064	0.615	0.161	-2.385	0.017	0.368	1.029
GRN	-1.641	0.989	-1.659	0.097	0.194	0.192	-4.208	0	0.028	1.346		SELT	-0.8	0.469	-1.707	0.088	0.449	0.211	-2.615	0.009	0.179	1.126		TGFBR3	-0.978	0.528	-1.853	0.064	0.376	0.198	-3.144	0.002	0.134	1.058
DVL2	-2.75	1.658	-1.659	0.097	0.064	0.106	-8.838	0	0.002	1.646		SIK1	-1.068	0.625	-1.708	0.088	0.344	0.215	-3.055	0.002	0.101	1.171		POLQ	0.882	0.476	1.854	0.064	2.417	1.15	1.232	0.218	0.951	6.143
RASIP1	-3.74	2.256	-1.658	0.097	0.024	0.054	-18.219	0	0	1.978		SLC35F5	-1.517	0.888	-1.708	0.088	0.219	0.195	-4.005	0	0.039	1.251		MRPS2	0.986	0.532	1.855	0.064	2.681	1.425	1.179	0.238	0.946	7.598
NACC2	-4.116	2.483	-1.658	0.097	0.016	0.041	-24.282	0	0	2.119		SRPK2	-1.432	0.839	-1.707	0.088	0.239	0.2	-3.798	0	0.046	1.237		PAM16	0.821	0.443	1.853	0.064	2.274	1.008	1.264	0.206	0.954	5.421
SPRYD7	1.798	1.087	1.655	0.098	6.04	6.563	0.768	0.443	0.718	50.819		TMEM115	1.582	0.928	1.704	0.088	4.863	4.515	0.856	0.392	0.788	29.999		UTP6	1.089	0.588	1.851	0.064	2.973	1.749	1.128	0.259	0.938	9.42
TDO2	1.776	1.072	1.656	0.098	5.904	6.328	0.775	0.438	0.722	48.255		CDH10	1.285	0.756	1.7	0.089	3.615	2.732	0.957	0.339	0.822	15.9		ANAPC5	1.123	0.607	1.849	0.064	3.073	1.866	1.111	0.267	0.935	10.102
DCSTAMP	1.678	1.015	1.654	0.098	5.356	5.434	0.802	0.423	0.733	39.129		DNAH7	1.629	0.958	1.701	0.089	5.101	4.886	0.839	0.401	0.78	33.348		RCN1	0.695	0.375	1.85	0.064	2.003	0.752	1.334	0.182	0.96	4.18
CNR1	1.28	0.773	1.657	0.098	3.598	2.781	0.934	0.35	0.791	16.366		GNA14	1.163	0.683	1.703	0.089	3.2	2.186	1.007	0.314	0.839	12.204		FDPS	0.969	0.523	1.855	0.064	2.636	1.378	1.188	0.235	0.947	7.343
WIF1	1.18	0.713	1.655	0.098	3.254	2.32	0.972	0.331	0.805	13.161		GNRH2	-2.264	1.332	-1.699	0.089	0.104	0.138	-6.47	0	0.008	1.415		KIF5C	0.974	0.528	1.845	0.065	2.649	1.398	1.179	0.238	0.941	7.454
MAS1	1.113	0.673	1.653	0.098	3.045	2.05	0.997	0.319	0.813	11.397		HDGF	0.751	0.441	1.703	0.089	2.119	0.934	1.198	0.231	0.893	5.027		ASIC1	-1.781	0.964	-1.848	0.065	0.168	0.162	-5.124	0	0.025	1.114
SSB	-1.021	0.618	-1.652	0.098	0.36	0.223	-2.874	0.004	0.107	1.209		IL2RA	-1.377	0.811	-1.699	0.089	0.252	0.205	-3.656	0	0.052	1.236		NES	-0.826	0.448	-1.845	0.065	0.438	0.196	-2.868	0.004	0.182	1.053
RPAP3	-1.052	0.636	-1.654	0.098	0.349	0.222	-2.93	0.003	0.1	1.215		LMCD1	1.384	0.814	1.701	0.089	3.992	3.248	0.921	0.357	0.81	19.666		PTCH1	0.609	0.33	1.846	0.065	1.838	0.606	1.383	0.167	0.963	3.507
TM9SF3	-1.173	0.71	-1.652	0.098	0.309	0.22	-3.145	0.002	0.077	1.244		NR1I2	1.795	1.057	1.698	0.089	6.018	6.361	0.789	0.43	0.758	47.767		PUS7L	1.156	0.626	1.846	0.065	3.178	1.991	1.094	0.274	0.931	10.849
DDX24	-1.183	0.715	-1.655	0.098	0.306	0.219	-3.166	0.002	0.076	1.244		RASGRF1	1.814	1.066	1.701	0.089	6.132	6.538	0.785	0.432	0.759	49.564		NCOA1	-1.357	0.735	-1.847	0.065	0.257	0.189	-3.926	0	0.061	1.087
MANF	-1.447	0.874	-1.657	0.098	0.235	0.205	-3.722	0	0.042	1.303		RIMS2	1.088	0.64	1.699	0.089	2.969	1.901	1.036	0.3	0.846	10.413		FRK	0.723	0.392	1.845	0.065	2.061	0.808	1.313	0.189	0.956	4.443
NCK2	-1.75	1.059	-1.653	0.098	0.174	0.184	-4.493	0	0.022	1.383		SERPINB4	1.122	0.659	1.702	0.089	3.07	2.024	1.023	0.306	0.843	11.176		WEE1	0.806	0.437	1.846	0.065	2.238	0.977	1.267	0.205	0.951	5.265
MTR	-2.072	1.252	-1.654	0.098	0.126	0.158	-5.54	0	0.011	1.467		SERPINB9	-1.159	0.681	-1.703	0.089	0.314	0.214	-3.213	0.001	0.083	1.192		ZFC3H1	1.004	0.545	1.843	0.065	2.73	1.488	1.163	0.245	0.938	7.943
SMAP1	-2.238	1.351	-1.657	0.098	0.107	0.144	-6.199	0	0.008	1.506		WNK1	-0.52	0.306	-1.7	0.089	0.595	0.182	-2.23	0.026	0.327	1.083		NBN	1.162	0.629	1.846	0.065	3.195	2.01	1.092	0.275	0.931	10.966
CADM1	-2.493	1.507	-1.654	0.098	0.083	0.125	-7.364	0	0.004	1.585		B3GALT2	-1.071	0.632	-1.694	0.09	0.343	0.217	-3.034	0.002	0.099	1.183		BID	0.763	0.413	1.849	0.065	2.145	0.886	1.293	0.196	0.955	4.819
TPST1	-2.584	1.561	-1.655	0.098	0.075	0.118	-7.848	0	0.004	1.609		COBL	1.651	0.974	1.695	0.09	5.214	5.081	0.83	0.407	0.772	35.201		KHDRBS1	1.732	0.937	1.848	0.065	5.653	5.298	0.878	0.38	0.9	35.488
USP2	2.365	1.433	1.65	0.099	10.646	15.26	0.632	0.527	0.641	176.708		CRMP1	1.678	0.989	1.697	0.09	5.352	5.292	0.822	0.411	0.771	37.163		YBX3	0.442	0.24	1.845	0.065	1.556	0.373	1.491	0.136	0.973	2.489
RBFOX1	2.1	1.273	1.649	0.099	8.164	10.394	0.689	0.491	0.673	98.998		EPHX1	1.99	1.172	1.698	0.09	7.317	8.577	0.737	0.461	0.736	72.787		RPL11	0.839	0.454	1.847	0.065	2.315	1.052	1.25	0.211	0.95	5.639
OSR2	1.964	1.191	1.649	0.099	7.129	8.493	0.722	0.47	0.69	73.631		ESF1	-0.922	0.543	-1.697	0.09	0.398	0.216	-2.787	0.005	0.137	1.154		TSHZ2	-1.592	0.865	-1.841	0.066	0.203	0.176	-4.527	0	0.037	1.108
ZCWPW1	1.781	1.079	1.651	0.099	5.935	6.403	0.771	0.441	0.716	49.175		ETNK1	-1.266	0.748	-1.693	0.09	0.282	0.211	-3.406	0.001	0.065	1.221		TPSB2	-0.261	0.142	-1.836	0.066	0.77	0.11	-2.099	0.036	0.583	1.018
SMCHD1	-0.514	0.311	-1.65	0.099	0.598	0.186	-2.157	0.031	0.325	1.101		KLK13	1.292	0.762	1.695	0.09	3.639	2.773	0.952	0.341	0.817	16.204		ENTPD3	-0.771	0.42	-1.837	0.066	0.463	0.194	-2.768	0.006	0.203	1.053
TAS2R13	-1.131	0.685	-1.651	0.099	0.323	0.221	-3.063	0.002	0.084	1.236		NABP2	-1.082	0.639	-1.694	0.09	0.339	0.216	-3.054	0.002	0.097	1.185		C1orf56	-1.57	0.853	-1.841	0.066	0.208	0.177	-4.463	0	0.039	1.107
ST3GAL2	-1.903	1.153	-1.651	0.099	0.149	0.172	-4.951	0	0.016	1.428		NIT2	-1.514	0.893	-1.696	0.09	0.22	0.196	-3.971	0	0.038	1.266		GLB1L	-1.215	0.662	-1.836	0.066	0.297	0.196	-3.583	0	0.081	1.085
PRKAG1	-2.207	1.338	-1.65	0.099	0.11	0.147	-6.049	0	0.008	1.514		NOP10	-0.401	0.236	-1.698	0.09	0.669	0.158	-2.089	0.037	0.421	1.064		GSTM3	-0.635	0.345	-1.841	0.066	0.53	0.183	-2.572	0.01	0.27	1.042
DHRS7B	-2.683	1.625	-1.651	0.099	0.068	0.111	-8.39	0	0.003	1.652		PHKA2	-2.053	1.212	-1.694	0.09	0.128	0.156	-5.605	0	0.012	1.38		PRIM2	1.335	0.726	1.839	0.066	3.799	2.757	1.015	0.31	0.916	15.755
POLRMT	-3.146	1.906	-1.651	0.099	0.043	0.082	-11.676	0	0.001	1.802		VTCN1	1.489	0.879	1.695	0.09	4.433	3.896	0.881	0.378	0.792	24.818		MAPRE2	-0.791	0.43	-1.839	0.066	0.453	0.195	-2.803	0.005	0.195	1.053
LIN7B	-3.568	2.163	-1.65	0.099	0.028	0.061	-15.933	0	0	1.956		APBA3	-3.151	1.862	-1.692	0.091	0.043	0.08	-12.005	0	0.001	1.648		GTPBP3	1.131	0.614	1.84	0.066	3.098	1.904	1.102	0.27	0.929	10.331
NDST1	2.886	1.754	1.645	0.1	17.916	31.422	0.538	0.59	0.576	557.336		CASP5	1.071	0.634	1.689	0.091	2.918	1.85	1.037	0.3	0.842	10.109		TTC31	-1.77	0.963	-1.837	0.066	0.17	0.164	-5.056	0	0.026	1.125
HLCS	2.693	1.638	1.644	0.1	14.778	24.204	0.569	0.569	0.596	366.239		CRBN	-0.982	0.581	-1.69	0.091	0.375	0.218	-2.874	0.004	0.12	1.17		JMJD4	0.771	0.42	1.835	0.066	2.162	0.908	1.279	0.201	0.949	4.925
DOCK6	2.441	1.483	1.645	0.1	11.482	17.032	0.615	0.538	0.627	210.208		ERG	1.806	1.067	1.692	0.091	6.083	6.493	0.783	0.434	0.751	49.275		GMNN	0.886	0.481	1.841	0.066	2.425	1.166	1.221	0.222	0.944	6.225
EGR2	1.969	1.196	1.647	0.1	7.161	8.562	0.72	0.472	0.687	74.595		FSHB	1.365	0.809	1.688	0.091	3.914	3.165	0.921	0.357	0.802	19.092		METTL5	1.22	0.663	1.841	0.066	3.387	2.245	1.063	0.288	0.924	12.417
SSX3	1.624	0.988	1.644	0.1	5.075	5.013	0.813	0.416	0.732	35.173		GOLGA7	-1.077	0.637	-1.691	0.091	0.341	0.217	-3.04	0.002	0.098	1.187		MRPL3	0.967	0.525	1.841	0.066	2.63	1.381	1.18	0.238	0.94	7.362
SLC4A10	1.501	0.912	1.645	0.1	4.485	4.09	0.852	0.394	0.751	26.797		GPD2	2.014	1.192	1.689	0.091	7.491	8.928	0.727	0.467	0.724	77.459		EIF4B	0.837	0.455	1.838	0.066	2.308	1.051	1.245	0.213	0.946	5.633
C6orf10	1.352	0.822	1.644	0.1	3.864	3.177	0.901	0.367	0.771	19.361		HDHD1	1.662	0.983	1.691	0.091	5.27	5.181	0.824	0.41	0.767	36.192		SERPINA3	-0.443	0.242	-1.832	0.067	0.642	0.155	-2.304	0.021	0.4	1.032
IFNA17	1.075	0.654	1.643	0.1	2.93	1.917	1.007	0.314	0.813	10.563		HN1L	1.142	0.676	1.689	0.091	3.133	2.118	1.007	0.314	0.832	11.79		DET1	1.72	0.939	1.831	0.067	5.586	5.247	0.874	0.382	0.886	35.213
STK39	-1.157	0.704	-1.643	0.1	0.315	0.221	-3.096	0.002	0.079	1.25		KCND2	0.655	0.387	1.692	0.091	1.926	0.746	1.242	0.214	0.902	4.113		GNG7	-0.767	0.419	-1.832	0.067	0.464	0.194	-2.755	0.006	0.204	1.055
LCE2B	-1.227	0.746	-1.644	0.1	0.293	0.219	-3.23	0.001	0.068	1.266		PIK3C2G	0.889	0.526	1.688	0.091	2.432	1.28	1.118	0.263	0.867	6.824		NEK4	1.63	0.889	1.833	0.067	5.103	4.538	0.904	0.366	0.893	29.155
GMIP	-1.622	0.987	-1.643	0.1	0.198	0.195	-4.114	0	0.029	1.368		PNLIPRP1	1.449	0.857	1.691	0.091	4.259	3.649	0.893	0.372	0.794	22.84		AP1S2	-0.923	0.503	-1.835	0.067	0.397	0.2	-3.015	0.003	0.148	1.065
RALA	-1.77	1.075	-1.646	0.1	0.17	0.183	-4.528	0	0.021	1.402		PRMT2	-1.491	0.883	-1.689	0.091	0.225	0.199	-3.898	0	0.04	1.271		WRN	0.984	0.537	1.832	0.067	2.676	1.437	1.166	0.244	0.934	7.669
TGFBRAP1	-2.013	1.225	-1.643	0.1	0.134	0.164	-5.294	0	0.012	1.475		SEPHS2	-2.033	1.204	-1.688	0.091	0.131	0.158	-5.51	0	0.012	1.388		SENP7	-1.094	0.598	-1.829	0.067	0.335	0.2	-3.321	0.001	0.104	1.082
DOPEY1	-2.468	1.502	-1.643	0.1	0.085	0.127	-7.186	0	0.004	1.61		SMC6	-0.854	0.506	-1.689	0.091	0.426	0.215	-2.669	0.008	0.158	1.147		TTC13	-1.425	0.778	-1.832	0.067	0.24	0.187	-4.061	0	0.052	1.104
DPH2	-2.502	1.522	-1.644	0.1	0.082	0.125	-7.363	0	0.004	1.619		WASF1	1.35	0.799	1.689	0.091	3.856	3.081	0.927	0.354	0.805	18.463		ZNF134	1.041	0.569	1.831	0.067	2.832	1.611	1.138	0.255	0.929	8.634
NR1H3	-2.664	1.619	-1.646	0.1	0.07	0.113	-8.248	0	0.003	1.663		ZNF507	-1.806	1.068	-1.691	0.091	0.164	0.175	-4.763	0	0.02	1.333		FAM134C	-1.401	0.766	-1.829	0.067	0.246	0.189	-3.995	0	0.055	1.105
ERCC2	3.21	1.954	1.642	0.101	24.768	48.408	0.491	0.623	0.537	1141.59		ANKS1B	1.326	0.788	1.683	0.092	3.767	2.968	0.932	0.351	0.804	17.647		VEGFB	-1.078	0.59	-1.829	0.067	0.34	0.201	-3.29	0.001	0.107	1.08
ANAPC2	3.178	1.937	1.641	0.101	24.005	46.507	0.495	0.621	0.539	1069.99		ATP5D	1.098	0.651	1.687	0.092	2.998	1.951	1.024	0.306	0.837	10.732		SP3	-1.69	0.923	-1.831	0.067	0.184	0.17	-4.79	0	0.03	1.126
DCLK1	2.236	1.363	1.641	0.101	9.36	12.754	0.655	0.512	0.648	135.265		CAV1	-1.39	0.824	-1.686	0.092	0.249	0.205	-3.656	0	0.05	1.254		GRPEL1	0.929	0.507	1.831	0.067	2.532	1.284	1.193	0.233	0.937	6.843
ELAVL4	1.655	1.009	1.64	0.101	5.236	5.284	0.802	0.423	0.724	37.852		CLDN7	1.291	0.765	1.687	0.092	3.635	2.78	0.948	0.343	0.812	16.273		TRIM25	0.986	0.538	1.834	0.067	2.682	1.442	1.166	0.244	0.934	7.695
PCDH7	1.555	0.949	1.639	0.101	4.736	4.493	0.831	0.406	0.738	30.406		CMAHP	-1.199	0.711	-1.686	0.092	0.301	0.214	-3.258	0.001	0.075	1.215		GSN	-0.676	0.369	-1.833	0.067	0.508	0.188	-2.62	0.009	0.247	1.048
USP7	-0.942	0.574	-1.642	0.101	0.39	0.224	-2.728	0.006	0.127	1.2		DZIP1	0.794	0.471	1.684	0.092	2.211	1.042	1.163	0.245	0.878	5.569		TNFAIP2	0.43	0.235	1.83	0.067	1.538	0.362	1.487	0.137	0.97	2.438
C1orf54	-1.402	0.856	-1.638	0.101	0.246	0.211	-3.579	0	0.046	1.317		EFCAB2	1.537	0.914	1.683	0.092	4.652	4.25	0.859	0.39	0.776	27.876		PCBP2	1.256	0.687	1.828	0.067	3.51	2.411	1.041	0.298	0.914	13.486
WISP1	-1.411	0.859	-1.642	0.101	0.244	0.21	-3.606	0	0.045	1.315		GNAT3	0.912	0.541	1.685	0.092	2.488	1.346	1.105	0.269	0.862	7.185		RPS21	0.629	0.344	1.83	0.067	1.876	0.645	1.358	0.174	0.956	3.68
EZH2	-1.426	0.87	-1.638	0.101	0.24	0.209	-3.631	0	0.044	1.323		LOXL2	1.901	1.129	1.683	0.092	6.69	7.555	0.753	0.451	0.732	61.178		CA12	-0.645	0.354	-1.823	0.068	0.525	0.186	-2.562	0.01	0.262	1.049
RAC2	-1.739	1.061	-1.639	0.101	0.176	0.186	-4.42	0	0.022	1.406		LRRC48	1.665	0.99	1.683	0.092	5.287	5.232	0.819	0.413	0.76	36.77		SCNN1B	-0.598	0.327	-1.827	0.068	0.55	0.18	-2.502	0.012	0.289	1.044
PAN2	-1.832	1.118	-1.639	0.101	0.16	0.179	-4.693	0	0.018	1.432		NTS	0.303	0.18	1.686	0.092	1.354	0.243	1.455	0.146	0.952	1.925		RUSC2	-1.044	0.573	-1.823	0.068	0.352	0.202	-3.212	0.001	0.115	1.082
BBS9	-2.552	1.554	-1.642	0.101	0.078	0.121	-7.613	0	0.004	1.638		PADI4	1.87	1.111	1.684	0.092	6.489	7.207	0.762	0.446	0.736	57.221		OCEL1	-0.873	0.479	-1.823	0.068	0.418	0.2	-2.91	0.004	0.163	1.068
BCAP29	-2.553	1.557	-1.639	0.101	0.078	0.121	-7.606	0	0.004	1.648		PDIA3	-0.552	0.328	-1.684	0.092	0.576	0.189	-2.248	0.025	0.303	1.095		MAP3K3	-1.2	0.659	-1.822	0.068	0.301	0.198	-3.523	0	0.083	1.095
FAM63A	2.338	1.429	1.636	0.102	10.363	14.811	0.632	0.527	0.629	170.623		PIK3R5	-1.721	1.023	-1.683	0.092	0.179	0.183	-4.487	0	0.024	1.328		ORC2	1.55	0.85	1.824	0.068	4.713	4.006	0.927	0.354	0.891	24.939
CLCA3P	1.553	0.95	1.635	0.102	4.724	4.487	0.83	0.406	0.734	30.39		SPAM1	0.972	0.576	1.688	0.092	2.644	1.523	1.079	0.28	0.855	8.177		ZMYND11	-1.626	0.891	-1.825	0.068	0.197	0.175	-4.584	0	0.034	1.128
NPFFR1	1.399	0.856	1.635	0.102	4.053	3.469	0.88	0.379	0.757	21.698		TANK	-1.351	0.803	-1.684	0.092	0.259	0.208	-3.566	0	0.054	1.248		PRPS2	-0.86	0.472	-1.823	0.068	0.423	0.2	-2.89	0.004	0.168	1.066
CD207	1.397	0.853	1.637	0.102	4.041	3.449	0.882	0.378	0.759	21.522		ASAP1	-0.78	0.465	-1.68	0.093	0.458	0.213	-2.545	0.011	0.184	1.139		TCERG1	1.483	0.811	1.828	0.068	4.404	3.572	0.953	0.341	0.898	21.59
PAIP2B	1.331	0.814	1.635	0.102	3.786	3.083	0.904	0.366	0.768	18.677		ATP1B4	1.079	0.643	1.679	0.093	2.942	1.891	1.027	0.304	0.835	10.371		SPINK2	-1.693	0.933	-1.815	0.069	0.184	0.172	-4.757	0	0.03	1.144
TIMM8B	1.196	0.732	1.633	0.102	3.305	2.419	0.953	0.341	0.787	13.876		EXOC6B	-1.224	0.729	-1.678	0.093	0.294	0.214	-3.292	0.001	0.07	1.228		RBMS3	1.128	0.62	1.82	0.069	3.088	1.914	1.091	0.275	0.917	10.403
RNF219	0.966	0.59	1.636	0.102	2.628	1.552	1.049	0.294	0.826	8.359		FER	1.572	0.936	1.68	0.093	4.815	4.506	0.847	0.397	0.769	30.143		ZSCAN18	-0.403	0.222	-1.816	0.069	0.668	0.148	-2.236	0.025	0.433	1.032
HIVEP2	-1.052	0.643	-1.635	0.102	0.349	0.225	-2.895	0.004	0.099	1.233		GNPAT	1.437	0.856	1.679	0.093	4.21	3.604	0.891	0.373	0.786	22.54		SLC35F2	0.803	0.442	1.816	0.069	2.233	0.988	1.248	0.212	0.938	5.314
KLC1	-1.567	0.959	-1.635	0.102	0.209	0.2	-3.957	0	0.032	1.366		GOLPH3L	-0.831	0.495	-1.68	0.093	0.436	0.215	-2.619	0.009	0.165	1.149		HSF2	1.24	0.681	1.821	0.069	3.454	2.351	1.044	0.297	0.91	13.116
LY6D	-2.201	1.346	-1.635	0.102	0.111	0.149	-5.968	0	0.008	1.548		HLA-DPA1	-0.501	0.298	-1.68	0.093	0.606	0.181	-2.181	0.029	0.338	1.087		WDR91	0.497	0.274	1.817	0.069	1.644	0.45	1.432	0.152	0.962	2.812
SLC25A46	-2.574	1.576	-1.633	0.102	0.076	0.12	-7.69	0	0.003	1.674		JUNB	0.682	0.406	1.679	0.093	1.978	0.803	1.217	0.224	0.892	4.383		TMUB2	-1.588	0.873	-1.82	0.069	0.204	0.178	-4.465	0	0.037	1.129
TPSD1	3.075	1.888	1.628	0.103	21.644	40.868	0.505	0.613	0.535	876.113		MAPK11	1.99	1.185	1.679	0.093	7.318	8.673	0.728	0.466	0.717	74.68		DNAJA3	1.124	0.619	1.816	0.069	3.077	1.905	1.091	0.275	0.915	10.351
ANK2	2.167	1.328	1.632	0.103	8.736	11.602	0.667	0.505	0.647	117.978		NAE1	-1.226	0.729	-1.681	0.093	0.294	0.214	-3.302	0.001	0.07	1.225		FAM162A	0.762	0.419	1.817	0.069	2.142	0.898	1.272	0.203	0.942	4.87
PDE9A	2.164	1.326	1.632	0.103	8.706	11.545	0.667	0.504	0.647	117.108		PLEKHS1	0.737	0.439	1.678	0.093	2.089	0.918	1.187	0.235	0.884	4.941		PROS1	-0.854	0.472	-1.811	0.07	0.426	0.201	-2.86	0.004	0.169	1.073
POLE2	2.041	1.251	1.631	0.103	7.699	9.635	0.695	0.487	0.663	89.464		TRHDE	1.32	0.786	1.68	0.093	3.744	2.942	0.933	0.351	0.803	17.462		MYO9A	-1.26	0.694	-1.815	0.07	0.284	0.197	-3.638	0	0.073	1.106
LRRC48	2.024	1.24	1.632	0.103	7.57	9.389	0.7	0.484	0.666	86.063		TRIM31	1.051	0.626	1.678	0.093	2.86	1.791	1.039	0.299	0.838	9.759		FOXO4	-1.253	0.692	-1.81	0.07	0.286	0.198	-3.612	0	0.074	1.109
NME7	1.996	1.224	1.631	0.103	7.359	9.006	0.706	0.48	0.669	80.996		TST	2.129	1.266	1.681	0.093	8.407	10.645	0.696	0.487	0.703	100.562		BMPR2	-1.585	0.873	-1.815	0.07	0.205	0.179	-4.443	0	0.037	1.135
KIF15	1.914	1.174	1.63	0.103	6.778	7.955	0.726	0.468	0.679	67.631		UBE2H	-1.326	0.789	-1.68	0.093	0.265	0.21	-3.505	0	0.056	1.247		ZNF75D	-1.461	0.807	-1.811	0.07	0.232	0.187	-4.103	0	0.048	1.128
TJP3	1.329	0.814	1.633	0.103	3.778	3.076	0.903	0.366	0.766	18.636		ZNF467	-2.581	1.535	-1.681	0.093	0.076	0.116	-7.951	0	0.004	1.534		TPM2	-0.552	0.305	-1.81	0.07	0.576	0.176	-2.415	0.016	0.317	1.047
MYL12B	-0.699	0.428	-1.631	0.103	0.497	0.213	-2.36	0.018	0.215	1.151		ADAM17	-1.222	0.73	-1.673	0.094	0.295	0.215	-3.278	0.001	0.07	1.233		DVL2	-1.215	0.671	-1.811	0.07	0.297	0.199	-3.533	0	0.08	1.105
LINC00115	-0.714	0.438	-1.63	0.103	0.49	0.215	-2.38	0.017	0.207	1.155		ANXA10	1.555	0.927	1.676	0.094	4.733	4.39	0.85	0.395	0.769	29.147		LEPROT	-1.361	0.751	-1.814	0.07	0.256	0.192	-3.866	0	0.059	1.116
PSMC1	-0.844	0.517	-1.631	0.103	0.43	0.223	-2.561	0.01	0.156	1.186		ASCL3	0.8	0.478	1.675	0.094	2.225	1.063	1.153	0.249	0.873	5.675		MIS18A	1.019	0.563	1.81	0.07	2.771	1.561	1.135	0.256	0.919	8.358
CD200	-1.289	0.791	-1.63	0.103	0.275	0.218	-3.325	0.001	0.058	1.298		BCAT2	1.871	1.118	1.673	0.094	6.492	7.258	0.757	0.449	0.726	58.073		S1PR5	0.566	0.312	1.813	0.07	1.761	0.549	1.385	0.166	0.955	3.245
ISG20	-1.505	0.923	-1.631	0.103	0.222	0.205	-3.797	0	0.036	1.355		DFFA	1.438	0.858	1.676	0.094	4.212	3.615	0.889	0.374	0.783	22.65		CHCHD3	0.985	0.544	1.811	0.07	2.678	1.457	1.152	0.249	0.922	7.78
ANKRD28	-1.845	1.132	-1.63	0.103	0.158	0.179	-4.706	0	0.017	1.452		FAM134B	1.417	0.846	1.674	0.094	4.124	3.491	0.895	0.371	0.785	21.668		TOMM22	0.929	0.514	1.809	0.07	2.532	1.3	1.178	0.239	0.926	6.929
SLC6A8	-2.006	1.229	-1.632	0.103	0.135	0.165	-5.235	0	0.012	1.496		ITM2A	-0.941	0.562	-1.673	0.094	0.39	0.22	-2.777	0.005	0.13	1.175		NIT2	0.874	0.483	1.81	0.07	2.396	1.157	1.207	0.228	0.93	6.173
SLC2A4	-2.897	1.774	-1.633	0.103	0.055	0.098	-9.645	0	0.002	1.788		LCT	1.676	1	1.676	0.094	5.343	5.342	0.813	0.416	0.753	37.912		RPS8	0.743	0.41	1.813	0.07	2.102	0.861	1.279	0.201	0.941	4.693
MYLK	3.044	1.872	1.626	0.104	20.994	39.307	0.509	0.611	0.535	823.718		LRRC20	1.565	0.935	1.675	0.094	4.783	4.47	0.846	0.397	0.766	29.866		SHC2	-0.71	0.393	-1.804	0.071	0.492	0.193	-2.626	0.009	0.227	1.063
S100A13	2.452	1.509	1.624	0.104	11.606	17.516	0.606	0.545	0.603	223.517		NR5A2	1.705	1.017	1.676	0.094	5.504	5.6	0.804	0.421	0.749	40.43		SH3TC2	-3.23	1.791	-1.803	0.071	0.04	0.071	-13.559	0	0.001	1.324
EPHX1	2.2	1.353	1.627	0.104	9.028	12.211	0.657	0.511	0.637	127.901		SYCP2	1.396	0.833	1.675	0.094	4.038	3.366	0.903	0.367	0.788	20.683		TEC	-1.636	0.906	-1.805	0.071	0.195	0.177	-4.56	0	0.033	1.151
LRRC6	1.793	1.102	1.628	0.104	6.01	6.621	0.757	0.449	0.694	52.073		TUBG2	-1.9	1.134	-1.676	0.094	0.15	0.17	-5.015	0	0.016	1.38		ZNF204P	-0.618	0.342	-1.808	0.071	0.539	0.184	-2.502	0.012	0.276	1.054
AFM	1.744	1.073	1.625	0.104	5.723	6.142	0.769	0.442	0.698	46.896		UHRF1BP1L	-1.529	0.914	-1.672	0.094	0.217	0.198	-3.953	0	0.036	1.301		TNK1	-0.662	0.367	-1.805	0.071	0.516	0.189	-2.559	0.01	0.251	1.059
ANKS1B	1.684	1.037	1.624	0.104	5.387	5.585	0.785	0.432	0.706	41.099		ZNF506	-0.823	0.492	-1.675	0.094	0.439	0.216	-2.6	0.009	0.168	1.15		PLXNA3	-0.916	0.507	-1.807	0.071	0.4	0.203	-2.957	0.003	0.148	1.081
ZNF668	1.412	0.869	1.625	0.104	4.103	3.566	0.87	0.384	0.747	22.532		CD160	1.574	0.942	1.67	0.095	4.826	4.548	0.841	0.4	0.761	30.598		MCTP2	0.486	0.269	1.805	0.071	1.626	0.438	1.429	0.153	0.959	2.757
PDE12	0.978	0.601	1.626	0.104	2.658	1.598	1.037	0.3	0.818	8.639		CDC27	-0.499	0.299	-1.668	0.095	0.607	0.182	-2.162	0.031	0.338	1.091		NOC4L	1.208	0.67	1.803	0.071	3.346	2.241	1.047	0.295	0.9	12.436
DCAF16	-0.766	0.471	-1.627	0.104	0.465	0.219	-2.446	0.014	0.185	1.169		DCN	-0.597	0.357	-1.672	0.095	0.55	0.197	-2.287	0.022	0.273	1.109		CEP135	0.711	0.394	1.804	0.071	2.036	0.802	1.291	0.197	0.941	4.406
NSUN6	-1.561	0.961	-1.624	0.104	0.21	0.202	-3.914	0	0.032	1.381		DPPA4	1.268	0.76	1.669	0.095	3.554	2.7	0.946	0.344	0.802	15.751		RRP1B	1.537	0.853	1.803	0.071	4.651	3.965	0.921	0.357	0.875	24.73
ACVR2A	-2.051	1.261	-1.627	0.104	0.129	0.162	-5.373	0	0.011	1.522		FARP2	-2.887	1.73	-1.668	0.095	0.056	0.096	-9.786	0	0.002	1.656		EPRS	0.94	0.52	1.807	0.071	2.56	1.331	1.172	0.241	0.924	7.093
VPS41	-2.576	1.583	-1.627	0.104	0.076	0.12	-7.668	0	0.003	1.694		HBP1	-0.901	0.539	-1.672	0.095	0.406	0.219	-2.713	0.007	0.141	1.168		NDUFB7	0.946	0.524	1.807	0.071	2.576	1.349	1.168	0.243	0.923	7.189
PPP2R5D	-2.658	1.635	-1.625	0.104	0.07	0.115	-8.112	0	0.003	1.728		KLHL35	-2.336	1.399	-1.67	0.095	0.097	0.135	-6.677	0	0.006	1.501		BACH2	-1.058	0.587	-1.802	0.072	0.347	0.204	-3.202	0.001	0.11	1.097
CDK20	-3.685	2.264	-1.628	0.104	0.025	0.057	-17.161	0	0	2.12		KNTC1	-0.628	0.376	-1.668	0.095	0.534	0.201	-2.321	0.02	0.255	1.116		PVRL3	-0.921	0.512	-1.8	0.072	0.398	0.204	-2.954	0.003	0.146	1.085
VSTM4	2.014	1.242	1.622	0.105	7.496	9.311	0.698	0.485	0.657	85.524		KRT8P12	1.538	0.922	1.668	0.095	4.656	4.293	0.852	0.394	0.764	28.371		C1orf106	-0.463	0.258	-1.797	0.072	0.629	0.162	-2.286	0.022	0.38	1.043
C1orf105	1.922	1.185	1.622	0.105	6.834	8.096	0.721	0.471	0.67	69.669		LAMB1	-0.913	0.547	-1.671	0.095	0.401	0.219	-2.73	0.006	0.137	1.171		LPPR2	-0.904	0.503	-1.799	0.072	0.405	0.203	-2.925	0.003	0.151	1.084
TAC1	1.656	1.021	1.622	0.105	5.239	5.35	0.792	0.428	0.708	38.771		LYZ	-0.184	0.11	-1.672	0.095	0.832	0.091	-1.835	0.066	0.671	1.032		CTNS	-1.346	0.749	-1.798	0.072	0.26	0.195	-3.798	0	0.06	1.129
NPY2R	1.614	0.996	1.621	0.105	5.023	5.001	0.804	0.421	0.714	35.355		POU1F1	0.908	0.543	1.672	0.095	2.48	1.348	1.098	0.272	0.855	7.195		DIAPH3	1.14	0.634	1.8	0.072	3.127	1.981	1.074	0.283	0.903	10.825
RNF126P1	1.53	0.943	1.622	0.105	4.619	4.357	0.831	0.406	0.727	29.342		RPAP3	-0.757	0.453	-1.672	0.095	0.469	0.212	-2.499	0.012	0.193	1.139		ACBD4	-0.994	0.552	-1.8	0.072	0.37	0.204	-3.082	0.002	0.126	1.092
KIAA0101	0.967	0.597	1.621	0.105	2.631	1.569	1.039	0.299	0.817	8.468		SCG5	1.255	0.752	1.669	0.095	3.507	2.637	0.951	0.342	0.803	15.312		SLC6A9	0.751	0.417	1.799	0.072	2.118	0.884	1.265	0.206	0.935	4.8
PIK3C3	-1.355	0.836	-1.622	0.105	0.258	0.215	-3.445	0.001	0.05	1.326		SSH1	-1.584	0.95	-1.668	0.095	0.205	0.195	-4.081	0	0.032	1.32		SAV1	-1.162	0.647	-1.796	0.072	0.313	0.202	-3.395	0.001	0.088	1.112
CASP8AP2	-1.828	1.126	-1.623	0.105	0.161	0.181	-4.637	0	0.018	1.462		TTC23	1.661	0.995	1.67	0.095	5.266	5.238	0.814	0.415	0.75	36.991		SGMS1	-0.894	0.496	-1.8	0.072	0.409	0.203	-2.909	0.004	0.155	1.082
LPAR1	-1.831	1.13	-1.62	0.105	0.16	0.181	-4.635	0	0.018	1.468		CATSPERB	0.944	0.567	1.666	0.096	2.57	1.457	1.078	0.281	0.846	7.806		METTL10	1.311	0.727	1.802	0.072	3.708	2.697	1.004	0.315	0.892	15.425
PDIA6	-1.891	1.166	-1.622	0.105	0.151	0.176	-4.825	0	0.015	1.483		DLD	-1.05	0.63	-1.665	0.096	0.35	0.221	-2.946	0.003	0.102	1.204		GTF2IRD2B	-1.155	0.643	-1.797	0.072	0.315	0.203	-3.381	0.001	0.089	1.111
RGP1	-2.056	1.267	-1.622	0.105	0.128	0.162	-5.374	0	0.011	1.535		FUT7	1.045	0.628	1.665	0.096	2.844	1.786	1.033	0.302	0.831	9.735		TRIM16	-0.768	0.427	-1.799	0.072	0.464	0.198	-2.707	0.007	0.201	1.071
CPOX	-2.318	1.432	-1.619	0.105	0.099	0.141	-6.392	0	0.006	1.629		GFM1	-1.669	1.003	-1.664	0.096	0.189	0.189	-4.293	0	0.026	1.345		ZFYVE21	-1.322	0.736	-1.796	0.072	0.267	0.196	-3.737	0	0.063	1.128
GFM1	-2.308	1.425	-1.619	0.105	0.099	0.142	-6.352	0	0.006	1.625		GORASP2	-0.857	0.514	-1.665	0.096	0.425	0.218	-2.634	0.008	0.155	1.164		LY75	0.803	0.446	1.798	0.072	2.232	0.996	1.236	0.216	0.93	5.354
RAB3IL1	-3.049	1.881	-1.621	0.105	0.047	0.089	-10.685	0	0.001	1.892		HYI	-1.901	1.143	-1.663	0.096	0.149	0.171	-4.981	0	0.016	1.403		TIMM13	0.838	0.466	1.797	0.072	2.312	1.078	1.217	0.224	0.927	5.767
TKT	2.701	1.669	1.618	0.106	14.896	24.866	0.559	0.576	0.565	392.663		MAP2K2	1.047	0.629	1.664	0.096	2.848	1.791	1.032	0.302	0.83	9.77		RNASEH2A	0.837	0.465	1.802	0.072	2.31	1.074	1.22	0.222	0.929	5.744
NARFL	2.476	1.531	1.617	0.106	11.888	18.203	0.598	0.55	0.591	239.021		NPFFR1	1.169	0.701	1.667	0.096	3.217	2.255	0.983	0.326	0.814	12.712		LSM4	0.747	0.415	1.802	0.072	2.11	0.875	1.269	0.204	0.936	4.757
ACTN2	2.405	1.487	1.617	0.106	11.074	16.471	0.612	0.541	0.6	204.331		PPY2	-1.447	0.87	-1.663	0.096	0.235	0.205	-3.736	0	0.043	1.295		GNB2	-1.566	0.871	-1.799	0.072	0.209	0.182	-4.35	0	0.038	1.151
CHD1L	2.402	1.486	1.617	0.106	11.05	16.416	0.612	0.54	0.601	203.22		PRDM8	1.051	0.632	1.663	0.096	2.86	1.807	1.029	0.303	0.829	9.868		MMP12	0.253	0.141	1.797	0.072	1.287	0.181	1.588	0.112	0.977	1.696
L2HGDH	2.035	1.257	1.618	0.106	7.649	9.616	0.691	0.489	0.651	89.888		RIN3	1.888	1.135	1.663	0.096	6.606	7.498	0.748	0.455	0.714	61.118		ATP5G3	1.08	0.6	1.801	0.072	2.945	1.766	1.102	0.271	0.909	9.537
ANXA10	1.937	1.197	1.618	0.106	6.94	8.31	0.715	0.475	0.664	72.535		TSGA10	1.891	1.135	1.666	0.096	6.628	7.524	0.748	0.454	0.716	61.319		NDUFAB1	1.097	0.61	1.799	0.072	2.996	1.827	1.092	0.275	0.906	9.9
IL12RB2	1.931	1.195	1.616	0.106	6.896	8.242	0.715	0.474	0.663	71.775		WNT2	1.588	0.953	1.666	0.096	4.894	4.667	0.834	0.404	0.755	31.717		FAM153A	-2.801	1.561	-1.794	0.073	0.061	0.095	-9.903	0	0.003	1.295
HBZ	1.782	1.102	1.617	0.106	5.941	6.545	0.755	0.45	0.686	51.479		ADCY8	1.436	0.864	1.661	0.097	4.202	3.631	0.882	0.378	0.772	22.86		FMO5	-1.721	0.962	-1.79	0.073	0.179	0.172	-4.775	0	0.027	1.178
UTP14A	1.539	0.952	1.617	0.106	4.661	4.438	0.825	0.409	0.721	30.121		CST3	-1.056	0.636	-1.66	0.097	0.348	0.221	-2.948	0.003	0.1	1.21		FXYD7	-1.566	0.873	-1.794	0.073	0.209	0.182	-4.339	0	0.038	1.155
ZNF440	1.493	0.923	1.617	0.106	4.45	4.108	0.84	0.401	0.729	27.174		CTAGE11P	1.008	0.608	1.658	0.097	2.74	1.666	1.045	0.296	0.832	9.023		MAP3K9	-1.645	0.917	-1.793	0.073	0.193	0.177	-4.559	0	0.032	1.165
GLRA1	1.288	0.798	1.615	0.106	3.627	2.894	0.908	0.364	0.759	17.329		FAM86A	1.634	0.985	1.659	0.097	5.124	5.047	0.817	0.414	0.743	35.32		RCAN2	-0.956	0.533	-1.792	0.073	0.385	0.205	-3.001	0.003	0.135	1.094
LYZ	-0.232	0.143	-1.617	0.106	0.793	0.114	-1.82	0.069	0.599	1.05		KRT7	-1.623	0.979	-1.657	0.097	0.197	0.193	-4.154	0	0.029	1.345		GUCA1B	1.145	0.64	1.79	0.073	3.143	2.011	1.066	0.287	0.897	11.017
ATF7IP	-0.58	0.359	-1.618	0.106	0.56	0.201	-2.193	0.028	0.277	1.13		LSM12	-0.571	0.344	-1.661	0.097	0.565	0.194	-2.241	0.025	0.288	1.108		SNED1	-1.338	0.745	-1.796	0.073	0.262	0.195	-3.774	0	0.061	1.13
ZNF654	-0.784	0.485	-1.617	0.106	0.457	0.221	-2.454	0.014	0.177	1.181		LYRM2	2.895	1.747	1.657	0.097	18.085	31.595	0.541	0.589	0.589	555.093		LOX	-0.745	0.415	-1.796	0.073	0.475	0.197	-2.667	0.008	0.21	1.071
EMC6	-0.915	0.566	-1.616	0.106	0.401	0.227	-2.644	0.008	0.132	1.215		MGA	-0.763	0.46	-1.658	0.097	0.466	0.215	-2.488	0.013	0.189	1.149		CYTH3	-1.238	0.69	-1.795	0.073	0.29	0.2	-3.551	0	0.075	1.121
DEGS1	-1.116	0.69	-1.617	0.106	0.327	0.226	-2.975	0.003	0.085	1.267		PRDM14	1.277	0.77	1.659	0.097	3.585	2.759	0.937	0.349	0.793	16.202		YPEL1	-1.263	0.705	-1.791	0.073	0.283	0.199	-3.596	0	0.071	1.126
ARL1	-1.343	0.831	-1.616	0.106	0.261	0.217	-3.407	0.001	0.051	1.331		SHOC2	-0.653	0.394	-1.66	0.097	0.52	0.205	-2.342	0.019	0.241	1.125		PPP1R12B	-0.868	0.484	-1.793	0.073	0.42	0.203	-2.854	0.004	0.163	1.084
TRIB1	-1.377	0.852	-1.617	0.106	0.252	0.215	-3.48	0.001	0.048	1.339		SHROOM2	1.568	0.944	1.661	0.097	4.799	4.53	0.839	0.402	0.754	30.524		ZCCHC8	1.53	0.853	1.793	0.073	4.616	3.939	0.918	0.359	0.867	24.578
MYO5A	-1.426	0.883	-1.615	0.106	0.24	0.212	-3.58	0	0.043	1.357		SUPT3H	1.597	0.962	1.66	0.097	4.941	4.753	0.829	0.407	0.75	32.563		ABR	-0.902	0.504	-1.79	0.073	0.406	0.204	-2.906	0.004	0.151	1.089
ARMC7	-1.492	0.922	-1.618	0.106	0.225	0.207	-3.737	0	0.037	1.37		TMEM39B	-2.105	1.267	-1.662	0.097	0.122	0.154	-5.688	0	0.01	1.459		UTP18	1.404	0.784	1.791	0.073	4.073	3.194	0.962	0.336	0.876	18.938
RNGTT	-2.092	1.295	-1.616	0.106	0.123	0.16	-5.482	0	0.01	1.562		ANKRD36B	-0.38	0.23	-1.652	0.098	0.684	0.157	-2.01	0.044	0.436	1.073		LAMP3	0.567	0.317	1.791	0.073	1.763	0.558	1.367	0.172	0.948	3.279
CALHM2	-2.398	1.485	-1.614	0.106	0.091	0.135	-6.731	0	0.005	1.671		CXXC4	1.005	0.608	1.653	0.098	2.733	1.661	1.043	0.297	0.83	8.997		ITGAM	0.366	0.204	1.795	0.073	1.442	0.294	1.503	0.133	0.967	2.15
OSGEP	-2.538	1.568	-1.618	0.106	0.079	0.124	-7.43	0	0.004	1.708		CYP26B1	-2.614	1.581	-1.654	0.098	0.073	0.116	-8.008	0	0.003	1.623		MRPS34	0.923	0.516	1.791	0.073	2.518	1.298	1.169	0.242	0.916	6.918
PEX16	-2.56	1.582	-1.619	0.106	0.077	0.122	-7.548	0	0.003	1.716		DSG2	-0.575	0.348	-1.653	0.098	0.563	0.196	-2.233	0.026	0.285	1.113		NEK11	-0.881	0.493	-1.786	0.074	0.414	0.204	-2.864	0.004	0.158	1.09
NUDT18	-2.613	1.618	-1.615	0.106	0.073	0.119	-7.812	0	0.003	1.746		EDDM3A	1.269	0.766	1.655	0.098	3.556	2.726	0.938	0.348	0.792	15.974		SERPINB4	-0.345	0.193	-1.786	0.074	0.708	0.137	-2.133	0.033	0.485	1.034
GAK	-2.71	1.676	-1.617	0.106	0.067	0.112	-8.368	0	0.002	1.777		FAT2	0.612	0.37	1.655	0.098	1.844	0.682	1.238	0.216	0.893	3.806		ZNF682	-0.891	0.498	-1.788	0.074	0.41	0.204	-2.885	0.004	0.154	1.09
SYNJ2	3.168	1.965	1.612	0.107	23.76	46.686	0.488	0.626	0.505	1117.73		HTR2A	1.483	0.895	1.656	0.098	4.405	3.943	0.863	0.388	0.762	25.464		CACNB3	-0.653	0.365	-1.787	0.074	0.521	0.19	-2.521	0.012	0.255	1.065
CEACAM21	2.326	1.445	1.61	0.107	10.239	14.79	0.625	0.532	0.604	173.707		MEFV	1.25	0.756	1.654	0.098	3.492	2.64	0.944	0.345	0.793	15.37		RAP1GAP	0.484	0.271	1.789	0.074	1.623	0.439	1.418	0.156	0.955	2.758
RAB11FIP5	1.9	1.179	1.611	0.107	6.684	7.883	0.721	0.471	0.662	67.439		MFF	-0.942	0.568	-1.656	0.098	0.39	0.222	-2.751	0.006	0.128	1.188		SPDL1	1.309	0.734	1.785	0.074	3.704	2.718	0.995	0.32	0.879	15.604
CCDC15	1.722	1.069	1.611	0.107	5.593	5.977	0.769	0.442	0.689	45.422		MSRA	1.349	0.814	1.657	0.098	3.852	3.135	0.91	0.363	0.781	18.989		ORAI3	-1.073	0.601	-1.784	0.074	0.342	0.206	-3.199	0.001	0.105	1.112
KCNJ8	1.704	1.057	1.612	0.107	5.494	5.806	0.774	0.439	0.692	43.595		MYOG	-1.035	0.626	-1.653	0.098	0.355	0.222	-2.9	0.004	0.104	1.212		SKP2	0.826	0.463	1.785	0.074	2.283	1.056	1.215	0.224	0.922	5.654
ARHGAP19	1.652	1.026	1.61	0.107	5.215	5.349	0.788	0.431	0.699	38.934		OSGIN1	1.258	0.759	1.656	0.098	3.518	2.672	0.942	0.346	0.794	15.585		SLC25A22	0.667	0.373	1.788	0.074	1.948	0.726	1.305	0.192	0.938	4.046
HIST1H1T	1.232	0.763	1.614	0.107	3.427	2.615	0.928	0.353	0.768	15.291		PIK3CA	-1.195	0.723	-1.653	0.098	0.303	0.219	-3.186	0.001	0.073	1.248		DENND3	0.493	0.276	1.784	0.074	1.637	0.452	1.409	0.159	0.953	2.812
CDC42EP4	1.007	0.625	1.611	0.107	2.739	1.712	1.015	0.31	0.804	9.328		PPIL6	1.484	0.898	1.653	0.098	4.412	3.962	0.861	0.389	0.759	25.648		MRPL44	1.175	0.657	1.788	0.074	3.238	2.128	1.052	0.293	0.893	11.743
S100A14	0.809	0.502	1.612	0.107	2.246	1.127	1.105	0.269	0.84	6.005		RBKS	-1.817	1.097	-1.656	0.098	0.163	0.178	-4.695	0	0.019	1.396		NDUFA9	0.687	0.384	1.789	0.074	1.987	0.763	1.294	0.196	0.936	4.218
MYL12A	-0.377	0.234	-1.611	0.107	0.686	0.161	-1.957	0.05	0.433	1.085		TAC3	1.017	0.614	1.656	0.098	2.766	1.699	1.039	0.299	0.83	9.221		COPB1	1.388	0.778	1.784	0.074	4.009	3.12	0.964	0.335	0.872	18.425
STK17A	-0.555	0.344	-1.613	0.107	0.574	0.198	-2.156	0.031	0.292	1.127		TTC27	-1.406	0.848	-1.657	0.098	0.245	0.208	-3.628	0	0.047	1.293		DHX15	1.192	0.666	1.788	0.074	3.292	2.194	1.045	0.296	0.892	12.153
GABARAP	-0.718	0.446	-1.612	0.107	0.488	0.217	-2.359	0.018	0.204	1.168		ZNF701	-1.265	0.764	-1.655	0.098	0.282	0.216	-3.326	0.001	0.063	1.263		CSTB	-0.705	0.395	-1.785	0.074	0.494	0.195	-2.592	0.01	0.228	1.072
MBD4	-1.177	0.73	-1.612	0.107	0.308	0.225	-3.075	0.002	0.074	1.289		ANK2	1.643	0.995	1.651	0.099	5.17	5.144	0.811	0.418	0.736	36.345		RPS12	0.683	0.382	1.789	0.074	1.98	0.756	1.296	0.195	0.937	4.184
EXOC6B	-1.683	1.043	-1.614	0.107	0.186	0.194	-4.2	0	0.024	1.435		ARMC4	1.31	0.794	1.65	0.099	3.705	2.941	0.92	0.358	0.782	17.558		FUT3	-0.5	0.28	-1.782	0.075	0.607	0.17	-2.312	0.021	0.35	1.051
SPHK2	-2.918	1.811	-1.612	0.107	0.054	0.098	-9.669	0	0.002	1.879		CD3G	-0.692	0.419	-1.651	0.099	0.5	0.21	-2.381	0.017	0.22	1.138		CAPN5	-0.781	0.438	-1.783	0.075	0.458	0.201	-2.702	0.007	0.194	1.081
SRD5A2	2.184	1.359	1.607	0.108	8.884	12.074	0.653	0.514	0.619	127.493		FAM205B	1.216	0.737	1.649	0.099	3.372	2.487	0.954	0.34	0.795	14.308		REPS2	-1.863	1.046	-1.781	0.075	0.155	0.162	-5.205	0	0.02	1.206
ZNF287	2.009	1.252	1.605	0.108	7.454	9.329	0.692	0.489	0.641	86.634		IQCH	1.528	0.925	1.651	0.099	4.609	4.265	0.846	0.397	0.751	28.266		LGALSL	-0.867	0.488	-1.778	0.075	0.42	0.205	-2.829	0.005	0.162	1.093
SCGN	1.611	1.004	1.605	0.108	5.01	5.03	0.797	0.425	0.7	35.841		MS4A5	0.758	0.46	1.65	0.099	2.135	0.981	1.157	0.247	0.867	5.255		NUDT6	1.339	0.752	1.781	0.075	3.816	2.869	0.982	0.326	0.874	16.658
ZHX3	1.543	0.961	1.606	0.108	4.68	4.496	0.818	0.413	0.712	30.763		NEK11	1.307	0.791	1.652	0.099	3.694	2.923	0.922	0.357	0.783	17.419		ITSN1	0.959	0.539	1.779	0.075	2.61	1.408	1.144	0.253	0.907	7.511
GNA14	1.462	0.909	1.609	0.108	4.313	3.919	0.845	0.398	0.727	25.594		ORC2	-1.033	0.626	-1.651	0.099	0.356	0.223	-2.893	0.004	0.104	1.213		S1PR2	1.045	0.586	1.782	0.075	2.843	1.667	1.106	0.269	0.901	8.973
EYA4	1.446	0.899	1.609	0.108	4.245	3.814	0.851	0.395	0.729	24.703		SLC35A5	1.661	1.007	1.648	0.099	5.262	5.301	0.804	0.421	0.731	37.907		TSEN2	0.91	0.512	1.778	0.075	2.484	1.271	1.167	0.243	0.911	6.773
DLX2	1.437	0.894	1.606	0.108	4.207	3.762	0.852	0.394	0.729	24.278		SNAPC5	1.276	0.774	1.65	0.099	3.583	2.772	0.932	0.351	0.786	16.324		PARP3	-0.907	0.509	-1.783	0.075	0.404	0.205	-2.903	0.004	0.149	1.094
ITM2B	-0.291	0.181	-1.607	0.108	0.747	0.135	-1.865	0.062	0.524	1.066		SPTBN2	-2.244	1.36	-1.65	0.099	0.106	0.144	-6.2	0	0.007	1.524		ENOSF1	0.996	0.559	1.781	0.075	2.708	1.515	1.127	0.26	0.905	8.108
OTUD4	-1.197	0.744	-1.608	0.108	0.302	0.225	-3.102	0.002	0.07	1.3		TMEM140	1.276	0.773	1.65	0.099	3.583	2.771	0.932	0.351	0.787	16.314		FEZ2	-1.223	0.688	-1.778	0.075	0.294	0.203	-3.484	0	0.076	1.134
CASP8	-1.819	1.132	-1.607	0.108	0.162	0.184	-4.564	0	0.018	1.491		TRIM33	-0.71	0.431	-1.648	0.099	0.492	0.212	-2.401	0.016	0.211	1.144		FSTL1	-0.493	0.277	-1.778	0.075	0.611	0.169	-2.299	0.022	0.355	1.052
RPAP2	-2.043	1.271	-1.607	0.108	0.13	0.165	-5.283	0	0.011	1.566		XKR8	1.289	0.782	1.648	0.099	3.628	2.836	0.926	0.354	0.784	16.793		ASAP1	1.241	0.697	1.78	0.075	3.46	2.413	1.02	0.308	0.882	13.575
LSM5	-2.091	1.302	-1.606	0.108	0.124	0.161	-5.45	0	0.01	1.586		ZNF668	1.148	0.696	1.649	0.099	3.153	2.196	0.98	0.327	0.805	12.347		EDEM3	-1.361	0.764	-1.78	0.075	0.256	0.196	-3.794	0	0.057	1.147
YPEL1	-2.287	1.423	-1.607	0.108	0.102	0.145	-6.216	0	0.006	1.652		ABHD10	1.413	0.859	1.646	0.1	4.109	3.528	0.881	0.378	0.764	22.113		PPP2R5A	-0.856	0.481	-1.779	0.075	0.425	0.204	-2.814	0.005	0.165	1.091
ZNF423	-2.332	1.45	-1.609	0.108	0.097	0.141	-6.415	0	0.006	1.664		CLCN5	1.45	0.881	1.646	0.1	4.263	3.755	0.869	0.385	0.758	23.957		AKAP13	-0.921	0.518	-1.778	0.075	0.398	0.206	-2.918	0.004	0.144	1.099
VOPP1	-2.606	1.621	-1.608	0.108	0.074	0.12	-7.738	0	0.003	1.77		COPS3	-0.987	0.6	-1.646	0.1	0.373	0.223	-2.808	0.005	0.115	1.207		HMGCR	0.854	0.48	1.778	0.075	2.349	1.128	1.195	0.232	0.916	6.022
ELMO2	-2.68	1.665	-1.609	0.108	0.069	0.114	-8.159	0	0.003	1.793		EIF3I	-0.754	0.458	-1.645	0.1	0.47	0.216	-2.456	0.014	0.192	1.155		PAK1IP1	1.03	0.579	1.781	0.075	2.802	1.621	1.111	0.266	0.901	8.71
WDR45	-3.528	2.198	-1.605	0.108	0.029	0.065	-15.036	0	0	2.181		P4HTM	3.26	1.984	1.643	0.1	26.053	51.695	0.485	0.628	0.533	1273.01		ILKAP	1.374	0.771	1.782	0.075	3.952	3.048	0.969	0.333	0.872	17.919
BAI1	-4.04	2.512	-1.608	0.108	0.018	0.044	-22.215	0	0	2.421		SLC25A46	-1.887	1.147	-1.645	0.1	0.152	0.174	-4.881	0	0.016	1.435		CSE1L	0.976	0.549	1.778	0.075	2.653	1.455	1.136	0.256	0.905	7.775
ST7L	3.167	1.976	1.603	0.109	23.735	46.902	0.485	0.628	0.494	1141.38		SYNRG	-1.001	0.609	-1.645	0.1	0.367	0.224	-2.828	0.005	0.111	1.212		CLIC1	-1.179	0.662	-1.782	0.075	0.307	0.204	-3.402	0.001	0.084	1.125
MCM9	2.879	1.795	1.604	0.109	17.805	31.956	0.526	0.599	0.528	600.176		TFEB	-1.856	1.128	-1.646	0.1	0.156	0.176	-4.788	0	0.017	1.425		MALL	-0.48	0.271	-1.773	0.076	0.619	0.167	-2.276	0.023	0.364	1.052
NVL	2.308	1.44	1.602	0.109	10.054	14.481	0.625	0.532	0.598	169.164		UROS	-2.014	1.223	-1.647	0.1	0.133	0.163	-5.31	0	0.012	1.467		GEM	-0.592	0.334	-1.776	0.076	0.553	0.184	-2.423	0.015	0.288	1.063
C11orf49	2.085	1.299	1.604	0.109	8.042	10.45	0.674	0.5	0.63	102.657		AFF1	-0.591	0.36	-1.64	0.101	0.554	0.2	-2.235	0.025	0.273	1.122		CYP24A1	-0.368	0.207	-1.774	0.076	0.692	0.143	-2.144	0.032	0.461	1.039
PURG	1.586	0.99	1.602	0.109	4.884	4.837	0.803	0.422	0.701	34.026		ANKRD28	-1.319	0.805	-1.639	0.101	0.267	0.215	-3.405	0.001	0.055	1.295		ZNF16	1.338	0.755	1.772	0.076	3.811	2.877	0.977	0.329	0.868	16.733
EFCAB1	1.558	0.972	1.603	0.109	4.751	4.62	0.812	0.417	0.707	31.953		BPGM	1.335	0.814	1.641	0.101	3.8	3.092	0.906	0.365	0.771	18.722		HIP1	-0.927	0.523	-1.774	0.076	0.396	0.207	-2.922	0.003	0.142	1.102
DNAI1	1.496	0.933	1.604	0.109	4.465	4.165	0.832	0.405	0.717	27.787		BTRC	-2.113	1.29	-1.638	0.101	0.121	0.156	-5.64	0	0.01	1.514		CENPJ	1.053	0.594	1.773	0.076	2.867	1.704	1.096	0.273	0.895	9.19
ST18	1.399	0.874	1.601	0.109	4.052	3.54	0.862	0.389	0.731	22.457		CLSTN2	1.491	0.909	1.639	0.101	4.44	4.038	0.852	0.394	0.747	26.396		RNASEL	-1.087	0.613	-1.775	0.076	0.337	0.207	-3.209	0.001	0.101	1.12
EVI2B	-0.382	0.238	-1.601	0.109	0.683	0.163	-1.95	0.051	0.428	1.089		DIAPH3	1.344	0.82	1.639	0.101	3.834	3.143	0.902	0.367	0.769	19.118		PARP11	0.807	0.454	1.775	0.076	2.241	1.018	1.218	0.223	0.919	5.461
NUDT21	-0.738	0.46	-1.603	0.109	0.478	0.22	-2.371	0.018	0.194	1.179		DNASE1L2	2.685	1.639	1.638	0.101	14.656	24.02	0.569	0.57	0.59	363.94		ZNF586	1.262	0.712	1.773	0.076	3.534	2.516	1.007	0.314	0.875	14.264
NECAP1	-1.686	1.052	-1.603	0.109	0.185	0.195	-4.179	0	0.024	1.456		MYL6B	-1.971	1.204	-1.638	0.101	0.139	0.168	-5.134	0	0.013	1.474		TRIP10	-0.808	0.455	-1.774	0.076	0.446	0.203	-2.729	0.006	0.183	1.088
ZNF574	-2.655	1.656	-1.603	0.109	0.07	0.116	-7.985	0	0.003	1.806		NME8	1.294	0.789	1.64	0.101	3.647	2.878	0.92	0.358	0.777	17.126		HBP1	-1.307	0.737	-1.774	0.076	0.271	0.199	-3.659	0	0.064	1.147
SFI1	-3.89	2.428	-1.602	0.109	0.02	0.05	-19.74	0	0	2.383		NPVF	0.844	0.515	1.64	0.101	2.326	1.198	1.107	0.268	0.848	6.383		XPOT	0.685	0.386	1.775	0.076	1.983	0.765	1.285	0.199	0.931	4.225
ACOT7	-4.115	2.564	-1.605	0.109	0.016	0.042	-23.505	0	0	2.485		PI15	1.069	0.652	1.638	0.101	2.911	1.9	1.006	0.314	0.81	10.459		KRT23	-0.423	0.239	-1.768	0.077	0.655	0.157	-2.201	0.028	0.41	1.047
GDF2	1.802	1.127	1.599	0.11	6.062	6.831	0.741	0.459	0.666	55.188		RASSF4	1.144	0.697	1.641	0.101	3.138	2.187	0.978	0.328	0.801	12.299		TMEM2	-0.886	0.501	-1.768	0.077	0.412	0.207	-2.846	0.004	0.154	1.101
LGALS4	1.663	1.04	1.6	0.11	5.276	5.484	0.78	0.436	0.688	40.469		SHARPIN	-1.781	1.087	-1.638	0.101	0.169	0.183	-4.54	0	0.02	1.418		HSD17B14	-0.78	0.442	-1.766	0.077	0.458	0.203	-2.675	0.007	0.193	1.09
POP5	1.618	1.013	1.597	0.11	5.043	5.11	0.791	0.429	0.692	36.735		SNORA21	0.219	0.134	1.64	0.101	1.245	0.166	1.473	0.141	0.958	1.618		RAI1	-0.954	0.54	-1.768	0.077	0.385	0.208	-2.958	0.003	0.134	1.109
DNASE2B	1.299	0.813	1.597	0.11	3.664	2.98	0.894	0.371	0.744	18.037		TMEM231	1.743	1.063	1.64	0.101	5.715	6.075	0.776	0.438	0.711	45.911		C10orf76	-1.485	0.838	-1.771	0.077	0.227	0.19	-4.071	0	0.044	1.172
ATP5D	1.277	0.8	1.597	0.11	3.586	2.868	0.902	0.367	0.748	17.194		WDR76	1.202	0.732	1.641	0.101	3.325	2.435	0.955	0.34	0.792	13.964		GSTCD	1.001	0.565	1.77	0.077	2.72	1.538	1.118	0.263	0.898	8.239
MRPL41	-1.131	0.708	-1.598	0.11	0.323	0.228	-2.966	0.003	0.081	1.292		ZNF675	-0.668	0.407	-1.639	0.101	0.513	0.209	-2.332	0.02	0.231	1.14		ANTXR1	-0.442	0.25	-1.769	0.077	0.643	0.161	-2.224	0.026	0.394	1.049
MAPKAPK5	-1.196	0.749	-1.598	0.11	0.302	0.226	-3.082	0.002	0.07	1.312		CCR3	1.275	0.781	1.633	0.102	3.578	2.793	0.923	0.356	0.775	16.526		GALNT1	-0.722	0.409	-1.766	0.077	0.486	0.199	-2.589	0.01	0.218	1.083
DDB2	-1.337	0.837	-1.597	0.11	0.263	0.22	-3.354	0.001	0.051	1.355		CHRNB2	-1.092	0.669	-1.633	0.102	0.336	0.224	-2.961	0.003	0.091	1.244		SMARCA4	0.815	0.461	1.767	0.077	2.259	1.042	1.209	0.227	0.915	5.577
SOAT1	-1.842	1.151	-1.6	0.11	0.159	0.182	-4.611	0	0.017	1.513		CIDEB	1.629	0.995	1.636	0.102	5.097	5.073	0.808	0.419	0.725	35.853		ARL2BP	-1.03	0.582	-1.769	0.077	0.357	0.208	-3.093	0.002	0.114	1.118
G3BP2	-2.436	1.526	-1.596	0.11	0.088	0.134	-6.831	0	0.004	1.743		DUSP1	1.133	0.692	1.638	0.102	3.104	2.147	0.98	0.327	0.8	12.042		SUN2	-1.092	0.618	-1.768	0.077	0.335	0.207	-3.208	0.001	0.1	1.126
RCBTB2	-3.156	1.973	-1.599	0.11	0.043	0.084	-11.387	0	0.001	2.038		FBLN5	1.602	0.98	1.635	0.102	4.964	4.865	0.815	0.415	0.727	33.89		DARS	1.48	0.836	1.771	0.077	4.392	3.67	0.924	0.355	0.854	22.595
MFSD11	2.47	1.55	1.593	0.111	11.82	18.324	0.59	0.555	0.566	246.715		FLJ22184	-2.439	1.494	-1.633	0.102	0.087	0.13	-7.007	0	0.005	1.63		KCNIP2	-1.715	0.974	-1.76	0.078	0.18	0.175	-4.677	0	0.027	1.215
SOX12	1.975	1.239	1.594	0.111	7.206	8.93	0.695	0.487	0.635	81.76		GDAP1	1.455	0.89	1.635	0.102	4.285	3.813	0.862	0.389	0.749	24.51		PHYH	-0.766	0.434	-1.765	0.078	0.465	0.202	-2.653	0.008	0.198	1.088
CALCRL	1.723	1.082	1.592	0.111	5.601	6.061	0.759	0.448	0.672	46.708		GPR183	-0.352	0.216	-1.634	0.102	0.703	0.152	-1.959	0.05	0.461	1.073		TNFSF9	0.574	0.326	1.76	0.078	1.775	0.579	1.339	0.18	0.937	3.363
TRIAP1	-0.818	0.514	-1.592	0.111	0.441	0.227	-2.464	0.014	0.161	1.208		IL18R1	1.585	0.97	1.633	0.102	4.879	4.735	0.819	0.413	0.728	32.684		LIME1	-0.557	0.316	-1.764	0.078	0.573	0.181	-2.361	0.018	0.308	1.064
KIAA0922	-0.953	0.598	-1.592	0.111	0.386	0.231	-2.662	0.008	0.119	1.246		NINJ2	-1.75	1.069	-1.637	0.102	0.174	0.186	-4.448	0	0.021	1.412		TMEM63A	-0.991	0.563	-1.762	0.078	0.371	0.209	-3.013	0.003	0.123	1.118
GNAS	-0.983	0.617	-1.592	0.111	0.374	0.231	-2.709	0.007	0.112	1.255		NOC3L	-1.222	0.747	-1.635	0.102	0.295	0.22	-3.203	0.001	0.068	1.275		GTPBP1	1.705	0.967	1.763	0.078	5.499	5.318	0.846	0.398	0.826	36.601
SEC63	-1.082	0.679	-1.594	0.111	0.339	0.23	-2.874	0.004	0.09	1.282		PTH	0.873	0.533	1.637	0.102	2.395	1.278	1.092	0.275	0.842	6.813		NUP85	1.208	0.684	1.765	0.078	3.345	2.289	1.025	0.305	0.875	12.787
NFYB	-1.116	0.701	-1.592	0.111	0.328	0.23	-2.927	0.003	0.083	1.294		SLC2A9	1.744	1.066	1.636	0.102	5.718	6.095	0.774	0.439	0.708	46.192		CENPT	-0.989	0.561	-1.765	0.078	0.372	0.208	-3.014	0.003	0.124	1.115
FUT8	-1.234	0.775	-1.592	0.111	0.291	0.226	-3.141	0.002	0.064	1.33		SLC50A1	-1.217	0.744	-1.635	0.102	0.296	0.22	-3.194	0.001	0.069	1.273		STX7	-1.115	0.632	-1.764	0.078	0.328	0.207	-3.244	0.001	0.095	1.132
KAT6B	-2.333	1.464	-1.593	0.111	0.097	0.142	-6.359	0	0.005	1.711		UBE2K	-0.757	0.463	-1.636	0.102	0.469	0.217	-2.447	0.014	0.189	1.162		STK11	1.119	0.635	1.762	0.078	3.063	1.946	1.06	0.289	0.882	10.638
THOC6	-3.043	1.908	-1.595	0.111	0.048	0.091	-10.47	0	0.001	2.006		BAG2	-1.495	0.917	-1.631	0.103	0.224	0.206	-3.774	0	0.037	1.353		TRMT1	0.92	0.522	1.761	0.078	2.51	1.311	1.151	0.25	0.901	6.987
NOSIP	-3.068	1.924	-1.595	0.111	0.047	0.089	-10.655	0	0.001	2.018		CCDC144A	-1.45	0.888	-1.632	0.103	0.235	0.208	-3.671	0	0.041	1.339		DSG2	0.56	0.318	1.761	0.078	1.751	0.557	1.349	0.177	0.939	3.265
XRCC4	1.778	1.117	1.591	0.112	5.918	6.613	0.744	0.457	0.662	52.883		CD58	-0.736	0.452	-1.629	0.103	0.479	0.216	-2.408	0.016	0.198	1.161		ZNF207	2.046	1.161	1.763	0.078	7.734	8.976	0.75	0.453	0.795	75.222
SHH	1.77	1.114	1.588	0.112	5.869	6.54	0.745	0.457	0.661	52.127		CDC23	1.654	1.014	1.631	0.103	5.227	5.302	0.797	0.425	0.716	38.166		LAMP5	-0.741	0.422	-1.757	0.079	0.477	0.201	-2.604	0.009	0.208	1.089
IL9	1.516	0.954	1.589	0.112	4.555	4.347	0.818	0.413	0.702	29.57		EYA4	1.111	0.681	1.631	0.103	3.038	2.07	0.985	0.325	0.799	11.55		PTGES	0.38	0.217	1.754	0.079	1.463	0.317	1.459	0.145	0.956	2.237
PTGER3	1.398	0.879	1.591	0.112	4.045	3.554	0.857	0.392	0.723	22.633		F13B	0.719	0.441	1.628	0.103	2.052	0.906	1.161	0.246	0.864	4.873		C3orf14	0.352	0.201	1.756	0.079	1.422	0.285	1.48	0.139	0.96	2.108
TCEAL1	1.26	0.793	1.589	0.112	3.525	2.795	0.903	0.366	0.745	16.675		HIVEP2	-0.752	0.462	-1.629	0.103	0.471	0.218	-2.43	0.015	0.191	1.165		ISOC1	0.873	0.497	1.756	0.079	2.394	1.19	1.171	0.241	0.904	6.344
RBMXL2	1.184	0.746	1.587	0.112	3.268	2.438	0.93	0.352	0.757	14.103		IL20RA	1.51	0.927	1.629	0.103	4.528	4.196	0.841	0.401	0.736	27.848		BCL7C	-1.002	0.57	-1.756	0.079	0.367	0.209	-3.02	0.003	0.12	1.123
PTPN1	-0.644	0.405	-1.59	0.112	0.525	0.213	-2.232	0.026	0.237	1.162		MYH15	1.363	0.837	1.629	0.103	3.91	3.273	0.889	0.374	0.758	20.167		PPID	1.07	0.608	1.759	0.079	2.914	1.772	1.08	0.28	0.885	9.594
ITGA4	-1.158	0.729	-1.588	0.112	0.314	0.229	-2.994	0.003	0.075	1.311		OSM	-1.867	1.144	-1.632	0.103	0.155	0.177	-4.779	0	0.016	1.456		PLEC	-0.652	0.371	-1.755	0.079	0.521	0.193	-2.475	0.013	0.252	1.079
ZNF706	-1.276	0.803	-1.589	0.112	0.279	0.224	-3.217	0.001	0.058	1.347		SEC63	-0.798	0.489	-1.63	0.103	0.45	0.22	-2.494	0.013	0.173	1.175		VDAC1	0.961	0.547	1.756	0.079	2.614	1.43	1.128	0.259	0.895	7.64
HIGD1B	-1.422	0.894	-1.591	0.112	0.241	0.216	-3.518	0	0.042	1.391		SLC26A10	-1.845	1.132	-1.63	0.103	0.158	0.179	-4.707	0	0.017	1.453		COA1	0.555	0.316	1.759	0.079	1.743	0.55	1.35	0.177	0.939	3.236
SERPINB9	-1.499	0.943	-1.59	0.112	0.223	0.211	-3.689	0	0.035	1.417		SLC4A10	1.133	0.695	1.63	0.103	3.105	2.158	0.975	0.329	0.795	12.126		ENO1	0.835	0.475	1.759	0.079	2.304	1.094	1.193	0.233	0.909	5.842
C1S	-1.737	1.094	-1.588	0.112	0.176	0.193	-4.278	0	0.021	1.502		ANGPT4	1.257	0.773	1.626	0.104	3.516	2.719	0.925	0.355	0.772	16.006		B4GALNT1	-1.483	0.846	-1.753	0.08	0.227	0.192	-4.026	0	0.043	1.191
HUS1	-1.762	1.109	-1.589	0.112	0.172	0.19	-4.35	0	0.02	1.509		CTAGE5	-1.012	0.622	-1.627	0.104	0.363	0.226	-2.816	0.005	0.107	1.23		FAT4	-2.286	1.305	-1.752	0.08	0.102	0.133	-6.775	0	0.008	1.311
ALDH3A2	-1.797	1.131	-1.589	0.112	0.166	0.187	-4.449	0	0.018	1.521		GLRA1	1.019	0.626	1.626	0.104	2.769	1.734	1.02	0.308	0.811	9.451		AURKC	0.52	0.297	1.752	0.08	1.682	0.499	1.366	0.172	0.94	3.01
KLK15	-2.177	1.368	-1.591	0.112	0.113	0.155	-5.715	0	0.008	1.656		IL18BP	-1.056	0.649	-1.627	0.104	0.348	0.226	-2.888	0.004	0.097	1.242		KDELC1	0.814	0.466	1.748	0.08	2.257	1.051	1.196	0.232	0.906	5.622
KIAA0930	-2.61	1.642	-1.589	0.112	0.074	0.121	-7.673	0	0.003	1.838		KRT83	-1.135	0.698	-1.626	0.104	0.321	0.224	-3.024	0.002	0.082	1.263		DHTKD1	0.943	0.538	1.751	0.08	2.567	1.382	1.134	0.257	0.894	7.375
ZNF324	-2.66	1.674	-1.589	0.112	0.07	0.117	-7.94	0	0.003	1.86		PRKAG2	-2.159	1.328	-1.625	0.104	0.115	0.153	-5.769	0	0.009	1.56		ROGDI	-0.889	0.508	-1.748	0.08	0.411	0.209	-2.817	0.005	0.152	1.114
HK3	-3.008	1.892	-1.59	0.112	0.049	0.093	-10.17	0	0.001	2.014		SAMD4B	-1.173	0.721	-1.628	0.104	0.309	0.223	-3.097	0.002	0.075	1.271		BCL2L13	1.475	0.841	1.753	0.08	4.372	3.678	0.917	0.359	0.84	22.743
TRAPPC2	-4.124	2.594	-1.59	0.112	0.016	0.042	-23.435	0	0	2.613		TRNAU1AP	1.711	1.053	1.625	0.104	5.533	5.823	0.778	0.436	0.703	43.537		PDCD11	0.767	0.438	1.75	0.08	2.153	0.943	1.222	0.222	0.912	5.081
PET112	2.701	1.702	1.586	0.113	14.893	25.355	0.548	0.584	0.529	418.898		AAAS	-1.468	0.905	-1.623	0.105	0.23	0.208	-3.692	0	0.039	1.357		RNF34	1.987	1.133	1.753	0.08	7.292	8.264	0.761	0.446	0.791	67.227
SLC1A1	1.982	1.252	1.583	0.113	7.257	9.087	0.689	0.491	0.624	84.441		AXL	-1.707	1.054	-1.619	0.105	0.181	0.191	-4.281	0	0.023	1.432		TFB2M	0.886	0.507	1.748	0.08	2.426	1.23	1.159	0.246	0.898	6.553
CCDC28B	1.593	1.005	1.585	0.113	4.917	4.942	0.793	0.428	0.686	35.252		CCL17	1.376	0.848	1.622	0.105	3.958	3.358	0.881	0.378	0.751	20.878		ARPC1B	-0.659	0.377	-1.749	0.08	0.518	0.195	-2.475	0.013	0.247	1.083
DPYS	1.514	0.955	1.585	0.113	4.544	4.341	0.816	0.414	0.699	29.552		DUSP4	1.655	1.022	1.619	0.105	5.234	5.351	0.791	0.429	0.706	38.827		RPL22	0.752	0.43	1.75	0.08	2.122	0.912	1.23	0.219	0.914	4.927
ANKRD7	1.091	0.689	1.585	0.113	2.979	2.051	0.965	0.335	0.772	11.485		ELOVL2	1.522	0.94	1.62	0.105	4.583	4.307	0.832	0.406	0.726	28.915		PPBP	-5.265	3.015	-1.746	0.081	0.005	0.016	-63.848	0	0	1.903
ARPC3	-0.58	0.367	-1.583	0.113	0.56	0.205	-2.145	0.032	0.273	1.148		GCC1	-1.957	1.208	-1.621	0.105	0.141	0.171	-5.036	0	0.013	1.506		SCIN	-0.996	0.571	-1.744	0.081	0.37	0.211	-2.989	0.003	0.121	1.131
SRGN	-0.65	0.411	-1.583	0.113	0.522	0.214	-2.23	0.026	0.233	1.167		GPATCH4	-1.506	0.928	-1.622	0.105	0.222	0.206	-3.779	0	0.036	1.368		INHBE	0.934	0.536	1.743	0.081	2.544	1.362	1.133	0.257	0.89	7.268
ANXA5	-0.772	0.487	-1.585	0.113	0.462	0.225	-2.389	0.017	0.178	1.201		IFNA21	0.863	0.533	1.619	0.105	2.371	1.264	1.085	0.278	0.834	6.743		FAXDC2	-0.83	0.476	-1.745	0.081	0.436	0.207	-2.719	0.007	0.172	1.108
PHF3	-0.792	0.499	-1.585	0.113	0.453	0.226	-2.417	0.016	0.17	1.206		PHB	-0.668	0.412	-1.621	0.105	0.513	0.211	-2.306	0.021	0.229	1.15		SLC22A17	-0.716	0.41	-1.747	0.081	0.489	0.2	-2.553	0.011	0.219	1.091
YEATS2	-1.271	0.801	-1.586	0.113	0.28	0.225	-3.201	0.001	0.058	1.349		TGFB3	-1.108	0.685	-1.619	0.105	0.33	0.226	-2.965	0.003	0.086	1.263		PLCB1	0.725	0.416	1.744	0.081	2.064	0.858	1.24	0.215	0.914	4.663
SHFM1	-1.501	0.949	-1.583	0.113	0.223	0.211	-3.677	0	0.035	1.43		TMA16	-0.694	0.429	-1.619	0.105	0.499	0.214	-2.337	0.019	0.215	1.158		SACS	1.137	0.652	1.746	0.081	3.119	2.032	1.043	0.297	0.87	11.183
GDI1	-1.506	0.95	-1.586	0.113	0.222	0.211	-3.694	0	0.034	1.427		TMSB4Y	-1.133	0.699	-1.622	0.105	0.322	0.225	-3.015	0.003	0.082	1.266		XPNPEP3	0.924	0.53	1.743	0.081	2.519	1.334	1.138	0.255	0.892	7.114
EXOSC9	-1.743	1.099	-1.586	0.113	0.175	0.192	-4.291	0	0.02	1.508		WNT5B	1.689	1.042	1.621	0.105	5.415	5.644	0.782	0.434	0.702	41.761		SLC4A1AP	-1.968	1.129	-1.743	0.081	0.14	0.158	-5.45	0	0.015	1.278
TROVE2	-1.759	1.111	-1.583	0.113	0.172	0.191	-4.325	0	0.02	1.52		APOBEC3G	-0.82	0.507	-1.617	0.106	0.441	0.223	-2.504	0.012	0.163	1.19		PTX3	0.336	0.193	1.742	0.081	1.399	0.269	1.48	0.139	0.959	2.041
ELN	-1.78	1.123	-1.584	0.113	0.169	0.189	-4.388	0	0.019	1.525		CUL3	-0.814	0.503	-1.617	0.106	0.443	0.223	-2.497	0.013	0.165	1.188		BCL6	-0.846	0.484	-1.747	0.081	0.429	0.208	-2.747	0.006	0.166	1.109
SLC26A10	-2.365	1.493	-1.584	0.113	0.094	0.14	-6.459	0	0.005	1.753		CYHR1	-2.105	1.303	-1.616	0.106	0.122	0.159	-5.534	0	0.009	1.566		DOCK10	0.826	0.474	1.743	0.081	2.285	1.083	1.186	0.236	0.902	5.787
ILVBL	-2.415	1.525	-1.584	0.113	0.089	0.136	-6.685	0	0.005	1.774		FBRS	2.001	1.239	1.615	0.106	7.399	9.169	0.698	0.485	0.652	83.952		EBI3	0.293	0.168	1.743	0.081	1.34	0.225	1.511	0.131	0.964	1.862
MTMR3	-3.096	1.956	-1.583	0.113	0.045	0.088	-10.799	0	0.001	2.088		FOLH1B	1.053	0.653	1.614	0.106	2.867	1.871	0.998	0.318	0.798	10.302		NIF3L1	1.359	0.779	1.744	0.081	3.892	3.033	0.953	0.34	0.845	17.926
GRAMD4	-3.969	2.502	-1.586	0.113	0.019	0.047	-20.747	0	0	2.548		GK3P	0.869	0.537	1.618	0.106	2.385	1.281	1.081	0.28	0.832	6.836		PTK6	-0.833	0.479	-1.739	0.082	0.435	0.208	-2.714	0.007	0.17	1.112
CAV2	2.434	1.541	1.58	0.114	11.406	17.575	0.592	0.554	0.557	233.706		HOXA10	1.19	0.736	1.617	0.106	3.287	2.42	0.945	0.345	0.777	13.912		CD1C	-0.646	0.371	-1.742	0.082	0.524	0.194	-2.448	0.014	0.253	1.084
CD209	2.419	1.532	1.578	0.114	11.229	17.205	0.595	0.552	0.557	226.242		IGF1	-1.036	0.642	-1.615	0.106	0.355	0.228	-2.835	0.005	0.101	1.248		EGOT	0.511	0.294	1.739	0.082	1.666	0.489	1.362	0.173	0.937	2.963
CRLF1	2.282	1.446	1.578	0.114	9.8	14.172	0.621	0.535	0.576	166.784		IRGQ	1.431	0.886	1.615	0.106	4.185	3.71	0.859	0.391	0.736	23.782		PFKFB2	-1.051	0.605	-1.737	0.082	0.35	0.212	-3.075	0.002	0.107	1.144
HLX	1.776	1.125	1.579	0.114	5.904	6.641	0.738	0.46	0.651	53.524		KIAA1462	-1.829	1.131	-1.618	0.106	0.161	0.181	-4.626	0	0.018	1.472		GNL1	-1.08	0.621	-1.741	0.082	0.339	0.211	-3.135	0.002	0.101	1.146
HCG18	1.742	1.103	1.58	0.114	5.71	6.298	0.748	0.455	0.657	49.607		PFDN4	-1.446	0.895	-1.615	0.106	0.235	0.211	-3.627	0	0.041	1.361		CBL	-1.046	0.601	-1.742	0.082	0.351	0.211	-3.074	0.002	0.108	1.14
TRHDE	1.686	1.066	1.582	0.114	5.4	5.756	0.764	0.445	0.669	43.618		RAG2	0.834	0.517	1.615	0.106	2.304	1.191	1.095	0.274	0.837	6.344		OSGEPL1	1.404	0.806	1.741	0.082	4.07	3.282	0.936	0.349	0.838	19.767
TRPM1	1.566	0.991	1.581	0.114	4.788	4.744	0.798	0.425	0.687	33.381		SELPLG	-0.868	0.537	-1.617	0.106	0.42	0.225	-2.576	0.01	0.146	1.202		SLC9A7	0.741	0.426	1.738	0.082	2.097	0.894	1.228	0.22	0.91	4.834
DSC1	1.522	0.964	1.58	0.114	4.582	4.415	0.811	0.417	0.693	30.288		SERPINB8	2.029	1.256	1.615	0.106	7.608	9.557	0.691	0.489	0.649	89.237		MSRB1	-0.883	0.508	-1.738	0.082	0.414	0.21	-2.791	0.005	0.153	1.12
TRIM31	1.278	0.809	1.58	0.114	3.591	2.905	0.892	0.372	0.735	17.53		SLC2A4RG	-2.135	1.323	-1.614	0.106	0.118	0.156	-5.639	0	0.009	1.579		DTYMK	0.83	0.477	1.741	0.082	2.294	1.094	1.183	0.237	0.901	5.84
MID1IP1	0.912	0.577	1.583	0.114	2.49	1.436	1.038	0.299	0.804	7.71		SLC2A8	-2.442	1.513	-1.614	0.106	0.087	0.132	-6.938	0	0.004	1.687		CLSTN1	-0.826	0.475	-1.74	0.082	0.438	0.208	-2.705	0.007	0.173	1.11
PCF11	-0.979	0.62	-1.579	0.114	0.376	0.233	-2.681	0.007	0.111	1.266		SLC5A4	1.632	1.01	1.615	0.106	5.113	5.166	0.796	0.426	0.706	37.038		CREB3L1	0.268	0.154	1.738	0.082	1.307	0.201	1.524	0.127	0.966	1.768
NCOA2	-1.2	0.76	-1.579	0.114	0.301	0.229	-3.053	0.002	0.068	1.336		SLC6A9	-2.699	1.668	-1.618	0.106	0.067	0.112	-8.313	0	0.003	1.767		PIH1D1	1.378	0.793	1.738	0.082	3.965	3.144	0.943	0.346	0.838	18.754
TMEM14A	-1.275	0.807	-1.58	0.114	0.279	0.225	-3.196	0.001	0.057	1.359		SMOX	1.613	0.999	1.615	0.106	5.02	5.014	0.802	0.423	0.709	35.556		ADA	0.359	0.206	1.741	0.082	1.432	0.296	1.462	0.144	0.956	2.147
MTCH2	-1.296	0.82	-1.58	0.114	0.274	0.224	-3.237	0.001	0.055	1.365		ZER1	-2.774	1.715	-1.618	0.106	0.062	0.107	-8.759	0	0.002	1.799		PHB	0.969	0.558	1.736	0.082	2.637	1.472	1.112	0.266	0.883	7.875
IRF3	-1.808	1.145	-1.58	0.114	0.164	0.188	-4.456	0	0.017	1.545		BMPR1A	-1.469	0.911	-1.613	0.107	0.23	0.21	-3.672	0	0.039	1.372		RPS4X	0.668	0.384	1.738	0.082	1.95	0.749	1.268	0.205	0.918	4.139
EIF4ENIF1	-2.817	1.783	-1.58	0.114	0.06	0.107	-8.816	0	0.002	1.97		CRISPLD2	1.641	1.019	1.61	0.107	5.163	5.262	0.791	0.429	0.7	38.065		TTLL7	-1.513	0.873	-1.732	0.083	0.22	0.192	-4.052	0	0.04	1.22
SPA17	1.623	1.029	1.577	0.115	5.07	5.218	0.78	0.435	0.675	38.109		GDI1	-1.132	0.702	-1.613	0.107	0.322	0.226	-2.994	0.003	0.081	1.276		CAMK2N1	-1.006	0.579	-1.736	0.083	0.366	0.212	-2.992	0.003	0.117	1.139
TSPAN2	1.567	0.996	1.574	0.115	4.794	4.773	0.795	0.427	0.681	33.738		HGFAC	-3.057	1.896	-1.613	0.107	0.047	0.089	-10.692	0	0.001	1.932		TIMP3	-0.496	0.287	-1.732	0.083	0.609	0.174	-2.243	0.025	0.347	1.067
PI15	1.348	0.855	1.576	0.115	3.85	3.292	0.866	0.387	0.72	20.573		KRT38	1.408	0.874	1.61	0.107	4.088	3.574	0.864	0.388	0.736	22.687		PEX12	-1.753	1.012	-1.733	0.083	0.173	0.175	-4.716	0	0.024	1.259
FAM186A	1.151	0.73	1.576	0.115	3.16	2.308	0.936	0.349	0.756	13.221		LOC100129361	-0.573	0.356	-1.613	0.107	0.564	0.2	-2.178	0.029	0.281	1.131		NXPE3	-0.972	0.561	-1.733	0.083	0.378	0.212	-2.93	0.003	0.126	1.136
SEMA3E	0.9	0.572	1.574	0.115	2.46	1.406	1.038	0.299	0.802	7.541		LRRC19	1.075	0.666	1.613	0.107	2.93	1.952	0.989	0.323	0.794	10.815		IPCEF1	0.665	0.383	1.736	0.083	1.944	0.745	1.268	0.205	0.918	4.119
ACTL7A	0.86	0.546	1.574	0.115	2.363	1.291	1.056	0.291	0.81	6.896		NQO2	1.911	1.184	1.614	0.107	6.758	8.002	0.72	0.472	0.663	68.826		MTRF1	0.901	0.519	1.735	0.083	2.461	1.277	1.144	0.253	0.89	6.805
NDUFA4	-0.932	0.591	-1.575	0.115	0.394	0.233	-2.602	0.009	0.124	1.255		SPP2	1.278	0.794	1.611	0.107	3.591	2.85	0.909	0.363	0.758	17.01		RBM28	1.119	0.645	1.736	0.083	3.063	1.976	1.044	0.296	0.865	10.844
CYTIP	-0.996	0.632	-1.575	0.115	0.369	0.234	-2.701	0.007	0.107	1.275		TLE1	1.888	1.173	1.61	0.107	6.605	7.746	0.724	0.469	0.663	65.785		CSGALNACT2	-1.185	0.683	-1.736	0.083	0.306	0.209	-3.327	0.001	0.08	1.165
EEF1D	-1.166	0.74	-1.577	0.115	0.312	0.23	-2.988	0.003	0.073	1.327		TMEM8B	-2.617	1.624	-1.612	0.107	0.073	0.119	-7.82	0	0.003	1.761		ASCL2	0.41	0.237	1.731	0.083	1.507	0.357	1.42	0.156	0.947	2.398
SCFD1	-1.481	0.938	-1.578	0.115	0.228	0.214	-3.618	0	0.036	1.432		UTF1	0.922	0.572	1.612	0.107	2.514	1.437	1.053	0.292	0.819	7.71		FBXW4	-1.303	0.752	-1.732	0.083	0.272	0.204	-3.562	0	0.062	1.187
RPL26L1	-1.748	1.111	-1.574	0.115	0.174	0.193	-4.273	0	0.02	1.535		AICDA	1.138	0.708	1.607	0.108	3.121	2.211	0.959	0.337	0.779	12.512		EIF2B5	1.326	0.766	1.732	0.083	3.767	2.885	0.959	0.337	0.84	16.897
RBM12B	-1.81	1.149	-1.575	0.115	0.164	0.188	-4.447	0	0.017	1.556		BHMT	1.637	1.018	1.609	0.108	5.14	5.23	0.792	0.429	0.7	37.761		FAS	0.681	0.393	1.733	0.083	1.976	0.776	1.257	0.209	0.915	4.268
LACTB2	-2.1	1.332	-1.577	0.115	0.122	0.163	-5.381	0	0.009	1.665		CCDC28B	1.353	0.842	1.607	0.108	3.871	3.26	0.881	0.379	0.743	20.169		ANXA11	-0.759	0.438	-1.731	0.083	0.468	0.205	-2.591	0.01	0.198	1.105
RNF6	-2.212	1.403	-1.576	0.115	0.11	0.154	-5.796	0	0.007	1.713		DSC1	1.162	0.723	1.607	0.108	3.195	2.311	0.95	0.342	0.775	13.183		BCCIP	1.189	0.687	1.732	0.083	3.285	2.255	1.013	0.311	0.855	12.616
WIZ	-3.707	2.35	-1.577	0.115	0.025	0.058	-16.904	0	0	2.459		EFNA5	1.26	0.784	1.607	0.108	3.525	2.762	0.914	0.361	0.759	16.376		HNRNPL	1.454	0.84	1.731	0.083	4.279	3.592	0.913	0.361	0.825	22.181
LEP	1.138	0.723	1.574	0.116	3.12	2.257	0.94	0.347	0.756	12.875		NBEA	1.502	0.934	1.607	0.108	4.49	4.196	0.832	0.405	0.719	28.029		FNDC4	-1.242	0.718	-1.73	0.084	0.289	0.207	-3.43	0.001	0.071	1.179
YWHAZ	-0.584	0.371	-1.574	0.116	0.558	0.207	-2.137	0.033	0.27	1.154		PDE7B	1.244	0.774	1.607	0.108	3.469	2.685	0.919	0.358	0.761	15.817		AKR7A3	-2.407	1.391	-1.73	0.084	0.09	0.125	-7.262	0	0.006	1.377
SLC38A2	-0.677	0.431	-1.57	0.116	0.508	0.219	-2.246	0.025	0.218	1.183		RPA3	0.972	0.604	1.609	0.108	2.643	1.597	1.029	0.304	0.809	8.636		MPDZ	-0.73	0.423	-1.727	0.084	0.482	0.204	-2.544	0.011	0.21	1.103
YME1L1	-0.989	0.629	-1.571	0.116	0.372	0.234	-2.682	0.007	0.108	1.277		SLC28A3	1.109	0.69	1.608	0.108	3.032	2.09	0.972	0.331	0.785	11.711		KLF8	-1.346	0.78	-1.726	0.084	0.26	0.203	-3.643	0	0.057	1.2
SCARB2	-0.992	0.631	-1.571	0.116	0.371	0.234	-2.687	0.007	0.108	1.278		TARS	-1.497	0.931	-1.608	0.108	0.224	0.208	-3.727	0	0.036	1.387		DOPEY2	-1.108	0.641	-1.727	0.084	0.33	0.212	-3.161	0.002	0.094	1.161
RNF7	-1.086	0.69	-1.573	0.116	0.338	0.233	-2.843	0.004	0.087	1.306		ACAP2	-0.851	0.53	-1.605	0.109	0.427	0.226	-2.53	0.011	0.151	1.207		RCAN1	-0.68	0.394	-1.725	0.084	0.507	0.2	-2.471	0.013	0.234	1.097
APOBEC3G	-1.087	0.692	-1.57	0.116	0.337	0.233	-2.838	0.005	0.087	1.31		ATP6AP2	-1.885	1.176	-1.603	0.109	0.152	0.179	-4.75	0	0.015	1.522		APPBP2	-2.165	1.251	-1.731	0.084	0.115	0.144	-6.169	0	0.01	1.332
PTPN2	-1.086	0.691	-1.573	0.116	0.337	0.233	-2.843	0.004	0.087	1.306		C14orf79	1.938	1.209	1.603	0.109	6.947	8.4	0.708	0.479	0.649	74.305		ZNF7	1.143	0.661	1.729	0.084	3.137	2.075	1.03	0.303	0.858	11.467
TMEM33	-1.265	0.804	-1.573	0.116	0.282	0.227	-3.163	0.002	0.058	1.365		CCDC30	1.567	0.977	1.604	0.109	4.792	4.682	0.81	0.418	0.706	32.523		MPRIP	-1.139	0.658	-1.73	0.084	0.32	0.211	-3.225	0.001	0.088	1.164
TAB2	-1.291	0.822	-1.571	0.116	0.275	0.226	-3.208	0.001	0.055	1.377		GRIK1	1.315	0.819	1.604	0.109	3.724	3.052	0.893	0.372	0.747	18.561		SKIV2L2	1.534	0.889	1.725	0.084	4.636	4.121	0.882	0.378	0.812	26.476
CHST2	-1.839	1.169	-1.574	0.116	0.159	0.186	-4.527	0	0.016	1.57		LINS	-0.941	0.588	-1.601	0.109	0.39	0.229	-2.659	0.008	0.123	1.235		TOMM70A	1.495	0.864	1.73	0.084	4.459	3.852	0.898	0.369	0.82	24.241
MPV17	-2.081	1.325	-1.57	0.116	0.125	0.165	-5.29	0	0.009	1.677		MYL12A	-0.282	0.176	-1.604	0.109	0.754	0.133	-1.854	0.064	0.534	1.064		WDR26	-1.402	0.811	-1.73	0.084	0.246	0.199	-3.78	0	0.05	1.205
LMF2	-2.091	1.332	-1.57	0.116	0.124	0.165	-5.325	0	0.009	1.681		PALB2	1.503	0.938	1.603	0.109	4.495	4.215	0.829	0.407	0.716	28.235		DAZAP1	1.152	0.668	1.726	0.084	3.166	2.113	1.025	0.305	0.856	11.713
HOXD12	2.401	1.532	1.568	0.117	11.038	16.905	0.594	0.553	0.549	222.106		PHLDA1	-0.914	0.57	-1.603	0.109	0.401	0.229	-2.62	0.009	0.131	1.226		CALM1	-0.801	0.463	-1.73	0.084	0.449	0.208	-2.652	0.008	0.181	1.112
RASGRF1	2.145	1.369	1.567	0.117	8.545	11.698	0.645	0.519	0.584	125.024		PIK3IP1	-1.546	0.965	-1.602	0.109	0.213	0.206	-3.825	0	0.032	1.413		SLBP	0.919	0.531	1.729	0.084	2.506	1.331	1.131	0.258	0.885	7.099
MMP24	1.997	1.273	1.569	0.117	7.37	9.385	0.679	0.497	0.608	89.409		TPRA1	-1.885	1.176	-1.602	0.109	0.152	0.179	-4.749	0	0.015	1.523		TANK	1.454	0.841	1.728	0.084	4.279	3.599	0.911	0.362	0.823	22.245
UGGT2	1.736	1.106	1.569	0.117	5.673	6.276	0.745	0.457	0.649	49.596		WNT10B	-2.237	1.397	-1.601	0.109	0.107	0.149	-5.984	0	0.007	1.652		XPO1	1.414	0.818	1.729	0.084	4.114	3.366	0.925	0.355	0.828	20.452
TSR3	1.684	1.075	1.567	0.117	5.389	5.794	0.758	0.449	0.655	44.324		ZC3H7A	-1.028	0.642	-1.601	0.109	0.358	0.23	-2.795	0.005	0.102	1.259		PRDX2	0.743	0.43	1.726	0.084	2.102	0.905	1.218	0.223	0.904	4.887
RPGRIP1	1.615	1.03	1.567	0.117	5.026	5.179	0.777	0.437	0.667	37.874		ZNF576	1.823	1.138	1.602	0.109	6.193	7.047	0.737	0.461	0.666	57.612		RPL32	0.684	0.395	1.729	0.084	1.981	0.783	1.253	0.21	0.913	4.299
GNRHR	1.412	0.901	1.568	0.117	4.106	3.698	0.84	0.401	0.703	23.989		ANKRD6	2.163	1.354	1.598	0.11	8.702	11.779	0.654	0.513	0.613	123.54		POU5F1B	1.132	0.658	1.721	0.085	3.101	2.04	1.03	0.303	0.854	11.258
RFX7	1.372	0.876	1.567	0.117	3.942	3.451	0.852	0.394	0.709	21.926		CDH9	0.76	0.475	1.598	0.11	2.138	1.016	1.119	0.263	0.842	5.427		SEMA3B	-0.732	0.425	-1.724	0.085	0.481	0.204	-2.542	0.011	0.209	1.105
TBCC	1.111	0.708	1.569	0.117	3.036	2.149	0.947	0.344	0.758	12.16		CROCCP3	2.083	1.302	1.6	0.11	8.028	10.452	0.672	0.501	0.626	102.992		ARHGAP28	-0.809	0.471	-1.72	0.085	0.445	0.209	-2.649	0.008	0.177	1.12
NUDT11	0.907	0.578	1.568	0.117	2.476	1.432	1.031	0.303	0.797	7.69		EGR3	1.061	0.664	1.598	0.11	2.889	1.918	0.985	0.325	0.787	10.614		AMMECR1	0.855	0.496	1.722	0.085	2.351	1.167	1.158	0.247	0.889	6.218
ANKRD10-IT1	0.44	0.281	1.567	0.117	1.553	0.436	1.268	0.205	0.896	2.693		FAM105A	1.232	0.771	1.598	0.11	3.429	2.645	0.919	0.358	0.757	15.545		MGLL	-0.593	0.344	-1.725	0.085	0.553	0.19	-2.354	0.019	0.282	1.084
CTSB	-0.873	0.556	-1.569	0.117	0.418	0.232	-2.506	0.012	0.14	1.243		GART	1.601	1.002	1.598	0.11	4.96	4.97	0.797	0.426	0.696	35.353		COL19A1	0.503	0.292	1.722	0.085	1.653	0.483	1.353	0.176	0.933	2.931
SKP1	-1.025	0.654	-1.567	0.117	0.359	0.235	-2.732	0.006	0.1	1.294		GNA12	-1.54	0.963	-1.599	0.11	0.214	0.207	-3.804	0	0.032	1.416		FOXK2	0.808	0.469	1.724	0.085	2.244	1.052	1.183	0.237	0.896	5.623
CUL1	-1.034	0.66	-1.567	0.117	0.356	0.235	-2.748	0.006	0.098	1.296		HOXA5	1.215	0.76	1.599	0.11	3.369	2.56	0.925	0.355	0.76	14.938		AKAP1	0.702	0.407	1.723	0.085	2.017	0.821	1.238	0.216	0.908	4.481
DHX8	-1.502	0.959	-1.567	0.117	0.223	0.213	-3.641	0	0.034	1.458		KRT33B	1.985	1.242	1.598	0.11	7.28	9.041	0.695	0.487	0.638	83.045		CCDC109B	-0.607	0.352	-1.723	0.085	0.545	0.192	-2.371	0.018	0.273	1.087
SH2D1A	-1.505	0.961	-1.566	0.117	0.222	0.213	-3.644	0	0.034	1.461		NTAN1	-0.765	0.479	-1.598	0.11	0.465	0.223	-2.4	0.016	0.182	1.189		CENPM	0.659	0.383	1.723	0.085	1.934	0.74	1.262	0.207	0.913	4.093
PRMT2	-1.818	1.159	-1.568	0.117	0.162	0.188	-4.45	0	0.017	1.574		PLA2R1	1.214	0.759	1.598	0.11	3.366	2.555	0.926	0.355	0.76	14.906		PAXBP1	0.975	0.565	1.725	0.085	2.652	1.499	1.102	0.271	0.876	8.03
ALS2CL	-3.259	2.081	-1.566	0.117	0.038	0.08	-12.018	0	0.001	2.272		RAC2	-1.224	0.765	-1.599	0.11	0.294	0.225	-3.137	0.002	0.066	1.318		EML3	-1.019	0.592	-1.721	0.085	0.361	0.214	-2.99	0.003	0.113	1.152
RPP14	2.124	1.36	1.562	0.118	8.366	11.377	0.647	0.517	0.582	120.258		SEC62	-1.041	0.651	-1.599	0.11	0.353	0.23	-2.813	0.005	0.099	1.265		RTN4	-0.932	0.541	-1.722	0.085	0.394	0.213	-2.845	0.004	0.136	1.137
ITGA10	2.071	1.325	1.563	0.118	7.932	10.508	0.66	0.509	0.591	106.437		TROVE2	-1.249	0.782	-1.597	0.11	0.287	0.224	-3.179	0.001	0.062	1.329		SLC25A6	0.734	0.426	1.724	0.085	2.082	0.886	1.222	0.222	0.904	4.795
PMFBP1	2.038	1.302	1.565	0.118	7.672	9.989	0.668	0.504	0.598	98.458		TSPYL1	-0.709	0.443	-1.599	0.11	0.492	0.218	-2.327	0.02	0.206	1.174		MAP1B	-0.744	0.434	-1.715	0.086	0.475	0.206	-2.545	0.011	0.203	1.112
INTS12	1.803	1.153	1.564	0.118	6.069	6.997	0.724	0.469	0.633	58.147		UTS2	-0.911	0.571	-1.596	0.11	0.402	0.229	-2.606	0.009	0.131	1.231		SPRR1A	-0.27	0.157	-1.715	0.086	0.763	0.12	-1.968	0.049	0.561	1.039
CDK18	1.386	0.888	1.561	0.118	4	3.552	0.845	0.398	0.702	22.803		ARL3	-0.785	0.493	-1.592	0.111	0.456	0.225	-2.418	0.016	0.174	1.199		NXF3	0.461	0.268	1.717	0.086	1.586	0.426	1.376	0.169	0.937	2.684
ONECUT2	1.132	0.724	1.563	0.118	3.101	2.245	0.936	0.349	0.75	12.813		C1QA	-1.551	0.974	-1.593	0.111	0.212	0.206	-3.817	0	0.031	1.429		GALNT14	-0.588	0.342	-1.718	0.086	0.556	0.19	-2.338	0.019	0.284	1.086
BANF1	1.118	0.714	1.565	0.118	3.058	2.184	0.942	0.346	0.754	12.401		CHD5	1.928	1.21	1.593	0.111	6.874	8.321	0.706	0.48	0.641	73.708		EVI5	-1.678	0.979	-1.715	0.086	0.187	0.183	-4.45	0	0.027	1.271
FABP7	0.759	0.485	1.565	0.118	2.136	1.036	1.097	0.273	0.826	5.525		DDX3X	-0.526	0.33	-1.594	0.111	0.591	0.195	-2.097	0.036	0.31	1.128		ARHGEF10L	-0.84	0.489	-1.719	0.086	0.432	0.211	-2.694	0.007	0.166	1.125
CDC27	-0.612	0.391	-1.564	0.118	0.542	0.212	-2.158	0.031	0.252	1.167		KRR1	-0.513	0.322	-1.593	0.111	0.599	0.193	-2.081	0.037	0.319	1.125		SERPINB5	-0.341	0.199	-1.715	0.086	0.711	0.141	-2.043	0.041	0.482	1.05
HLA-C	-0.629	0.403	-1.562	0.118	0.533	0.215	-2.175	0.03	0.242	1.174		OR2B6	0.904	0.567	1.596	0.111	2.47	1.4	1.05	0.294	0.814	7.502		TIMM8A	1.039	0.605	1.717	0.086	2.825	1.709	1.068	0.286	0.863	9.247
DDX3X	-0.679	0.434	-1.563	0.118	0.507	0.22	-2.237	0.025	0.217	1.188		PPP3CC	-0.876	0.549	-1.595	0.111	0.416	0.229	-2.552	0.011	0.142	1.222		TFAP4	0.73	0.425	1.719	0.086	2.075	0.881	1.22	0.222	0.903	4.77
WIPI1	-1.477	0.946	-1.561	0.118	0.228	0.216	-3.573	0	0.036	1.458		PREPL	-1.505	0.944	-1.594	0.111	0.222	0.21	-3.711	0	0.035	1.413		RMND1	1.05	0.612	1.716	0.086	2.858	1.75	1.062	0.288	0.861	9.487
TMEM194A	-1.513	0.968	-1.564	0.118	0.22	0.213	-3.66	0	0.033	1.467		RHOQ	-0.86	0.539	-1.595	0.111	0.423	0.228	-2.527	0.011	0.147	1.217		C7orf49	1.009	0.588	1.716	0.086	2.744	1.613	1.081	0.28	0.866	8.688
NOC3L	-1.569	1.002	-1.565	0.118	0.208	0.209	-3.791	0	0.029	1.486		RNF38	-1.071	0.673	-1.592	0.111	0.343	0.231	-2.851	0.004	0.092	1.281		YTHDF2	1.416	0.826	1.715	0.086	4.122	3.405	0.917	0.359	0.817	20.804
MAGED1	-2.127	1.361	-1.563	0.118	0.119	0.162	-5.428	0	0.008	1.716		SDHD	-1.064	0.668	-1.592	0.111	0.345	0.231	-2.839	0.005	0.093	1.279		KEAP1	1.172	0.682	1.719	0.086	3.228	2.201	1.013	0.311	0.849	12.28
TRAF3IP2	-2.859	1.83	-1.562	0.118	0.057	0.105	-8.983	0	0.002	2.071		SSBP3	-1.419	0.889	-1.595	0.111	0.242	0.215	-3.521	0	0.042	1.383		ADI1	0.862	0.502	1.718	0.086	2.368	1.189	1.151	0.25	0.886	6.334
PALM	-3.02	1.93	-1.565	0.118	0.049	0.094	-10.101	0	0.001	2.142		TKT	2.191	1.376	1.592	0.111	8.943	12.31	0.645	0.519	0.602	132.78		RECK	-1.103	0.645	-1.71	0.087	0.332	0.214	-3.121	0.002	0.094	1.175
HSPBP1	2.578	1.653	1.56	0.119	13.176	21.784	0.559	0.576	0.516	336.597		TRIM38	-0.691	0.433	-1.595	0.111	0.501	0.217	-2.298	0.022	0.214	1.171		MYO7A	-0.848	0.495	-1.713	0.087	0.428	0.212	-2.696	0.007	0.162	1.13
RBPJL	2.239	1.438	1.557	0.119	9.388	13.503	0.621	0.534	0.56	157.341		TSR3	1.353	0.849	1.594	0.111	3.871	3.286	0.874	0.382	0.733	20.433		ITPKC	-0.979	0.571	-1.714	0.087	0.376	0.215	-2.909	0.004	0.123	1.151
RIMBP2	2.215	1.42	1.56	0.119	9.158	13.004	0.627	0.53	0.566	148.083		VWA5A	2.426	1.521	1.595	0.111	11.313	17.203	0.599	0.549	0.574	222.827		RGS5	-0.486	0.284	-1.71	0.087	0.615	0.175	-2.202	0.028	0.352	1.074
FLRT1	1.75	1.121	1.561	0.119	5.756	6.453	0.737	0.461	0.639	51.817		ZHX3	1.177	0.738	1.596	0.111	3.246	2.395	0.938	0.348	0.764	13.783		TIPIN	1.058	0.618	1.711	0.087	2.88	1.781	1.056	0.291	0.857	9.675
CD5L	1.636	1.051	1.558	0.119	5.136	5.396	0.767	0.443	0.655	40.261		C6orf10	1.024	0.643	1.591	0.112	2.783	1.79	0.996	0.319	0.789	9.818		HEATR1	1.024	0.598	1.712	0.087	2.784	1.665	1.072	0.284	0.862	8.989
SHC3	1.58	1.013	1.56	0.119	4.855	4.916	0.784	0.433	0.667	35.333		CHMP2A	1.433	0.903	1.587	0.112	4.19	3.782	0.843	0.399	0.714	24.576		CHPF	-0.754	0.44	-1.711	0.087	0.471	0.207	-2.554	0.011	0.199	1.116
SYNE2	-0.647	0.415	-1.558	0.119	0.524	0.217	-2.191	0.028	0.232	1.181		CRY1	-1.655	1.042	-1.588	0.112	0.191	0.199	-4.062	0	0.025	1.473		CHST15	0.675	0.394	1.714	0.087	1.964	0.773	1.246	0.213	0.908	4.249
SUPT4H1	-0.672	0.431	-1.561	0.119	0.51	0.22	-2.226	0.026	0.219	1.188		GOLPH3	-1.363	0.858	-1.588	0.112	0.256	0.22	-3.389	0.001	0.048	1.376		SLMO2	0.997	0.583	1.712	0.087	2.711	1.579	1.083	0.279	0.865	8.493
SRSF5	-0.693	0.445	-1.558	0.119	0.5	0.223	-2.247	0.025	0.209	1.196		GPR182	-1.375	0.866	-1.587	0.112	0.253	0.219	-3.411	0.001	0.046	1.381		EIF3F	0.836	0.489	1.709	0.087	2.307	1.129	1.158	0.247	0.884	6.02
ENY2	-1.135	0.729	-1.558	0.119	0.321	0.234	-2.898	0.004	0.077	1.341		IFNA17	0.828	0.522	1.588	0.112	2.29	1.195	1.08	0.28	0.823	6.367		CKS1B	0.668	0.39	1.714	0.087	1.951	0.761	1.25	0.211	0.908	4.19
PARP8	-1.252	0.803	-1.56	0.119	0.286	0.23	-3.111	0.002	0.059	1.379		INTS8	-1.719	1.082	-1.589	0.112	0.179	0.194	-4.233	0	0.022	1.493		PRB3	0.443	0.26	1.705	0.088	1.557	0.405	1.377	0.168	0.936	2.591
TOMM70A	-1.291	0.827	-1.56	0.119	0.275	0.228	-3.186	0.001	0.054	1.392		ODF2	1.575	0.992	1.589	0.112	4.832	4.791	0.8	0.424	0.692	33.742		AKR1B10	-0.453	0.265	-1.707	0.088	0.636	0.169	-2.16	0.031	0.378	1.069
SCO2	-1.311	0.84	-1.56	0.119	0.27	0.227	-3.225	0.001	0.052	1.399		PIK3R1	-0.928	0.583	-1.591	0.112	0.395	0.231	-2.623	0.009	0.126	1.24		NAP1L2	-0.849	0.498	-1.704	0.088	0.428	0.213	-2.684	0.007	0.161	1.136
ABHD2	-1.904	1.222	-1.558	0.119	0.149	0.182	-4.674	0	0.014	1.634		POLRMT	-2.254	1.419	-1.589	0.112	0.105	0.149	-6.012	0	0.007	1.693		MFAP4	-0.291	0.171	-1.706	0.088	0.747	0.128	-1.98	0.048	0.535	1.044
C10orf2	-2.449	1.573	-1.557	0.119	0.086	0.136	-6.726	0	0.004	1.883		RALGAPB	-0.881	0.555	-1.587	0.112	0.414	0.23	-2.547	0.011	0.139	1.23		STAM	-2.002	1.172	-1.708	0.088	0.135	0.158	-5.462	0	0.014	1.344
ZNF576	2.395	1.541	1.555	0.12	10.974	16.908	0.59	0.555	0.536	224.834		SERPINF1	-0.763	0.48	-1.588	0.112	0.466	0.224	-2.383	0.017	0.182	1.195		PGLYRP4	0.391	0.229	1.704	0.088	1.478	0.339	1.41	0.159	0.943	2.318
RPS6KC1	2.072	1.332	1.556	0.12	7.944	10.58	0.656	0.512	0.584	108.083		UBAC1	0.922	0.58	1.591	0.112	2.515	1.458	1.039	0.299	0.808	7.835		BCS1L	1.136	0.666	1.706	0.088	3.114	2.074	1.019	0.308	0.844	11.49
UPK1A	1.978	1.272	1.555	0.12	7.228	9.192	0.678	0.498	0.598	87.396		ACTL7A	0.689	0.435	1.583	0.113	1.992	0.867	1.144	0.253	0.849	4.673		VPS16	-1.791	1.051	-1.704	0.088	0.167	0.175	-4.753	0	0.021	1.309
NDST3	1.661	1.067	1.556	0.12	5.266	5.621	0.759	0.448	0.65	42.663		ARMCX6	-1.469	0.926	-1.586	0.113	0.23	0.213	-3.612	0	0.037	1.414		CCNB1IP1	0.638	0.374	1.706	0.088	1.893	0.708	1.261	0.207	0.909	3.941
SLC27A2	1.399	0.901	1.553	0.12	4.05	3.649	0.836	0.403	0.693	23.674		ATP5SL	1.718	1.083	1.587	0.113	5.574	6.035	0.758	0.449	0.668	46.539		DDX49	0.988	0.58	1.704	0.088	2.687	1.559	1.082	0.279	0.862	8.378
INSL6	1.04	0.669	1.554	0.12	2.83	1.894	0.966	0.334	0.762	10.51		GABRQ	1.413	0.892	1.584	0.113	4.107	3.661	0.849	0.396	0.715	23.572		SCAMP2	-1.069	0.627	-1.706	0.088	0.343	0.215	-3.053	0.002	0.101	1.172
TPM3	-0.687	0.443	-1.553	0.12	0.503	0.223	-2.233	0.026	0.211	1.197		HDGFRP3	-0.49	0.309	-1.584	0.113	0.613	0.189	-2.044	0.041	0.334	1.123		STRAP	0.61	0.358	1.705	0.088	1.84	0.658	1.277	0.202	0.913	3.709
ZNF91	-0.85	0.546	-1.556	0.12	0.427	0.233	-2.453	0.014	0.146	1.247		MON1B	1.511	0.955	1.583	0.113	4.534	4.328	0.816	0.414	0.698	29.449		SNRPF	0.647	0.379	1.707	0.088	1.91	0.724	1.256	0.209	0.908	4.017
GNAI3	-0.867	0.558	-1.555	0.12	0.42	0.234	-2.476	0.013	0.141	1.253		NFIX	-1.431	0.903	-1.585	0.113	0.239	0.216	-3.525	0	0.041	1.404		CFI	-0.515	0.303	-1.699	0.089	0.597	0.181	-2.222	0.026	0.33	1.083
TXLNG	-1.737	1.117	-1.555	0.12	0.176	0.197	-4.189	0	0.02	1.572		PTPN14	-0.998	0.63	-1.584	0.113	0.369	0.232	-2.719	0.007	0.107	1.267		AFF3	-1.04	0.611	-1.701	0.089	0.354	0.216	-2.992	0.003	0.107	1.171
UBE2H	-1.745	1.122	-1.555	0.12	0.175	0.196	-4.21	0	0.019	1.575		QTRT1	1.801	1.138	1.583	0.113	6.054	6.888	0.734	0.463	0.651	56.289		FMO3	-0.371	0.218	-1.701	0.089	0.69	0.15	-2.059	0.039	0.45	1.058
KIF25-AS1	-2.422	1.558	-1.555	0.12	0.089	0.138	-6.591	0	0.004	1.88		UPF3B	-1.258	0.793	-1.586	0.113	0.284	0.225	-3.175	0.001	0.06	1.346		S100A1	-0.944	0.555	-1.702	0.089	0.389	0.216	-2.83	0.005	0.131	1.154
NAT6	-2.615	1.683	-1.554	0.12	0.073	0.123	-7.526	0	0.003	1.981		CDKN2A	1.451	0.918	1.581	0.114	4.268	3.919	0.834	0.404	0.706	25.808		PLA2R1	-0.686	0.404	-1.699	0.089	0.503	0.203	-2.442	0.015	0.228	1.111
GNG4	-3.065	1.971	-1.555	0.12	0.047	0.092	-10.372	0	0.001	2.22		CRLF1	1.816	1.151	1.578	0.114	6.147	7.073	0.728	0.467	0.645	58.616		STRN	-1.583	0.931	-1.701	0.089	0.205	0.191	-4.159	0	0.033	1.272
TMEM151B	2.676	1.727	1.55	0.121	14.528	25.083	0.539	0.59	0.493	428.376		DAPP1	-0.786	0.497	-1.581	0.114	0.456	0.227	-2.402	0.016	0.172	1.208		DIAPH2	1.091	0.641	1.702	0.089	2.977	1.907	1.036	0.3	0.848	10.45
CDA	1.759	1.136	1.549	0.121	5.807	6.594	0.729	0.466	0.627	53.775		EXOSC1	2.008	1.27	1.581	0.114	7.446	9.457	0.682	0.495	0.618	89.733		RC3H1	-2.428	1.426	-1.702	0.089	0.088	0.126	-7.246	0	0.005	1.444
GNGT1	1.239	0.799	1.551	0.121	3.452	2.758	0.889	0.374	0.721	16.521		FDX1	-1.042	0.66	-1.58	0.114	0.353	0.233	-2.783	0.005	0.097	1.285		SLC25A42	-0.798	0.469	-1.703	0.089	0.45	0.211	-2.607	0.009	0.18	1.128
ARSE	1.106	0.713	1.551	0.121	3.023	2.156	0.938	0.348	0.747	12.233		MLLT10	-1.289	0.816	-1.58	0.114	0.275	0.225	-3.222	0.001	0.056	1.364		NGFR	-0.333	0.196	-1.7	0.089	0.717	0.14	-2.017	0.044	0.489	1.052
FOXE1	0.541	0.349	1.551	0.121	1.718	0.599	1.198	0.231	0.867	3.402		PCGF1	-1.796	1.136	-1.58	0.114	0.166	0.189	-4.421	0	0.018	1.539		KLHL22	-1.391	0.819	-1.699	0.089	0.249	0.204	-3.687	0	0.05	1.238
PTPRC	-0.357	0.23	-1.55	0.121	0.7	0.161	-1.862	0.063	0.446	1.099		PMPCB	-0.725	0.459	-1.579	0.114	0.484	0.222	-2.319	0.02	0.197	1.191		TNFRSF12A	-0.471	0.278	-1.698	0.089	0.624	0.173	-2.169	0.03	0.362	1.075
SEPP1	-0.758	0.489	-1.549	0.121	0.469	0.229	-2.317	0.021	0.18	1.223		REEP4	-1.97	1.247	-1.58	0.114	0.139	0.174	-4.947	0	0.012	1.607		ADM2	0.506	0.298	1.699	0.089	1.659	0.495	1.333	0.182	0.925	2.976
TOP1	-0.757	0.488	-1.552	0.121	0.469	0.229	-2.32	0.02	0.18	1.22		RHPN1-AS1	0.488	0.309	1.582	0.114	1.629	0.503	1.251	0.211	0.89	2.983		OFD1	-1.316	0.774	-1.7	0.089	0.268	0.208	-3.524	0	0.059	1.223
RHOT2	-2.111	1.361	-1.552	0.121	0.121	0.165	-5.335	0	0.008	1.743		STUB1	-2.61	1.65	-1.582	0.114	0.074	0.121	-7.635	0	0.003	1.866		ARHGAP10	0.544	0.32	1.699	0.089	1.722	0.551	1.31	0.19	0.92	3.225
LIPC	1.637	1.059	1.546	0.122	5.141	5.445	0.76	0.447	0.645	40.99		SUCLG1	-1.567	0.992	-1.581	0.114	0.209	0.207	-3.826	0	0.03	1.457		TMX4	-0.635	0.374	-1.7	0.089	0.53	0.198	-2.374	0.018	0.255	1.102
PDE1C	1.553	1.003	1.548	0.122	4.725	4.739	0.786	0.432	0.662	33.739		TGFBR1	1.201	0.76	1.579	0.114	3.323	2.527	0.919	0.358	0.749	14.748		PIKFYVE	0.758	0.447	1.698	0.089	2.135	0.954	1.19	0.234	0.89	5.124
GLRB	1.485	0.961	1.546	0.122	4.416	4.242	0.805	0.421	0.672	29.02		TGM3	1.533	0.969	1.582	0.114	4.63	4.487	0.809	0.418	0.693	30.937		AASDHPPT	1.274	0.75	1.7	0.089	3.577	2.682	0.961	0.337	0.823	15.552
ZG16	1.432	0.927	1.545	0.122	4.187	3.881	0.821	0.411	0.681	25.754		ZCCHC11	-0.902	0.57	-1.582	0.114	0.406	0.231	-2.568	0.01	0.133	1.241		S100A11	-0.717	0.421	-1.702	0.089	0.488	0.206	-2.488	0.013	0.214	1.115
SSSCA1	1.387	0.896	1.548	0.122	4.004	3.587	0.837	0.402	0.691	23.183		CD36	1.536	0.974	1.576	0.115	4.645	4.526	0.805	0.421	0.688	31.362		CPEB3	-1.717	1.014	-1.694	0.09	0.18	0.182	-4.506	0	0.025	1.31
ALG8	1.228	0.794	1.548	0.122	3.415	2.711	0.891	0.373	0.721	16.18		CIAO1	-1.363	0.866	-1.574	0.115	0.256	0.222	-3.359	0.001	0.047	1.396		SOCS5	-1.629	0.96	-1.697	0.09	0.196	0.188	-4.27	0	0.03	1.287
FPR3	-0.603	0.39	-1.547	0.122	0.547	0.213	-2.123	0.034	0.255	1.175		ETAA1	-0.904	0.574	-1.574	0.115	0.405	0.233	-2.559	0.011	0.131	1.248		ZNF239	-0.599	0.354	-1.695	0.09	0.549	0.194	-2.322	0.02	0.275	1.098
DSG2	-0.797	0.516	-1.547	0.122	0.451	0.232	-2.366	0.018	0.164	1.238		FAM86C1	1.741	1.104	1.578	0.115	5.705	6.297	0.747	0.455	0.656	49.634		NOC3L	1.512	0.893	1.694	0.09	4.536	4.05	0.873	0.383	0.789	26.097
METTL22	-1.625	1.05	-1.548	0.122	0.197	0.207	-3.887	0	0.025	1.54		GCNT2	1.464	0.928	1.577	0.115	4.321	4.011	0.828	0.408	0.701	26.648		ORC5	1.307	0.771	1.695	0.09	3.694	2.847	0.946	0.344	0.815	16.734
C22orf46	-2.176	1.408	-1.545	0.122	0.114	0.16	-5.545	0	0.007	1.794		IL32	-0.855	0.543	-1.574	0.115	0.425	0.231	-2.488	0.013	0.147	1.233		TBL3	1.369	0.809	1.693	0.09	3.932	3.18	0.922	0.356	0.806	19.183
MYH15	1.711	1.111	1.541	0.123	5.535	6.148	0.738	0.461	0.628	48.816		NEUROG3	1.345	0.854	1.575	0.115	3.838	3.278	0.866	0.387	0.72	20.473		TIMM50	1.028	0.607	1.693	0.09	2.795	1.697	1.058	0.29	0.85	9.187
PDE10A	1.6	1.037	1.544	0.123	4.954	5.135	0.77	0.441	0.65	37.782		NME4	-1.461	0.926	-1.578	0.115	0.232	0.215	-3.575	0	0.038	1.425		AP1G1	-1.126	0.664	-1.697	0.09	0.324	0.215	-3.141	0.002	0.088	1.19
MGAT4C	1.59	1.031	1.542	0.123	4.905	5.059	0.772	0.44	0.65	37.033		OR7E2P	-0.893	0.567	-1.576	0.115	0.41	0.232	-2.545	0.011	0.135	1.243		NUP160	1.063	0.626	1.698	0.09	2.896	1.814	1.045	0.296	0.848	9.884
TEX11	1.574	1.02	1.544	0.123	4.825	4.919	0.778	0.437	0.654	35.59		PARP8	-0.896	0.568	-1.578	0.115	0.408	0.232	-2.553	0.011	0.134	1.243		PKP2	0.459	0.271	1.695	0.09	1.582	0.428	1.359	0.174	0.931	2.69
LOX	1.462	0.948	1.541	0.123	4.313	4.09	0.81	0.418	0.672	27.667		RPA2	-1.027	0.652	-1.576	0.115	0.358	0.233	-2.751	0.006	0.1	1.285		PHF1	-0.872	0.514	-1.697	0.09	0.418	0.215	-2.709	0.007	0.153	1.145
ASPA	1.007	0.653	1.541	0.123	2.737	1.788	0.971	0.331	0.76	9.851		SFTPD	-1.999	1.268	-1.576	0.115	0.135	0.172	-5.032	0	0.011	1.627		MLST8	1.006	0.593	1.697	0.09	2.735	1.622	1.07	0.285	0.856	8.744
SERINC1	-0.814	0.528	-1.542	0.123	0.443	0.234	-2.381	0.017	0.158	1.247		SOS1	-0.477	0.303	-1.576	0.115	0.621	0.188	-2.019	0.043	0.343	1.123		NARFL	0.769	0.453	1.696	0.09	2.157	0.978	1.183	0.237	0.887	5.244
KCTD12	-0.998	0.647	-1.543	0.123	0.369	0.238	-2.649	0.008	0.104	1.309		TRPM3	1.126	0.713	1.578	0.115	3.082	2.199	0.947	0.344	0.761	12.476		UBE2V2	1.023	0.604	1.694	0.09	2.781	1.679	1.061	0.289	0.852	9.081
AUTS2	-1.486	0.963	-1.543	0.123	0.226	0.218	-3.551	0	0.034	1.494		UNC13B	1.875	1.19	1.576	0.115	6.522	7.76	0.712	0.477	0.633	67.166		CTDNEP1	-1.137	0.67	-1.698	0.09	0.321	0.215	-3.163	0.002	0.086	1.192
BCL10	-1.655	1.073	-1.543	0.123	0.191	0.205	-3.947	0	0.023	1.565		VAMP5	0.779	0.494	1.577	0.115	2.179	1.076	1.096	0.273	0.828	5.736		TRIP6	0.741	0.437	1.697	0.09	2.098	0.916	1.199	0.231	0.892	4.938
TPRKB	-1.888	1.226	-1.541	0.123	0.151	0.185	-4.576	0	0.014	1.672		CLCN7	2.365	1.504	1.572	0.116	10.643	16.008	0.602	0.547	0.558	202.92		TNFAIP3	0.481	0.283	1.697	0.09	1.617	0.458	1.347	0.178	0.928	2.819
STX10	-2.443	1.585	-1.542	0.123	0.087	0.138	-6.631	0	0.004	1.941		IL4	0.997	0.634	1.572	0.116	2.711	1.72	0.995	0.32	0.782	9.4		CDADC1	1.952	1.155	1.689	0.091	7.04	8.135	0.743	0.458	0.731	67.784
PTGER1	-2.496	1.617	-1.544	0.123	0.082	0.133	-6.889	0	0.003	1.96		KCNC2	0.987	0.628	1.571	0.116	2.682	1.684	0.999	0.318	0.783	9.184		AP4E1	-1.926	1.14	-1.689	0.091	0.146	0.166	-5.139	0	0.016	1.362
C2orf42	2.669	1.736	1.538	0.124	14.43	25.046	0.536	0.592	0.481	433.224		KCNK15	1.762	1.122	1.57	0.116	5.822	6.532	0.738	0.46	0.646	52.494		HELLS	0.77	0.456	1.689	0.091	2.16	0.985	1.178	0.239	0.884	5.279
TLE2	2.278	1.48	1.539	0.124	9.758	14.447	0.606	0.544	0.536	177.647		KLC1	-1.072	0.683	-1.571	0.116	0.342	0.234	-2.816	0.005	0.09	1.304		LMCD1	-0.583	0.344	-1.691	0.091	0.558	0.192	-2.295	0.022	0.284	1.097
MMACHC	2.261	1.469	1.539	0.124	9.591	14.084	0.61	0.542	0.539	170.557		MAFB	-0.77	0.49	-1.573	0.116	0.463	0.227	-2.37	0.018	0.177	1.208		EIF2AK3	-0.998	0.59	-1.69	0.091	0.369	0.218	-2.901	0.004	0.116	1.173
EXO1	2.193	1.424	1.539	0.124	8.96	12.762	0.624	0.533	0.549	146.116		MSRB1	1.026	0.654	1.57	0.116	2.79	1.823	0.982	0.326	0.775	10.044		EIF4G3	-1.05	0.621	-1.692	0.091	0.35	0.217	-2.994	0.003	0.104	1.181
RDH11	2.041	1.328	1.537	0.124	7.702	10.23	0.655	0.512	0.57	104.034		PBXIP1	-1.49	0.949	-1.571	0.116	0.225	0.214	-3.624	0	0.035	1.447		BCOR	-1.375	0.814	-1.689	0.091	0.253	0.206	-3.63	0	0.051	1.247
PRSS16	1.81	1.178	1.537	0.124	6.112	7.201	0.71	0.478	0.607	61.518		PNPLA3	1.528	0.971	1.573	0.116	4.607	4.475	0.806	0.42	0.687	30.918		CADM1	-0.582	0.344	-1.692	0.091	0.559	0.192	-2.296	0.022	0.285	1.096
CHRNA1	1.81	1.177	1.538	0.124	6.109	7.187	0.711	0.477	0.609	61.294		POLDIP2	-1.215	0.774	-1.57	0.116	0.297	0.23	-3.062	0.002	0.065	1.352		MELK	0.807	0.478	1.691	0.091	2.242	1.071	1.16	0.246	0.879	5.716
STXBP5L	1.688	1.096	1.54	0.124	5.406	5.925	0.744	0.457	0.631	46.327		POU2F1	-1.252	0.796	-1.573	0.116	0.286	0.228	-3.138	0.002	0.06	1.36		SH3PXD2A	0.464	0.275	1.688	0.091	1.591	0.438	1.35	0.177	0.928	2.728
HOXA10	1.508	0.98	1.539	0.124	4.519	4.431	0.794	0.427	0.662	30.871		TBC1D12	1.374	0.875	1.571	0.116	3.952	3.458	0.854	0.393	0.711	21.957		KTN1	-1.272	0.752	-1.69	0.091	0.28	0.211	-3.412	0.001	0.064	1.225
SLCO1C1	1.338	0.87	1.539	0.124	3.813	3.316	0.848	0.396	0.694	20.964		TMEM156	1.062	0.675	1.573	0.116	2.893	1.953	0.969	0.332	0.77	10.863		POLD1	0.564	0.334	1.688	0.091	1.757	0.587	1.29	0.197	0.913	3.381
CD40LG	1.189	0.774	1.537	0.124	3.285	2.542	0.899	0.369	0.721	14.969		ATP6V0D1	1.193	0.761	1.568	0.117	3.299	2.511	0.915	0.36	0.742	14.665		ST13	1.022	0.604	1.692	0.091	2.777	1.677	1.06	0.289	0.851	9.069
BMP10	1.139	0.74	1.539	0.124	3.124	2.311	0.919	0.358	0.733	13.319		BAI1	-2.898	1.85	-1.567	0.117	0.055	0.102	-9.269	0	0.001	2.069		ATP5C1	0.973	0.576	1.691	0.091	2.647	1.523	1.081	0.28	0.857	8.177
NAP1L1	-0.328	0.213	-1.539	0.124	0.72	0.154	-1.821	0.069	0.474	1.094		C1QTNF1	-1.294	0.826	-1.567	0.117	0.274	0.226	-3.205	0.001	0.054	1.383		MYBL1	-1.554	0.923	-1.684	0.092	0.211	0.195	-4.043	0	0.035	1.29
CNOT2	-0.89	0.579	-1.537	0.124	0.411	0.238	-2.477	0.013	0.132	1.278		CNTFR	1.934	1.233	1.568	0.117	6.917	8.531	0.694	0.488	0.617	77.572		PLSCR4	-0.88	0.522	-1.685	0.092	0.415	0.217	-2.702	0.007	0.149	1.154
PRPF3	-0.982	0.639	-1.538	0.124	0.374	0.239	-2.615	0.009	0.107	1.31		CRYBB1	1.43	0.913	1.566	0.117	4.18	3.817	0.833	0.405	0.698	25.033		CYP2D6	0.713	0.423	1.686	0.092	2.04	0.863	1.205	0.228	0.89	4.675
COPS8	-1.679	1.09	-1.54	0.124	0.187	0.203	-3.998	0	0.022	1.582		CYTIP	-0.733	0.468	-1.567	0.117	0.48	0.225	-2.312	0.021	0.192	1.202		NRXN1	0.345	0.205	1.684	0.092	1.412	0.289	1.424	0.154	0.945	2.109
PMP22	-2.089	1.359	-1.537	0.124	0.124	0.168	-5.206	0	0.009	1.776		DKK2	1.245	0.793	1.569	0.117	3.471	2.753	0.898	0.369	0.733	16.428		MSRA	-0.788	0.468	-1.683	0.092	0.455	0.213	-2.562	0.01	0.182	1.138
ZNF286A	-2.183	1.419	-1.538	0.124	0.113	0.16	-5.548	0	0.007	1.819		FAM192A	-0.65	0.414	-1.569	0.117	0.522	0.216	-2.21	0.027	0.232	1.176		GUCY1B3	-0.757	0.449	-1.685	0.092	0.469	0.211	-2.52	0.012	0.194	1.131
SHOX	2.095	1.367	1.533	0.125	8.123	11.102	0.642	0.521	0.558	118.309		FBXW11	1.632	1.043	1.566	0.117	5.117	5.335	0.772	0.44	0.663	39.488		MAPK11	-0.808	0.479	-1.687	0.092	0.446	0.213	-2.596	0.009	0.175	1.14
FBXW11	2.048	1.336	1.533	0.125	7.75	10.353	0.652	0.514	0.565	106.27		FZD5	1.102	0.704	1.565	0.117	3.011	2.12	0.949	0.343	0.757	11.971		LSS	0.661	0.392	1.686	0.092	1.937	0.76	1.233	0.217	0.898	4.18
NTNG1	1.643	1.071	1.534	0.125	5.172	5.54	0.753	0.451	0.634	42.207		KLK6	1.361	0.868	1.568	0.117	3.899	3.383	0.857	0.391	0.712	21.357		TMA16	1.117	0.663	1.686	0.092	3.055	2.024	1.015	0.31	0.834	11.195
CDK5R2	1.639	1.07	1.532	0.125	5.151	5.51	0.753	0.451	0.633	41.927		MGAT4C	1.215	0.775	1.566	0.117	3.369	2.613	0.907	0.365	0.737	15.405		CYTL1	-1.153	0.687	-1.678	0.093	0.316	0.217	-3.156	0.002	0.082	1.214
RPP25	1.27	0.827	1.535	0.125	3.561	2.946	0.869	0.385	0.704	18.02		MYO3A	0.758	0.484	1.566	0.117	2.133	1.032	1.098	0.272	0.827	5.505		SCN1B	-0.964	0.574	-1.677	0.093	0.382	0.219	-2.822	0.005	0.124	1.176
ATP1B4	1.242	0.81	1.533	0.125	3.464	2.806	0.878	0.38	0.708	16.949		MYO5C	0.831	0.53	1.567	0.117	2.295	1.217	1.064	0.287	0.812	6.487		PMFBP1	-4.107	2.443	-1.681	0.093	0.016	0.04	-24.469	0	0	1.976
AFP	1.2	0.781	1.535	0.125	3.319	2.593	0.894	0.371	0.718	15.351		TPP1	-1.445	0.923	-1.566	0.117	0.236	0.218	-3.512	0	0.039	1.439		CSGALNACT1	-0.798	0.475	-1.678	0.093	0.45	0.214	-2.569	0.01	0.177	1.143
ZCCHC2	1.19	0.776	1.534	0.125	3.287	2.551	0.897	0.37	0.718	15.042		ADAM2	1.21	0.773	1.565	0.118	3.352	2.591	0.908	0.364	0.737	15.251		CEP76	1.323	0.787	1.682	0.093	3.755	2.953	0.933	0.351	0.804	17.543
TGDS	1.07	0.697	1.536	0.125	2.916	2.032	0.943	0.346	0.744	11.428		ADRA2B	0.709	0.454	1.561	0.118	2.032	0.922	1.118	0.263	0.834	4.947		ZNF821	-1.004	0.598	-1.678	0.093	0.366	0.219	-2.889	0.004	0.113	1.184
PPIG	-0.68	0.443	-1.533	0.125	0.507	0.225	-2.195	0.028	0.213	1.208		AGK	-1.577	1.008	-1.563	0.118	0.207	0.208	-3.806	0	0.029	1.492		C11orf80	-0.659	0.392	-1.682	0.093	0.517	0.203	-2.381	0.017	0.24	1.115
PHF14	-1.332	0.868	-1.535	0.125	0.264	0.229	-3.214	0.001	0.048	1.446		BFSP1	1.689	1.08	1.564	0.118	5.416	5.852	0.755	0.45	0.652	45.015		MTPAP	1.749	1.041	1.68	0.093	5.749	5.984	0.794	0.427	0.747	44.221
PLCG1	-1.667	1.086	-1.536	0.125	0.189	0.205	-3.959	0	0.022	1.585		CALCR	1.203	0.77	1.562	0.118	3.33	2.565	0.908	0.364	0.736	15.068		PPP3CA	-0.891	0.53	-1.682	0.093	0.41	0.217	-2.713	0.007	0.145	1.159
HRSP12	-1.948	1.27	-1.534	0.125	0.142	0.181	-4.739	0	0.012	1.717		CHRD	-2.535	1.62	-1.565	0.118	0.079	0.128	-7.17	0	0.003	1.898		NFATC1	-0.629	0.374	-1.679	0.093	0.533	0.2	-2.337	0.019	0.256	1.111
WDR62	2.933	1.917	1.53	0.126	18.788	36.024	0.494	0.621	0.438	805.256		DGCR6L	1.746	1.118	1.562	0.118	5.731	6.405	0.739	0.46	0.641	51.244		DMXL2	0.608	0.362	1.681	0.093	1.837	0.664	1.26	0.208	0.904	3.731
SHANK2	2.055	1.344	1.529	0.126	7.805	10.487	0.649	0.516	0.561	108.664		EDA	1.12	0.717	1.564	0.118	3.066	2.197	0.94	0.347	0.753	12.488		EHBP1	0.576	0.343	1.68	0.093	1.779	0.61	1.277	0.202	0.908	3.483
LIPF	1.502	0.982	1.53	0.126	4.493	4.412	0.792	0.429	0.655	30.796		FBXL15	2.564	1.638	1.565	0.118	12.984	21.272	0.563	0.573	0.523	322.103		ATP8B2	-0.737	0.438	-1.682	0.093	0.479	0.21	-2.487	0.013	0.203	1.13
KRT1	1.37	0.896	1.529	0.126	3.935	3.525	0.833	0.405	0.68	22.772		LIPF	1.162	0.743	1.564	0.118	3.198	2.377	0.925	0.355	0.745	13.727		CTCF	-1.41	0.84	-1.679	0.093	0.244	0.205	-3.686	0	0.047	1.267
CLSTN3	-1.356	0.886	-1.529	0.126	0.258	0.229	-3.248	0.001	0.045	1.465		MRPL23	2.092	1.339	1.562	0.118	8.103	10.854	0.654	0.513	0.587	111.905		CAMLG	1.07	0.638	1.678	0.093	2.916	1.859	1.03	0.303	0.836	10.173
GLCE	-1.722	1.125	-1.53	0.126	0.179	0.201	-4.083	0	0.02	1.622		RAB33B	1.241	0.795	1.562	0.118	3.46	2.751	0.895	0.371	0.729	16.434		IPO7	0.954	0.567	1.681	0.093	2.596	1.473	1.083	0.279	0.854	7.896
LPCAT1	-2.318	1.515	-1.529	0.126	0.098	0.149	-6.04	0	0.005	1.92		RHOBTB1	1.641	1.051	1.561	0.118	5.159	5.422	0.767	0.443	0.658	40.469		ESYT1	-1.183	0.704	-1.68	0.093	0.306	0.216	-3.217	0.001	0.077	1.218
CDKN1A	-2.525	1.648	-1.532	0.126	0.08	0.132	-6.97	0	0.003	2.026		RIMBP2	1.722	1.101	1.564	0.118	5.593	6.157	0.746	0.456	0.647	48.375		POLR3C	1.09	0.648	1.681	0.093	2.973	1.927	1.024	0.306	0.835	10.591
ABCD3	-2.776	1.816	-1.529	0.126	0.062	0.113	-8.297	0	0.002	2.186		SCN4A	1.725	1.103	1.564	0.118	5.611	6.189	0.745	0.456	0.646	48.739		SUGP2	0.891	0.531	1.68	0.093	2.438	1.293	1.112	0.266	0.862	6.895
FRMD4B	3.021	1.977	1.528	0.127	20.507	40.545	0.481	0.63	0.426	988.11		SPN	-1.289	0.824	-1.564	0.118	0.276	0.227	-3.189	0.001	0.055	1.386		PSMA7	1.351	0.804	1.68	0.093	3.861	3.105	0.921	0.357	0.798	18.678
PTPN21	2.235	1.465	1.526	0.127	9.345	13.687	0.61	0.542	0.53	164.926		SSB	-0.685	0.438	-1.563	0.118	0.504	0.221	-2.245	0.025	0.214	1.19		SLC6A16	-1.837	1.097	-1.675	0.094	0.159	0.175	-4.81	0	0.019	1.368
CUZD1	2.063	1.352	1.526	0.127	7.871	10.643	0.646	0.519	0.556	111.434		TOMM70A	-0.94	0.602	-1.562	0.118	0.391	0.235	-2.592	0.01	0.12	1.271		GATA2	-0.843	0.502	-1.677	0.094	0.431	0.216	-2.632	0.008	0.161	1.153
ZNF232	1.893	1.239	1.527	0.127	6.64	8.229	0.685	0.493	0.585	75.352		UBA6	-0.676	0.432	-1.563	0.118	0.509	0.22	-2.233	0.026	0.218	1.187		SEC14L5	0.847	0.505	1.677	0.094	2.332	1.177	1.131	0.258	0.867	6.271
THAP4	1.815	1.189	1.526	0.127	6.139	7.299	0.704	0.481	0.597	63.113		ZBED5	-0.746	0.477	-1.565	0.118	0.474	0.226	-2.326	0.02	0.186	1.207		SLC18A2	-1.162	0.693	-1.676	0.094	0.313	0.217	-3.167	0.002	0.08	1.218
ST8SIA2	1.594	1.045	1.525	0.127	4.924	5.146	0.762	0.446	0.635	38.186		ZNF23	1.908	1.222	1.561	0.118	6.742	8.24	0.697	0.486	0.614	73.988		MRC2	-0.517	0.309	-1.675	0.094	0.596	0.184	-2.193	0.028	0.326	1.092
ARHGDIB	-0.515	0.338	-1.525	0.127	0.598	0.202	-1.994	0.046	0.308	1.158		AQP3	0.448	0.287	1.561	0.119	1.565	0.449	1.258	0.208	0.892	2.748		DZIP1	0.594	0.355	1.673	0.094	1.812	0.643	1.261	0.207	0.903	3.634
SENP7	-0.763	0.5	-1.525	0.127	0.466	0.233	-2.288	0.022	0.175	1.243		C18orf8	-0.897	0.575	-1.56	0.119	0.408	0.235	-2.525	0.012	0.132	1.259		B3GALT4	-0.784	0.469	-1.673	0.094	0.457	0.214	-2.541	0.011	0.182	1.144
NEMF	-1.05	0.687	-1.528	0.127	0.35	0.24	-2.703	0.007	0.091	1.346		CGGBP1	-0.684	0.439	-1.557	0.119	0.505	0.222	-2.235	0.025	0.213	1.193		BGN	-0.354	0.211	-1.677	0.094	0.702	0.148	-2.012	0.044	0.464	1.062
PIK3R1	-1.217	0.798	-1.525	0.127	0.296	0.236	-2.98	0.003	0.062	1.415		CLP1	1.651	1.058	1.561	0.119	5.212	5.513	0.764	0.445	0.656	41.433		SARS2	0.986	0.588	1.677	0.094	2.681	1.577	1.066	0.286	0.847	8.492
ZXDC	-1.464	0.96	-1.525	0.127	0.231	0.222	-3.46	0.001	0.035	1.519		FUT8	-0.883	0.566	-1.561	0.119	0.413	0.234	-2.508	0.012	0.136	1.253		YARS2	0.712	0.425	1.673	0.094	2.037	0.867	1.197	0.231	0.885	4.69
PQLC3	-1.597	1.047	-1.525	0.127	0.203	0.212	-3.76	0	0.026	1.577		GNB2	-1.327	0.851	-1.56	0.119	0.265	0.226	-3.255	0.001	0.05	1.406		CHERP	1.179	0.705	1.672	0.094	3.25	2.29	0.982	0.326	0.817	12.934
FAM110D	-1.855	1.215	-1.527	0.127	0.157	0.19	-4.437	0	0.014	1.692		LINC00474	0.884	0.566	1.56	0.119	2.42	1.371	1.036	0.3	0.797	7.347		MRPS31	0.982	0.586	1.676	0.094	2.67	1.565	1.067	0.286	0.847	8.42
ACBD4	-2.315	1.517	-1.526	0.127	0.099	0.15	-6.017	0	0.005	1.931		MYLPF	1.075	0.69	1.558	0.119	2.929	2.021	0.955	0.34	0.758	11.321		NUP98	1.299	0.776	1.674	0.094	3.665	2.843	0.937	0.349	0.801	16.768
ACOX3	-2.796	1.831	-1.528	0.127	0.061	0.112	-8.404	0	0.002	2.207		PHB2	-0.717	0.46	-1.559	0.119	0.488	0.224	-2.279	0.023	0.198	1.202		RANGRF	-0.87	0.52	-1.674	0.094	0.419	0.218	-2.669	0.008	0.151	1.16
TMEM14B	-3.075	2.013	-1.528	0.127	0.046	0.093	-10.261	0	0.001	2.388		R3HDM4	1.591	1.02	1.56	0.119	4.909	5.008	0.781	0.435	0.665	36.252		PTRH2	0.889	0.531	1.674	0.094	2.432	1.291	1.109	0.267	0.859	6.884
MST1	-3.265	2.139	-1.526	0.127	0.038	0.082	-11.763	0	0.001	2.531		RAG1	1.272	0.815	1.56	0.119	3.567	2.908	0.883	0.377	0.722	17.629		ICOSLG	0.43	0.256	1.677	0.094	1.537	0.394	1.363	0.173	0.93	2.54
FLT4	3.007	1.975	1.523	0.128	20.235	39.97	0.481	0.63	0.421	971.543		THY1	0.84	0.538	1.559	0.119	2.315	1.247	1.055	0.291	0.806	6.652		GADD45GIP1	0.879	0.525	1.676	0.094	2.409	1.264	1.115	0.265	0.862	6.736
KCTD15	2.612	1.715	1.523	0.128	13.622	23.36	0.54	0.589	0.473	392.585		TMEM176B	-1.224	0.785	-1.559	0.119	0.294	0.231	-3.056	0.002	0.063	1.371		SPRR1B	-0.196	0.118	-1.668	0.095	0.822	0.097	-1.843	0.065	0.653	1.035
RSPH6A	2.36	1.549	1.524	0.128	10.588	16.398	0.585	0.559	0.509	220.334		ZNF43	-1.163	0.746	-1.558	0.119	0.313	0.233	-2.946	0.003	0.072	1.35		TRPC6	0.927	0.556	1.669	0.095	2.527	1.404	1.088	0.277	0.851	7.507
MICU1	2.099	1.38	1.521	0.128	8.156	11.257	0.636	0.525	0.545	121.99		GABRB1	1.08	0.694	1.557	0.12	2.945	2.044	0.952	0.341	0.756	11.474		CRAT	-0.728	0.436	-1.669	0.095	0.483	0.211	-2.454	0.014	0.206	1.135
TCP11	1.719	1.128	1.524	0.128	5.579	6.295	0.727	0.467	0.611	50.929		GPR18	-0.452	0.291	-1.557	0.12	0.636	0.185	-1.969	0.049	0.36	1.124		ETV1	-0.76	0.455	-1.669	0.095	0.468	0.213	-2.499	0.012	0.192	1.142
C3orf36	1.212	0.795	1.524	0.128	3.359	2.672	0.883	0.377	0.707	15.969		HAL	1.255	0.807	1.555	0.12	3.508	2.831	0.886	0.376	0.721	17.063		ZCCHC2	0.888	0.532	1.67	0.095	2.431	1.293	1.106	0.269	0.857	6.896
FUT9	1.128	0.741	1.521	0.128	3.089	2.29	0.912	0.362	0.722	13.211		NAP1L1	-0.254	0.164	-1.555	0.12	0.775	0.127	-1.771	0.077	0.563	1.068		PAWR	0.787	0.472	1.669	0.095	2.198	1.037	1.155	0.248	0.872	5.54
MIS18A	1.116	0.734	1.521	0.128	3.052	2.239	0.916	0.359	0.725	12.853		SGCE	1.478	0.951	1.555	0.12	4.385	4.168	0.812	0.417	0.681	28.251		F2R	-0.627	0.376	-1.668	0.095	0.534	0.201	-2.32	0.02	0.255	1.116
ERAP2	-0.817	0.537	-1.521	0.128	0.442	0.237	-2.353	0.019	0.154	1.266		SLC39A4	-1.552	0.999	-1.554	0.12	0.212	0.212	-3.724	0	0.03	1.5		FASTKD2	1.553	0.929	1.672	0.095	4.725	4.387	0.849	0.396	0.765	29.162
HIGD1A	-1.029	0.675	-1.523	0.128	0.357	0.241	-2.662	0.008	0.095	1.343		SNRPG	-1.373	0.884	-1.553	0.12	0.253	0.224	-3.334	0.001	0.045	1.432		EIF2AK2	0.721	0.432	1.669	0.095	2.056	0.888	1.189	0.234	0.882	4.792
FAT1	-1.182	0.777	-1.52	0.128	0.307	0.238	-2.907	0.004	0.067	1.408		SOX14	0.823	0.53	1.554	0.12	2.276	1.205	1.059	0.29	0.806	6.427		HEBP2	-0.85	0.509	-1.672	0.095	0.427	0.217	-2.636	0.008	0.158	1.158
TOPORS	-1.319	0.867	-1.521	0.128	0.267	0.232	-3.161	0.002	0.049	1.463		SYBU	1.815	1.167	1.555	0.12	6.14	7.166	0.717	0.473	0.623	60.488		TAX1BP1	-1.504	0.9	-1.672	0.095	0.222	0.2	-3.891	0	0.038	1.296
OAT	-2.403	1.577	-1.523	0.128	0.09	0.143	-6.376	0	0.004	1.991		TOP3B	-2.595	1.667	-1.557	0.12	0.075	0.124	-7.435	0	0.003	1.959		CNOT7	1.185	0.71	1.67	0.095	3.271	2.321	0.978	0.328	0.814	13.14
GNRH2	-2.638	1.733	-1.522	0.128	0.071	0.124	-7.493	0	0.002	2.137		TRAPPC8	-0.74	0.476	-1.554	0.12	0.477	0.227	-2.301	0.021	0.188	1.213		EIF4A3	0.936	0.56	1.669	0.095	2.549	1.428	1.084	0.278	0.85	7.644
P4HA1	1.917	1.263	1.518	0.129	6.802	8.593	0.675	0.5	0.572	80.908		ARC	1.496	0.965	1.55	0.121	4.464	4.309	0.804	0.421	0.673	29.602		UXT	0.914	0.548	1.669	0.095	2.494	1.366	1.094	0.274	0.852	7.296
ALOXE3	1.724	1.136	1.517	0.129	5.607	6.371	0.723	0.47	0.605	51.984		CXCL9	-0.158	0.102	-1.55	0.121	0.853	0.087	-1.68	0.093	0.698	1.043		FAM184A	-1.159	0.695	-1.667	0.096	0.314	0.218	-3.144	0.002	0.08	1.226
ZNF510	1.588	1.045	1.519	0.129	4.893	5.114	0.761	0.447	0.631	37.951		DR1	-0.667	0.431	-1.549	0.121	0.513	0.221	-2.202	0.028	0.221	1.194		ASB9	0.473	0.285	1.663	0.096	1.605	0.457	1.325	0.185	0.919	2.803
SH3BGR	1.203	0.792	1.519	0.129	3.329	2.635	0.884	0.377	0.706	15.707		DTYMK	1.834	1.184	1.549	0.121	6.258	7.411	0.71	0.478	0.614	63.736		OLFML3	-0.446	0.268	-1.666	0.096	0.64	0.171	-2.099	0.036	0.379	1.082
ASUN	-1.591	1.047	-1.52	0.129	0.204	0.213	-3.734	0	0.026	1.585		FAM206A	1.394	0.899	1.551	0.121	4.032	3.624	0.837	0.403	0.693	23.472		PANK4	-1.483	0.89	-1.667	0.096	0.227	0.202	-3.829	0	0.04	1.298
TANK	-1.644	1.084	-1.517	0.129	0.193	0.209	-3.853	0	0.023	1.617		FKBP11	-0.902	0.581	-1.553	0.121	0.406	0.236	-2.52	0.012	0.13	1.267		ZNF33B	1.045	0.628	1.664	0.096	2.843	1.785	1.032	0.302	0.83	9.734
ACADM	-2.051	1.35	-1.519	0.129	0.129	0.174	-5.015	0	0.009	1.815		GSTT1	1.164	0.75	1.551	0.121	3.203	2.403	0.917	0.359	0.736	13.936		EIF2B4	-1.614	0.971	-1.662	0.096	0.199	0.193	-4.143	0	0.03	1.335
DHX58	-3.115	2.051	-1.519	0.129	0.044	0.091	-10.499	0	0.001	2.47		KCNN2	1.189	0.767	1.551	0.121	3.285	2.519	0.907	0.364	0.731	14.765		C12orf10	0.812	0.487	1.667	0.096	2.252	1.096	1.142	0.254	0.867	5.847
ZNF512B	3.067	2.026	1.514	0.13	21.472	43.493	0.471	0.638	0.405	1137.73		MFN1	-1.151	0.743	-1.55	0.121	0.316	0.235	-2.909	0.004	0.074	1.356		SSSCA1	0.89	0.535	1.663	0.096	2.435	1.302	1.101	0.271	0.853	6.947
ABCB1	2.431	1.606	1.513	0.13	11.367	18.258	0.568	0.57	0.488	264.77		MYOZ2	1.083	0.698	1.551	0.121	2.952	2.061	0.947	0.344	0.751	11.6		NAP1L4	0.994	0.597	1.666	0.096	2.703	1.614	1.055	0.291	0.839	8.712
DHCR24	2.37	1.566	1.513	0.13	10.692	16.743	0.579	0.563	0.497	230.142		NAV3	1.194	0.77	1.551	0.121	3.3	2.54	0.906	0.365	0.73	14.917		RPS27A	0.674	0.404	1.667	0.096	1.961	0.792	1.213	0.225	0.888	4.329
AHDC1	2.101	1.388	1.514	0.13	8.177	11.35	0.632	0.527	0.538	124.193		OSBPL9	-1.401	0.902	-1.552	0.121	0.246	0.222	-3.389	0.001	0.042	1.445		CD1B	-0.76	0.458	-1.66	0.097	0.468	0.214	-2.486	0.013	0.19	1.148
CBLN1	1.985	1.312	1.513	0.13	7.278	9.55	0.657	0.511	0.556	95.25		PEX13	-2.121	1.369	-1.55	0.121	0.12	0.164	-5.363	0	0.008	1.754		KIF3C	-0.653	0.394	-1.659	0.097	0.521	0.205	-2.34	0.019	0.241	1.126
NAV3	1.501	0.991	1.514	0.13	4.485	4.446	0.784	0.433	0.643	31.306		PLEK2	1.143	0.738	1.549	0.121	3.136	2.315	0.923	0.356	0.738	13.325		FAM198B	-0.653	0.393	-1.66	0.097	0.521	0.205	-2.342	0.019	0.241	1.125
TEX15	1.25	0.826	1.513	0.13	3.49	2.882	0.864	0.388	0.692	17.612		POLR2L	1.036	0.668	1.552	0.121	2.819	1.882	0.966	0.334	0.761	10.432		GALNT3	-0.48	0.289	-1.66	0.097	0.618	0.179	-2.131	0.033	0.351	1.091
TCEB3B	1.247	0.823	1.515	0.13	3.479	2.863	0.866	0.386	0.694	17.452		TACC1	-1.188	0.766	-1.551	0.121	0.305	0.233	-2.978	0.003	0.068	1.367		TGFB3	-0.601	0.362	-1.659	0.097	0.549	0.199	-2.274	0.023	0.27	1.115
IRF4	-0.83	0.549	-1.512	0.13	0.436	0.239	-2.357	0.018	0.149	1.279		TM9SF3	-0.828	0.534	-1.551	0.121	0.437	0.233	-2.415	0.016	0.153	1.244		FOXN1	0.306	0.184	1.659	0.097	1.357	0.25	1.43	0.153	0.946	1.947
ATP5O	-1.311	0.866	-1.514	0.13	0.27	0.233	-3.128	0.002	0.049	1.472		TRPM1	1.169	0.754	1.552	0.121	3.22	2.427	0.915	0.36	0.735	14.105		INTS12	1.5	0.905	1.658	0.097	4.483	4.057	0.858	0.391	0.761	26.42
ALG6	-1.582	1.045	-1.513	0.13	0.206	0.215	-3.696	0	0.026	1.595		ART3	0.811	0.524	1.548	0.122	2.251	1.179	1.061	0.289	0.806	6.285		GLG1	-1.162	0.7	-1.661	0.097	0.313	0.219	-3.141	0.002	0.079	1.232
GNAL	2.358	1.564	1.508	0.131	10.573	16.532	0.579	0.563	0.494	226.513		CD180	-0.293	0.19	-1.547	0.122	0.746	0.141	-1.797	0.072	0.514	1.082		TMEM70	1.053	0.635	1.657	0.097	2.865	1.819	1.025	0.305	0.825	9.946
TGM3	1.926	1.276	1.51	0.131	6.865	8.758	0.67	0.503	0.563	83.666		CERS2	-1.087	0.704	-1.545	0.122	0.337	0.237	-2.795	0.005	0.085	1.339		VEZT	0.897	0.541	1.66	0.097	2.453	1.326	1.096	0.273	0.85	7.078
WDR77	1.682	1.114	1.51	0.131	5.376	5.988	0.731	0.465	0.606	47.698		CYP39A1	0.953	0.616	1.547	0.122	2.593	1.597	0.997	0.319	0.775	8.67		S100A7	-0.241	0.145	-1.659	0.097	0.786	0.114	-1.875	0.061	0.592	1.045
ACTR5	1.436	0.951	1.51	0.131	4.206	4	0.801	0.423	0.652	27.134		DBT	-1.712	1.108	-1.545	0.122	0.181	0.2	-4.096	0	0.021	1.584		POMP	0.989	0.595	1.661	0.097	2.689	1.6	1.055	0.291	0.837	8.634
HEBP2	1.359	0.9	1.511	0.131	3.894	3.504	0.826	0.409	0.668	22.715		DHFR	1.064	0.688	1.547	0.122	2.898	1.993	0.952	0.341	0.753	11.156		VDAC3	0.857	0.516	1.66	0.097	2.356	1.217	1.115	0.265	0.857	6.482
MAGEB2	1.348	0.892	1.511	0.131	3.849	3.432	0.83	0.406	0.67	22.097		LTBP4	2.05	1.325	1.547	0.122	7.767	10.294	0.657	0.511	0.578	104.313		PTGES3	1.06	0.639	1.659	0.097	2.888	1.846	1.022	0.307	0.825	10.11
TAS2R7	1.01	0.669	1.51	0.131	2.746	1.836	0.951	0.342	0.74	10.184		OPRM1	1.495	0.967	1.546	0.122	4.461	4.316	0.802	0.423	0.67	29.71		GAPDH	0.592	0.356	1.661	0.097	1.807	0.643	1.254	0.21	0.899	3.63
KDELR2	-0.515	0.341	-1.512	0.131	0.597	0.204	-1.978	0.048	0.306	1.165		OTUD4	-0.845	0.547	-1.546	0.122	0.429	0.235	-2.43	0.015	0.147	1.254		GPR124	-0.656	0.397	-1.653	0.098	0.519	0.206	-2.336	0.019	0.238	1.129
GLO1	-0.607	0.401	-1.512	0.131	0.545	0.219	-2.079	0.038	0.248	1.197		RABL6	1.881	1.217	1.545	0.122	6.557	7.979	0.696	0.486	0.604	71.194		HABP4	-1.013	0.612	-1.654	0.098	0.363	0.222	-2.863	0.004	0.109	1.206
FAM3C	-0.884	0.585	-1.511	0.131	0.413	0.242	-2.428	0.015	0.131	1.301		SMAD2	-0.536	0.346	-1.546	0.122	0.585	0.203	-2.044	0.041	0.297	1.154		RCN3	-0.61	0.369	-1.654	0.098	0.543	0.201	-2.279	0.023	0.263	1.12
ZNF506	-0.979	0.648	-1.51	0.131	0.376	0.244	-2.564	0.01	0.105	1.339		ST3GAL2	-1.348	0.873	-1.545	0.122	0.26	0.227	-3.267	0.001	0.047	1.437		GLIPR1	-0.639	0.386	-1.653	0.098	0.528	0.204	-2.314	0.021	0.248	1.126
TAS2R16	-1.297	0.858	-1.511	0.131	0.273	0.235	-3.096	0.002	0.051	1.471		VAX2	-1.458	0.943	-1.546	0.122	0.233	0.22	-3.495	0	0.037	1.478		MGAT4B	-1.113	0.673	-1.655	0.098	0.328	0.221	-3.039	0.002	0.088	1.228
AP3B1	-1.308	0.866	-1.511	0.131	0.27	0.234	-3.12	0.002	0.05	1.474		YTHDF3	-0.955	0.618	-1.546	0.122	0.385	0.238	-2.589	0.01	0.115	1.291		GARS	0.713	0.431	1.654	0.098	2.04	0.88	1.182	0.237	0.876	4.751
SCAMP5	-3.319	2.195	-1.512	0.131	0.036	0.079	-12.129	0	0	2.675		GALNT11	-1.434	0.929	-1.543	0.123	0.238	0.222	-3.438	0.001	0.039	1.473		OAS2	0.44	0.266	1.657	0.098	1.553	0.413	1.34	0.18	0.923	2.614
PLK2	2.027	1.347	1.505	0.132	7.592	10.227	0.645	0.519	0.542	106.399		GPR137	2.485	1.613	1.541	0.123	12.007	19.368	0.568	0.57	0.509	283.457		U2AF1	1.204	0.728	1.654	0.098	3.334	2.427	0.962	0.336	0.8	13.887
PNLIPRP1	1.701	1.13	1.505	0.132	5.478	6.191	0.723	0.47	0.598	50.19		KLHL25	-2.79	1.808	-1.543	0.123	0.061	0.111	-8.456	0	0.002	2.124		ANXA2P2	-2.924	1.77	-1.651	0.099	0.054	0.095	-9.945	0	0.002	1.727
WT1-AS	1.455	0.966	1.506	0.132	4.283	4.136	0.794	0.427	0.645	28.435		LMX1B	-2.688	1.742	-1.543	0.123	0.068	0.118	-7.866	0	0.002	2.066		LDB2	-0.887	0.538	-1.649	0.099	0.412	0.222	-2.654	0.008	0.144	1.182
HAPLN1	1.384	0.92	1.505	0.132	3.991	3.67	0.815	0.415	0.658	24.203		MANF	-1.013	0.658	-1.541	0.123	0.363	0.239	-2.668	0.008	0.1	1.318		CRYBG3	-0.845	0.512	-1.65	0.099	0.43	0.22	-2.594	0.009	0.157	1.172
DUSP10	-1.181	0.783	-1.508	0.132	0.307	0.24	-2.882	0.004	0.066	1.425		MTO1	2.03	1.315	1.543	0.123	7.611	10.013	0.66	0.509	0.578	100.28		THAP9	1.682	1.019	1.651	0.099	5.375	5.475	0.799	0.424	0.73	39.58
FEM1B	-1.217	0.808	-1.506	0.132	0.296	0.239	-2.942	0.003	0.061	1.442		ONECUT2	0.894	0.581	1.54	0.123	2.446	1.42	1.018	0.309	0.784	7.633		RAPGEF2	-1.177	0.713	-1.65	0.099	0.308	0.22	-3.147	0.002	0.076	1.247
P2RY2	-1.861	1.234	-1.507	0.132	0.156	0.192	-4.397	0	0.014	1.748		PFN1	-0.236	0.153	-1.542	0.123	0.79	0.121	-1.739	0.082	0.585	1.066		LDLRAD4	-0.833	0.505	-1.65	0.099	0.435	0.219	-2.575	0.01	0.162	1.169
ERCC3	-2.077	1.38	-1.504	0.132	0.125	0.173	-5.055	0	0.008	1.875		PTPN12	-0.509	0.33	-1.544	0.123	0.601	0.198	-2.013	0.044	0.315	1.147		PLA2G3	0.331	0.201	1.647	0.099	1.392	0.28	1.403	0.161	0.939	2.064
ACAD10	2.593	1.727	1.501	0.133	13.376	23.106	0.536	0.592	0.453	395.097		RTN4	-1.393	0.904	-1.541	0.123	0.248	0.224	-3.349	0.001	0.042	1.46		FARP2	-0.89	0.54	-1.65	0.099	0.41	0.222	-2.661	0.008	0.142	1.182
NR2E3	1.971	1.31	1.504	0.133	7.176	9.401	0.657	0.511	0.55	93.559		SMARCA2	-0.501	0.325	-1.541	0.123	0.606	0.197	-2.001	0.045	0.321	1.146		HFE	-0.463	0.281	-1.65	0.099	0.629	0.177	-2.098	0.036	0.363	1.091
ARHGEF26	1.798	1.197	1.503	0.133	6.04	7.23	0.697	0.486	0.578	63.079		TAX1BP1	-0.633	0.411	-1.54	0.123	0.531	0.218	-2.149	0.032	0.237	1.188		IL15	0.521	0.316	1.649	0.099	1.684	0.532	1.285	0.199	0.906	3.127
C19orf80	1.616	1.076	1.502	0.133	5.032	5.415	0.745	0.457	0.611	41.468		TNFRSF9	1.16	0.752	1.542	0.123	3.19	2.399	0.913	0.361	0.73	13.931		CCDC9	-1.385	0.84	-1.649	0.099	0.25	0.21	-3.567	0	0.048	1.299
NKX6-1	1.401	0.932	1.504	0.133	4.061	3.784	0.809	0.419	0.654	25.22		ZFHX2	1.833	1.188	1.542	0.123	6.251	7.428	0.707	0.48	0.609	64.18		GATA3	0.536	0.325	1.65	0.099	1.709	0.555	1.277	0.201	0.904	3.23
MYF5	1.126	0.75	1.501	0.133	3.084	2.315	0.901	0.368	0.709	13.425		C1orf56	-1.271	0.825	-1.54	0.124	0.281	0.232	-3.106	0.002	0.056	1.415		DFFA	0.993	0.602	1.648	0.099	2.698	1.625	1.045	0.296	0.829	8.784
UGT2B28	0.98	0.651	1.504	0.133	2.664	1.735	0.959	0.338	0.743	9.549		C5orf22	-1.3	0.844	-1.54	0.124	0.273	0.23	-3.161	0.002	0.052	1.426		PPP1R2	-1.416	0.858	-1.65	0.099	0.243	0.208	-3.635	0	0.045	1.305
TAP1	-0.867	0.577	-1.504	0.133	0.42	0.242	-2.393	0.017	0.136	1.301		CUTA	-1.404	0.913	-1.537	0.124	0.246	0.224	-3.363	0.001	0.041	1.471		TAB2	-1.375	0.833	-1.65	0.099	0.253	0.211	-3.545	0	0.049	1.295
MGAT4A	-1.346	0.896	-1.502	0.133	0.26	0.233	-3.171	0.002	0.045	1.508		MAP2K4	-1.199	0.78	-1.537	0.124	0.302	0.235	-2.968	0.003	0.065	1.391		C10orf10	0.533	0.323	1.649	0.099	1.704	0.551	1.278	0.201	0.904	3.21
HMG20A	-1.627	1.084	-1.501	0.133	0.196	0.213	-3.773	0	0.023	1.644		NAALAD2	1.168	0.758	1.54	0.124	3.215	2.438	0.909	0.364	0.727	14.209		PLSCR1	0.706	0.428	1.652	0.099	2.026	0.867	1.185	0.236	0.876	4.685
LAIR1	-2.11	1.404	-1.502	0.133	0.121	0.17	-5.16	0	0.008	1.901		OSGEP	-1.744	1.133	-1.539	0.124	0.175	0.198	-4.167	0	0.019	1.611		RPL15	0.749	0.454	1.649	0.099	2.114	0.959	1.161	0.246	0.868	5.145
LPPR3	-2.11	1.404	-1.503	0.133	0.121	0.17	-5.163	0	0.008	1.901		PEX3	-1.42	0.922	-1.54	0.124	0.242	0.223	-3.401	0.001	0.04	1.473		CDH6	-1.634	0.993	-1.646	0.1	0.195	0.194	-4.155	0	0.028	1.366
ST3GAL1	-2.671	1.777	-1.503	0.133	0.069	0.123	-7.567	0	0.002	2.254		PHF20L1	-1.048	0.68	-1.54	0.124	0.351	0.239	-2.721	0.007	0.092	1.331		GNAO1	-1.402	0.852	-1.645	0.1	0.246	0.21	-3.594	0	0.046	1.308
HR	-2.923	1.943	-1.504	0.133	0.054	0.104	-9.055	0	0.001	2.426		PRKAA1	-0.902	0.586	-1.538	0.124	0.406	0.238	-2.498	0.012	0.129	1.28		RGS9	-0.915	0.556	-1.647	0.1	0.401	0.223	-2.694	0.007	0.135	1.19
BIN1	2.21	1.474	1.499	0.134	9.115	13.439	0.604	0.546	0.507	163.951		RAI14	-0.812	0.528	-1.537	0.124	0.444	0.235	-2.371	0.018	0.158	1.251		PEX11A	-1.667	1.015	-1.643	0.1	0.189	0.192	-4.235	0	0.026	1.379
TGFBR3	1.842	1.23	1.498	0.134	6.308	7.757	0.684	0.494	0.566	70.256		RPL23AP53	1.338	0.87	1.538	0.124	3.81	3.313	0.848	0.396	0.693	20.95		MAP7	-0.583	0.354	-1.645	0.1	0.558	0.198	-2.233	0.026	0.279	1.118
DTX4	1.722	1.149	1.498	0.134	5.594	6.427	0.715	0.475	0.588	53.174		RUNX1-IT1	-0.47	0.306	-1.537	0.124	0.625	0.191	-1.963	0.05	0.343	1.138		OSMR	-0.486	0.296	-1.644	0.1	0.615	0.182	-2.117	0.034	0.344	1.098
EMCN	1.686	1.125	1.499	0.134	5.4	6.074	0.724	0.469	0.595	48.965		SLBP	-0.872	0.567	-1.539	0.124	0.418	0.237	-2.457	0.014	0.138	1.269		ARMC1	1.219	0.742	1.643	0.1	3.383	2.509	0.95	0.342	0.79	14.478
RRAGC	1.579	1.055	1.497	0.134	4.848	5.113	0.753	0.452	0.614	38.305		TAPBPL	-0.973	0.632	-1.539	0.124	0.378	0.239	-2.603	0.009	0.109	1.305		VRK2	0.421	0.256	1.646	0.1	1.523	0.389	1.344	0.179	0.923	2.513
SLC7A11	1.45	0.969	1.497	0.134	4.265	4.132	0.79	0.429	0.639	28.48		TBX4	1.151	0.748	1.539	0.124	3.161	2.363	0.914	0.36	0.73	13.681		CORO1B	0.748	0.454	1.647	0.1	2.113	0.96	1.159	0.246	0.867	5.148
ZNF385D	1.446	0.965	1.499	0.134	4.247	4.099	0.792	0.428	0.641	28.161		WAPAL	-1.007	0.655	-1.538	0.124	0.365	0.239	-2.654	0.008	0.101	1.318		PCNA	0.959	0.583	1.645	0.1	2.609	1.52	1.058	0.29	0.832	8.176
APOL5	1.381	0.923	1.497	0.134	3.98	3.673	0.811	0.417	0.652	24.29		ZNF286A	-1.588	1.032	-1.539	0.124	0.204	0.211	-3.775	0	0.027	1.544		CHAD	-2.323	1.418	-1.639	0.101	0.098	0.139	-6.496	0	0.006	1.577
CDKN3	1.272	0.849	1.497	0.134	3.566	3.03	0.847	0.397	0.675	18.849		ALPK1	1.835	1.196	1.535	0.125	6.266	7.493	0.703	0.482	0.601	65.287		PHACTR1	-1.377	0.839	-1.641	0.101	0.252	0.212	-3.532	0	0.049	1.307
IRS4	0.808	0.539	1.499	0.134	2.244	1.21	1.028	0.304	0.78	6.458		APPBP2	-1.105	0.721	-1.532	0.125	0.331	0.239	-2.8	0.005	0.081	1.361		EPOR	-1.96	1.193	-1.642	0.101	0.141	0.168	-5.109	0	0.014	1.461
SLMO2	-0.794	0.53	-1.498	0.134	0.452	0.24	-2.288	0.022	0.16	1.277		ATPIF1	-0.914	0.596	-1.535	0.125	0.401	0.239	-2.511	0.012	0.125	1.288		UTP20	0.919	0.56	1.64	0.101	2.507	1.405	1.073	0.283	0.836	7.519
RBL2	-0.855	0.57	-1.5	0.134	0.425	0.242	-2.37	0.018	0.139	1.3		FOXA1	1.052	0.686	1.533	0.125	2.862	1.964	0.948	0.343	0.746	10.982		YEATS2	0.757	0.462	1.639	0.101	2.131	0.984	1.15	0.25	0.862	5.267
ATP2C1	-1.379	0.92	-1.499	0.134	0.252	0.232	-3.229	0.001	0.042	1.528		GMIP	-1.165	0.76	-1.533	0.125	0.312	0.237	-2.903	0.004	0.07	1.383		CES2	-0.788	0.48	-1.64	0.101	0.455	0.219	-2.494	0.013	0.177	1.166
IGF2R	-1.413	0.943	-1.498	0.134	0.243	0.23	-3.294	0.001	0.038	1.547		HCN2	1.269	0.828	1.533	0.125	3.558	2.946	0.868	0.385	0.702	18.031		UBFD1	0.732	0.446	1.642	0.101	2.08	0.927	1.164	0.244	0.868	4.984
HYOU1	-1.457	0.971	-1.5	0.134	0.233	0.226	-3.392	0.001	0.035	1.563		HRSP12	-1.4	0.912	-1.534	0.125	0.247	0.225	-3.348	0.001	0.041	1.474		APIP	0.916	0.559	1.638	0.101	2.5	1.398	1.073	0.283	0.835	7.482
NAE1	-1.519	1.012	-1.5	0.134	0.219	0.222	-3.523	0	0.03	1.593		KRT37	1.687	1.099	1.536	0.125	5.404	5.938	0.742	0.458	0.627	46.56		DIABLO	0.925	0.564	1.64	0.101	2.521	1.422	1.07	0.285	0.835	7.614
GOLPH3	-1.77	1.18	-1.5	0.134	0.17	0.201	-4.13	0	0.017	1.72		PVRL1	0.701	0.457	1.534	0.125	2.015	0.92	1.103	0.27	0.823	4.931		CCPG1	-0.75	0.457	-1.642	0.101	0.472	0.216	-2.446	0.014	0.193	1.156
CEP63	-1.953	1.305	-1.497	0.134	0.142	0.185	-4.637	0	0.011	1.83		SMC3	-0.705	0.46	-1.535	0.125	0.494	0.227	-2.229	0.026	0.201	1.216		LAP3	0.663	0.404	1.642	0.101	1.941	0.784	1.201	0.23	0.88	4.283
P2RX4	-2.209	1.474	-1.499	0.134	0.11	0.162	-5.499	0	0.006	1.973		TUBA8	1.476	0.963	1.533	0.125	4.374	4.211	0.801	0.423	0.663	28.863		VNN1	-0.905	0.553	-1.636	0.102	0.405	0.224	-2.66	0.008	0.137	1.196
SEPHS2	-2.336	1.557	-1.5	0.134	0.097	0.151	-5.996	0	0.005	2.046		UXT	-0.642	0.419	-1.532	0.125	0.526	0.221	-2.149	0.032	0.231	1.196		RHOD	-0.391	0.239	-1.638	0.102	0.676	0.161	-2.004	0.045	0.424	1.08
EXOSC5	-2.655	1.774	-1.497	0.134	0.07	0.125	-7.46	0	0.002	2.272		ZNF614	1.34	0.874	1.533	0.125	3.817	3.336	0.845	0.398	0.689	21.162		PIP5K1B	0.418	0.256	1.635	0.102	1.519	0.389	1.336	0.182	0.92	2.508
TOP3B	-3.392	2.263	-1.499	0.134	0.034	0.076	-12.694	0	0	2.84		ARHGDIB	-0.389	0.254	-1.532	0.126	0.678	0.172	-1.872	0.061	0.412	1.115		ZBTB38	-0.622	0.381	-1.633	0.102	0.537	0.205	-2.265	0.024	0.254	1.133
INTS9	2.729	1.827	1.493	0.135	15.31	27.973	0.512	0.609	0.426	549.804		CRISP2	1.078	0.705	1.53	0.126	2.939	2.071	0.936	0.349	0.738	11.698		RIOK2	1.402	0.857	1.636	0.102	4.065	3.483	0.88	0.379	0.758	21.802
HSPA12A	2.458	1.646	1.493	0.135	11.684	19.237	0.555	0.579	0.464	294.484		CYTH2	1.463	0.956	1.531	0.126	4.321	4.129	0.804	0.421	0.664	28.117		IGBP1	1.159	0.71	1.633	0.102	3.188	2.263	0.967	0.334	0.793	12.814
BDKRB1	1.895	1.267	1.496	0.135	6.656	8.431	0.671	0.502	0.556	79.7		DIO3	1.106	0.724	1.529	0.126	3.024	2.189	0.925	0.355	0.732	12.493		NDUFV1	0.686	0.419	1.637	0.102	1.985	0.832	1.184	0.236	0.873	4.513
GSTCD	1.859	1.245	1.493	0.135	6.414	7.986	0.678	0.498	0.559	73.598		DNA2	1.053	0.689	1.529	0.126	2.866	1.973	0.946	0.344	0.743	11.05		IDH2	0.983	0.6	1.637	0.102	2.672	1.604	1.042	0.297	0.824	8.667
KLK6	1.701	1.138	1.495	0.135	5.48	6.237	0.718	0.473	0.589	50.998		DPY19L1P1	-1.396	0.913	-1.529	0.126	0.248	0.226	-3.328	0.001	0.041	1.482		ALOXE3	-1.917	1.175	-1.632	0.103	0.147	0.173	-4.938	0	0.015	1.47
CLCA1	1.221	0.817	1.494	0.135	3.391	2.772	0.863	0.388	0.683	16.829		FLRT1	1.346	0.88	1.53	0.126	3.843	3.381	0.841	0.4	0.685	21.556		KALRN	-0.648	0.397	-1.631	0.103	0.523	0.208	-2.294	0.022	0.24	1.14
NRGN	0.82	0.549	1.494	0.135	2.269	1.245	1.019	0.308	0.774	6.652		GALK2	1.393	0.912	1.529	0.126	4.029	3.672	0.825	0.41	0.675	24.047		SYCP2	-1.37	0.841	-1.629	0.103	0.254	0.214	-3.489	0	0.049	1.321
USP9X	-0.698	0.468	-1.493	0.135	0.497	0.233	-2.16	0.031	0.199	1.244		HIST1H1T	0.923	0.603	1.531	0.126	2.517	1.517	1	0.317	0.772	8.203		CD160	-1.533	0.939	-1.632	0.103	0.216	0.203	-3.868	0	0.034	1.361
NRBP1	-1.123	0.752	-1.494	0.135	0.325	0.244	-2.76	0.006	0.075	1.419		MICAL2	1.01	0.659	1.532	0.126	2.745	1.809	0.964	0.335	0.754	9.991		ZNF391	-1.051	0.645	-1.629	0.103	0.35	0.226	-2.883	0.004	0.099	1.238
CTSA	-1.249	0.837	-1.493	0.135	0.287	0.24	-2.973	0.003	0.056	1.478		PPEF1	1.031	0.674	1.53	0.126	2.804	1.89	0.955	0.34	0.749	10.505		CDH22	0.505	0.309	1.632	0.103	1.657	0.513	1.281	0.2	0.903	3.039
SAP30BP	-1.507	1.008	-1.495	0.135	0.222	0.223	-3.487	0	0.031	1.597		RASAL1	1.989	1.299	1.531	0.126	7.307	9.491	0.665	0.506	0.573	93.188		CCNT1	1.124	0.69	1.629	0.103	3.076	2.122	0.979	0.328	0.796	11.888
CHMP7	-1.856	1.243	-1.493	0.135	0.156	0.194	-4.344	0	0.014	1.786		SAMD4A	1.949	1.275	1.529	0.126	7.023	8.953	0.673	0.501	0.577	85.446		STIM1	-0.841	0.515	-1.632	0.103	0.431	0.222	-2.559	0.011	0.157	1.184
GGTLC1	-1.941	1.299	-1.493	0.135	0.144	0.187	-4.589	0	0.011	1.834		SMUG1	-1.795	1.171	-1.532	0.126	0.166	0.195	-4.283	0	0.017	1.651		SCD5	0.427	0.262	1.629	0.103	1.532	0.402	1.326	0.185	0.917	2.561
HAUS5	-2.875	1.921	-1.496	0.135	0.056	0.108	-8.705	0	0.001	2.437		TULP3	-0.675	0.441	-1.53	0.126	0.509	0.225	-2.185	0.029	0.214	1.209		OXSR1	1.362	0.835	1.63	0.103	3.903	3.26	0.89	0.373	0.759	20.067
ARSB	2.329	1.563	1.49	0.136	10.271	16.054	0.577	0.564	0.48	219.823		UGGT2	1.342	0.876	1.531	0.126	3.825	3.352	0.843	0.399	0.687	21.312		POLA2	0.676	0.414	1.631	0.103	1.966	0.815	1.186	0.236	0.873	4.428
CYB5R1	2.224	1.491	1.491	0.136	9.24	13.776	0.598	0.55	0.497	171.704		ZBTB6	-0.796	0.52	-1.529	0.126	0.451	0.235	-2.337	0.019	0.163	1.251		ETFB	-0.896	0.55	-1.629	0.103	0.408	0.225	-2.636	0.008	0.139	1.2
CKMT2	1.805	1.212	1.49	0.136	6.083	7.372	0.689	0.491	0.566	65.423		ZNF136	1.097	0.718	1.529	0.126	2.996	2.15	0.928	0.353	0.734	12.226		PEA15	-0.964	0.591	-1.632	0.103	0.381	0.225	-2.747	0.006	0.12	1.214
CDH18	1.583	1.063	1.489	0.136	4.872	5.18	0.747	0.455	0.606	39.156		APOBEC1	0.797	0.521	1.527	0.127	2.218	1.157	1.053	0.292	0.798	6.163		GABARAP	-0.965	0.592	-1.629	0.103	0.381	0.226	-2.742	0.006	0.119	1.217
TPH1	1.408	0.945	1.49	0.136	4.088	3.864	0.799	0.424	0.641	26.066		ASIP	0.816	0.534	1.528	0.127	2.261	1.208	1.044	0.296	0.794	6.442		FAU	0.787	0.483	1.631	0.103	2.197	1.06	1.129	0.259	0.853	5.657
GTPBP8	1.375	0.923	1.489	0.136	3.956	3.652	0.809	0.418	0.647	24.164		ASMT	1.223	0.801	1.527	0.127	3.399	2.723	0.881	0.378	0.707	16.337		HOXC8	0.477	0.294	1.625	0.104	1.611	0.473	1.292	0.196	0.906	2.864
SREK1IP1	1.166	0.782	1.49	0.136	3.209	2.51	0.88	0.379	0.693	14.867		BTD	1.29	0.844	1.527	0.127	3.631	3.066	0.858	0.391	0.694	19		QSER1	0.961	0.591	1.625	0.104	2.614	1.546	1.044	0.296	0.82	8.332
DCN	-0.748	0.502	-1.49	0.136	0.473	0.238	-2.217	0.027	0.177	1.266		C9	1.013	0.664	1.525	0.127	2.753	1.828	0.959	0.338	0.749	10.117		XIAP	-1.793	1.102	-1.627	0.104	0.167	0.183	-4.543	0	0.019	1.443
BIN2	-0.877	0.588	-1.491	0.136	0.416	0.245	-2.386	0.017	0.131	1.318		CANT1	2.094	1.372	1.526	0.127	8.113	11.129	0.639	0.523	0.552	119.347		GPX3	-0.463	0.284	-1.628	0.104	0.63	0.179	-2.07	0.038	0.361	1.099
SUB1	-1.213	0.814	-1.49	0.136	0.297	0.242	-2.903	0.004	0.06	1.467		CASZ1	1.779	1.166	1.526	0.127	5.925	6.908	0.713	0.476	0.603	58.228		KDM6B	-0.875	0.538	-1.627	0.104	0.417	0.224	-2.601	0.009	0.145	1.196
RNMT	-2.095	1.407	-1.489	0.136	0.123	0.173	-5.065	0	0.008	1.939		CHST7	0.987	0.646	1.527	0.127	2.682	1.733	0.97	0.332	0.756	9.518		FAM114A1	-0.836	0.513	-1.628	0.104	0.434	0.223	-2.545	0.011	0.158	1.186
PPP1R15A	-2.188	1.466	-1.492	0.136	0.112	0.165	-5.396	0	0.006	1.987		DTNA	1.426	0.934	1.526	0.127	4.16	3.886	0.813	0.416	0.667	25.956		SDCCAG3	0.949	0.584	1.626	0.104	2.584	1.509	1.05	0.294	0.823	8.116
ACOT11	2.649	1.781	1.487	0.137	14.135	25.181	0.522	0.602	0.43	464.18		LRRC40	-1.352	0.887	-1.525	0.127	0.259	0.229	-3.234	0.001	0.046	1.47		SERPINB6	-0.511	0.314	-1.626	0.104	0.6	0.188	-2.122	0.034	0.324	1.111
ACE	2.457	1.654	1.485	0.137	11.672	19.309	0.553	0.58	0.456	298.765		NAGK	-0.974	0.638	-1.527	0.127	0.378	0.241	-2.584	0.01	0.108	1.318		KCNN4	-0.548	0.337	-1.624	0.104	0.578	0.195	-2.163	0.031	0.299	1.12
DOCK5	2.192	1.473	1.488	0.137	8.949	13.178	0.603	0.546	0.499	160.416		PGM1	1.56	1.022	1.526	0.127	4.76	4.867	0.773	0.44	0.642	35.314		JAG2	0.605	0.373	1.624	0.104	1.831	0.682	1.219	0.223	0.882	3.801
FLJ13224	2.17	1.46	1.486	0.137	8.76	12.789	0.607	0.544	0.501	153.177		PLAU	0.83	0.545	1.525	0.127	2.294	1.249	1.036	0.3	0.789	6.671		C6orf106	-1.105	0.679	-1.626	0.104	0.331	0.225	-2.971	0.003	0.087	1.255
POLQ	1.691	1.137	1.488	0.137	5.425	6.167	0.717	0.473	0.584	50.36		RELB	0.848	0.555	1.527	0.127	2.334	1.296	1.029	0.303	0.786	6.932		SREBF2	0.723	0.445	1.625	0.104	2.061	0.917	1.157	0.247	0.862	4.93
PDGFRA	1.601	1.075	1.489	0.137	4.957	5.329	0.742	0.458	0.603	40.773		SSX1	1.078	0.707	1.525	0.127	2.94	2.08	0.933	0.351	0.735	11.76		URB2	0.956	0.589	1.623	0.105	2.6	1.531	1.045	0.296	0.82	8.248
MRPL16	1.51	1.015	1.487	0.137	4.527	4.595	0.767	0.443	0.619	33.107		UGGT1	-1.17	0.767	-1.526	0.127	0.31	0.238	-2.897	0.004	0.069	1.395		ZNF440	0.583	0.36	1.619	0.105	1.792	0.646	1.227	0.22	0.884	3.632
LAMA4	1.506	1.013	1.487	0.137	4.51	4.57	0.768	0.442	0.619	32.864		CLK3	0.959	0.629	1.524	0.128	2.608	1.641	0.98	0.327	0.76	8.95		CHAF1A	0.759	0.469	1.62	0.105	2.136	1.001	1.135	0.256	0.853	5.353
CTAGE1	1.299	0.875	1.485	0.137	3.667	3.208	0.831	0.406	0.66	20.366		DUSP5	1.464	0.962	1.522	0.128	4.322	4.158	0.799	0.424	0.656	28.48		PI3	-0.188	0.116	-1.62	0.105	0.828	0.096	-1.782	0.075	0.66	1.04
SMCP	1.131	0.76	1.489	0.137	3.1	2.356	0.891	0.373	0.699	13.748		FBXO5	0.964	0.633	1.523	0.128	2.622	1.659	0.977	0.328	0.758	9.063		ABCA3	0.323	0.199	1.62	0.105	1.381	0.275	1.385	0.166	0.935	2.04
CD79A	-0.554	0.372	-1.489	0.137	0.575	0.214	-1.989	0.047	0.277	1.192		GLRA2	0.966	0.634	1.522	0.128	2.626	1.666	0.976	0.329	0.757	9.106		VASP	-0.87	0.537	-1.619	0.105	0.419	0.225	-2.582	0.01	0.146	1.201
C19orf53	-0.556	0.374	-1.487	0.137	0.573	0.214	-1.989	0.047	0.275	1.194		GOT2	1.261	0.829	1.522	0.128	3.531	2.926	0.865	0.387	0.696	17.916		CDC123	1.263	0.778	1.623	0.105	3.535	2.75	0.922	0.357	0.77	16.239
PDIA3	-0.669	0.451	-1.485	0.137	0.512	0.231	-2.115	0.034	0.212	1.238		IFT57	-0.916	0.603	-1.52	0.128	0.4	0.241	-2.488	0.013	0.123	1.303		STARD7	1.337	0.824	1.622	0.105	3.807	3.138	0.895	0.371	0.757	19.15
HCLS1	-0.86	0.578	-1.488	0.137	0.423	0.245	-2.359	0.018	0.136	1.314		IL18	-0.756	0.497	-1.521	0.128	0.47	0.233	-2.272	0.023	0.177	1.244		SRSF1	1.595	0.983	1.623	0.105	4.93	4.846	0.811	0.417	0.718	33.844
FAM222B	-1.323	0.891	-1.485	0.137	0.266	0.237	-3.092	0.002	0.046	1.526		MEA1	-1.966	1.291	-1.523	0.128	0.14	0.181	-4.756	0	0.011	1.759		KCNMB3	-1.142	0.706	-1.617	0.106	0.319	0.225	-3.019	0.003	0.08	1.274
ZNF652	-1.491	1.003	-1.487	0.137	0.225	0.226	-3.433	0.001	0.032	1.607		OXR1	-2.065	1.357	-1.522	0.128	0.127	0.172	-5.076	0	0.009	1.812		PLEKHB1	-0.468	0.29	-1.615	0.106	0.626	0.182	-2.06	0.039	0.355	1.105
CUL2	-2.195	1.476	-1.487	0.137	0.111	0.164	-5.406	0	0.006	2.009		PLCL1	1.232	0.808	1.523	0.128	3.427	2.77	0.876	0.381	0.703	16.713		PGAP1	0.543	0.336	1.615	0.106	1.721	0.579	1.247	0.213	0.891	3.327
USP5	-2.464	1.657	-1.487	0.137	0.085	0.141	-6.488	0	0.003	2.191		SH3GL1	1.119	0.736	1.521	0.128	3.061	2.252	0.915	0.36	0.724	12.941		TIMP2	-0.479	0.297	-1.617	0.106	0.619	0.184	-2.074	0.038	0.346	1.107
IP6K1	2.361	1.594	1.482	0.138	10.605	16.899	0.568	0.57	0.467	240.956		SLC25A22	2.405	1.581	1.522	0.128	11.076	17.506	0.576	0.565	0.5	245.308		TAOK2	-1.319	0.816	-1.617	0.106	0.267	0.218	-3.36	0.001	0.054	1.323
PTPRT	2.13	1.438	1.482	0.138	8.418	12.103	0.613	0.54	0.503	140.924		SSX3	1.151	0.757	1.521	0.128	3.163	2.395	0.903	0.367	0.717	13.952		TNPO3	-1.399	0.865	-1.618	0.106	0.247	0.213	-3.529	0	0.045	1.344
KIAA0226L	2	1.349	1.483	0.138	7.391	9.967	0.641	0.521	0.526	103.894		SUV39H2	-1.754	1.152	-1.522	0.128	0.173	0.199	-4.147	0	0.018	1.656		C20orf27	0.753	0.466	1.618	0.106	2.124	0.989	1.136	0.256	0.853	5.292
ZNF214	1.436	0.969	1.483	0.138	4.205	4.074	0.787	0.431	0.63	28.078		TMPRSS15	1.264	0.831	1.521	0.128	3.539	2.94	0.863	0.388	0.694	18.035		GBP2	-0.535	0.331	-1.619	0.106	0.586	0.194	-2.14	0.032	0.306	1.119
SLC17A3	1.31	0.883	1.484	0.138	3.705	3.27	0.827	0.408	0.657	20.892		ANO3	1.243	0.819	1.517	0.129	3.466	2.839	0.869	0.385	0.696	17.262		PMPCB	1.02	0.63	1.618	0.106	2.772	1.746	1.015	0.31	0.806	9.528
HDGF	0.79	0.533	1.483	0.138	2.204	1.175	1.025	0.305	0.776	6.265		ARFGEF1	-0.586	0.386	-1.518	0.129	0.557	0.215	-2.063	0.039	0.261	1.186		SDHB	0.977	0.604	1.618	0.106	2.657	1.604	1.033	0.302	0.814	8.674
CD248	-0.194	0.131	-1.483	0.138	0.824	0.108	-1.637	0.102	0.637	1.064		C14orf105	1.054	0.694	1.518	0.129	2.87	1.993	0.938	0.348	0.736	11.194		PSMD13	1.068	0.66	1.617	0.106	2.909	1.921	0.994	0.32	0.797	10.616
AKAP13	-0.703	0.474	-1.484	0.138	0.495	0.235	-2.153	0.031	0.195	1.253		DPYS	1.1	0.724	1.52	0.129	3.004	2.174	0.922	0.357	0.727	12.409		SLC44A4	-0.283	0.175	-1.614	0.107	0.753	0.132	-1.866	0.062	0.534	1.063
ZNF384	-0.963	0.65	-1.482	0.138	0.382	0.248	-2.491	0.013	0.107	1.365		DSN1	1.396	0.92	1.517	0.129	4.039	3.717	0.818	0.414	0.665	24.527		BMP8B	-1.95	1.21	-1.613	0.107	0.142	0.172	-4.987	0	0.013	1.522
FDX1	-1.314	0.886	-1.482	0.138	0.269	0.238	-3.069	0.002	0.047	1.527		GGNBP2	-0.886	0.584	-1.518	0.129	0.412	0.241	-2.442	0.015	0.131	1.295		HOXA10	0.465	0.289	1.611	0.107	1.593	0.46	1.288	0.198	0.904	2.805
ARHGAP33	-3.059	2.061	-1.484	0.138	0.047	0.097	-9.856	0	0.001	2.666		H6PD	1.691	1.114	1.518	0.129	5.425	6.042	0.732	0.464	0.611	48.139		ERBB3	-0.42	0.26	-1.613	0.107	0.657	0.171	-2.005	0.045	0.395	1.094
PRSS23	2.48	1.678	1.478	0.139	11.941	20.034	0.546	0.585	0.446	319.96		PART1	1.152	0.76	1.516	0.129	3.165	2.404	0.9	0.368	0.714	14.029		MTHFSD	1.78	1.104	1.612	0.107	5.93	6.548	0.753	0.452	0.681	51.644
NFASC	2.382	1.611	1.479	0.139	10.83	17.449	0.563	0.573	0.46	254.731		PLCB1	-1.896	1.25	-1.517	0.129	0.15	0.188	-4.528	0	0.013	1.74		MICU1	-1.358	0.842	-1.612	0.107	0.257	0.217	-3.428	0.001	0.049	1.341
PROZ	1.921	1.297	1.481	0.139	6.831	8.861	0.658	0.511	0.537	86.837		PLCD1	-2.647	1.742	-1.52	0.129	0.071	0.123	-7.531	0	0.002	2.152		RABEP2	-1.081	0.672	-1.61	0.107	0.339	0.228	-2.9	0.004	0.091	1.265
KIF3A	1.737	1.175	1.479	0.139	5.681	6.673	0.702	0.483	0.568	56.779		PNLIPRP2	1.616	1.064	1.52	0.129	5.033	5.353	0.753	0.451	0.626	40.469		LPCAT1	-0.739	0.459	-1.611	0.107	0.478	0.219	-2.384	0.017	0.194	1.174
AVPR1A	1.46	0.987	1.479	0.139	4.307	4.252	0.778	0.437	0.622	29.82		PRDM1	-1.06	0.699	-1.517	0.129	0.346	0.242	-2.7	0.007	0.088	1.363		RNF7	-1.181	0.733	-1.61	0.107	0.307	0.225	-3.078	0.002	0.073	1.292
TMSB10	-0.176	0.119	-1.481	0.139	0.839	0.099	-1.619	0.105	0.665	1.058		SIRT3	-1.571	1.035	-1.518	0.129	0.208	0.215	-3.683	0	0.027	1.581		MAP4	0.813	0.504	1.614	0.107	2.255	1.136	1.104	0.269	0.84	6.053
WSB1	-0.605	0.409	-1.48	0.139	0.546	0.223	-2.033	0.042	0.245	1.217		SLC25A32	-1.123	0.739	-1.519	0.129	0.325	0.24	-2.806	0.005	0.076	1.385		PRPF19	0.868	0.539	1.611	0.107	2.382	1.283	1.077	0.281	0.829	6.844
USP24	-0.921	0.623	-1.478	0.139	0.398	0.248	-2.426	0.015	0.118	1.35		SNRPD1	-0.434	0.286	-1.518	0.129	0.648	0.185	-1.901	0.057	0.37	1.135		TFRC	0.47	0.292	1.61	0.107	1.6	0.467	1.285	0.199	0.903	2.836
PDE3B	-1.026	0.693	-1.48	0.139	0.359	0.249	-2.581	0.01	0.092	1.395		TDO2	1.204	0.794	1.517	0.129	3.334	2.647	0.882	0.378	0.704	15.804		TMPRSS11D	-0.387	0.241	-1.606	0.108	0.679	0.164	-1.96	0.05	0.423	1.089
FYN	-1.502	1.014	-1.481	0.139	0.223	0.226	-3.441	0.001	0.03	1.626		TRAM1	-0.38	0.25	-1.52	0.129	0.684	0.171	-1.849	0.064	0.419	1.117		ABCB1	-0.884	0.549	-1.608	0.108	0.413	0.227	-2.584	0.01	0.141	1.213
BCL2L10	-1.534	1.036	-1.481	0.139	0.216	0.223	-3.512	0	0.028	1.643		UBE2G1	-0.459	0.302	-1.518	0.129	0.632	0.191	-1.927	0.054	0.349	1.143		ZNF174	1.597	0.992	1.61	0.108	4.938	4.899	0.804	0.422	0.706	34.519
NCS1	-1.891	1.279	-1.479	0.139	0.151	0.193	-4.398	0	0.012	1.851		XK	1.058	0.697	1.518	0.129	2.881	2.008	0.936	0.349	0.735	11.294		DPEP1	-0.5	0.311	-1.607	0.108	0.606	0.189	-2.085	0.037	0.329	1.116
SLC24A1	-2.097	1.418	-1.479	0.139	0.123	0.174	-5.034	0	0.008	1.979		C12orf4	-0.884	0.584	-1.515	0.13	0.413	0.241	-2.434	0.015	0.132	1.297		RNF219	1.058	0.658	1.608	0.108	2.881	1.897	0.992	0.321	0.793	10.47
RHBDD3	-2.401	1.622	-1.481	0.139	0.091	0.147	-6.19	0	0.004	2.176		EYA3	-0.904	0.598	-1.512	0.13	0.405	0.242	-2.459	0.014	0.125	1.307		MOAP1	-1.033	0.643	-1.606	0.108	0.356	0.229	-2.813	0.005	0.101	1.256
GFOD2	-2.484	1.677	-1.481	0.139	0.083	0.14	-6.548	0	0.003	2.235		IMPACT	-0.826	0.546	-1.514	0.13	0.438	0.239	-2.353	0.019	0.15	1.276		TRAF5	-0.553	0.344	-1.609	0.108	0.575	0.198	-2.149	0.032	0.293	1.128
KCNK12	1.959	1.326	1.477	0.14	7.091	9.404	0.648	0.517	0.527	95.391		KLK15	-1.634	1.079	-1.515	0.13	0.195	0.21	-3.825	0	0.024	1.616		DHX58	0.789	0.491	1.607	0.108	2.201	1.08	1.111	0.266	0.841	5.76
ADAM18	1.608	1.089	1.477	0.14	4.994	5.438	0.734	0.463	0.591	42.204		NPTXR	-1.729	1.142	-1.515	0.13	0.177	0.203	-4.062	0	0.019	1.662		C1S	-0.37	0.23	-1.609	0.108	0.69	0.159	-1.947	0.051	0.44	1.084
IFT81	1.59	1.078	1.475	0.14	4.903	5.287	0.738	0.46	0.593	40.57		RECK	1.262	0.833	1.515	0.13	3.532	2.941	0.861	0.389	0.691	18.061		STAP2	0.609	0.378	1.609	0.108	1.838	0.695	1.205	0.228	0.876	3.858
ESM1	1.341	0.908	1.477	0.14	3.822	3.471	0.813	0.416	0.645	22.659		ROCK2	-0.842	0.556	-1.512	0.13	0.431	0.24	-2.372	0.018	0.145	1.283		HP1BP3	-1.284	0.798	-1.609	0.108	0.277	0.221	-3.272	0.001	0.058	1.324
RIBC2	1.337	0.906	1.475	0.14	3.806	3.449	0.814	0.416	0.644	22.484		RPL29	-0.361	0.239	-1.514	0.13	0.697	0.166	-1.823	0.068	0.436	1.112		SOD1	0.869	0.541	1.607	0.108	2.385	1.29	1.074	0.283	0.826	6.886
IL22	0.931	0.631	1.474	0.14	2.537	1.602	0.959	0.337	0.736	8.746		SBNO1	-0.774	0.511	-1.515	0.13	0.461	0.236	-2.287	0.022	0.169	1.255		SLC9A5	-4.303	2.684	-1.603	0.109	0.014	0.036	-27.176	0	0	2.603
RPS21	-0.331	0.224	-1.475	0.14	0.719	0.161	-1.748	0.08	0.463	1.115		USO1	-0.711	0.469	-1.516	0.13	0.491	0.23	-2.209	0.027	0.196	1.232		F12	-0.88	0.549	-1.604	0.109	0.415	0.228	-2.572	0.01	0.141	1.216
HIF1A	-0.596	0.404	-1.475	0.14	0.551	0.223	-2.017	0.044	0.249	1.217		ZNF629	1.048	0.692	1.514	0.13	2.852	1.975	0.938	0.348	0.734	11.079		PDLIM2	-0.587	0.366	-1.604	0.109	0.556	0.203	-2.183	0.029	0.271	1.139
RALBP1	-1.18	0.799	-1.477	0.14	0.307	0.246	-2.821	0.005	0.064	1.471		ARMCX4	1.284	0.85	1.511	0.131	3.612	3.07	0.851	0.395	0.683	19.112		DHRS7	-0.556	0.347	-1.602	0.109	0.573	0.199	-2.143	0.032	0.29	1.133
TRIB3	2.049	1.393	1.471	0.141	7.759	10.806	0.626	0.532	0.506	118.915		DOHH	2.131	1.413	1.509	0.131	8.427	11.905	0.624	0.533	0.529	134.349		RAB5B	-1.52	0.95	-1.601	0.109	0.219	0.208	-3.762	0	0.034	1.407
OPRM1	1.857	1.26	1.474	0.141	6.404	8.07	0.67	0.503	0.542	75.694		KIF25-AS1	-1.707	1.131	-1.509	0.131	0.181	0.205	-3.989	0	0.02	1.665		RNPEPL1	-0.96	0.599	-1.603	0.109	0.383	0.229	-2.692	0.007	0.118	1.238
LRRC8B	1.816	1.235	1.47	0.141	6.145	7.587	0.678	0.498	0.546	69.105		KIF3A	1.35	0.893	1.512	0.131	3.857	3.444	0.83	0.407	0.67	22.194		MOCS1	-1.087	0.68	-1.598	0.11	0.337	0.229	-2.889	0.004	0.089	1.279
RAB26	1.774	1.207	1.47	0.141	5.894	7.112	0.688	0.491	0.554	62.726		PHC1	-0.95	0.629	-1.509	0.131	0.387	0.243	-2.519	0.012	0.113	1.328		NAP1L3	-1.852	1.16	-1.596	0.11	0.157	0.182	-4.632	0	0.016	1.525
BTD	1.57	1.067	1.471	0.141	4.807	5.131	0.742	0.458	0.593	38.951		RASL10A	-2.048	1.355	-1.512	0.131	0.129	0.175	-4.986	0	0.009	1.835		IKZF4	-1.117	0.698	-1.599	0.11	0.327	0.229	-2.943	0.003	0.083	1.286
TRPM3	1.369	0.931	1.471	0.141	3.931	3.658	0.801	0.423	0.634	24.357		SLC26A3	1.183	0.783	1.51	0.131	3.264	2.557	0.885	0.376	0.703	15.155		YOD1	-1.51	0.946	-1.597	0.11	0.221	0.209	-3.728	0	0.035	1.41
ASB4	1.232	0.836	1.473	0.141	3.427	2.866	0.847	0.397	0.665	17.648		TOX	-0.847	0.561	-1.509	0.131	0.429	0.241	-2.374	0.018	0.143	1.288		PROX1	0.485	0.304	1.597	0.11	1.625	0.494	1.265	0.206	0.895	2.948
MC2R	1.067	0.725	1.473	0.141	2.907	2.106	0.905	0.365	0.702	12.029		TSC22D4	-2.084	1.382	-1.508	0.131	0.124	0.172	-5.092	0	0.008	1.867		CPPED1	-1.076	0.673	-1.599	0.11	0.341	0.229	-2.873	0.004	0.091	1.275
EIF4A3	1.021	0.693	1.473	0.141	2.777	1.925	0.923	0.356	0.714	10.804		ABCA5	-0.961	0.637	-1.508	0.132	0.383	0.244	-2.532	0.011	0.11	1.334		GFPT1	-1.248	0.781	-1.597	0.11	0.287	0.224	-3.178	0.001	0.062	1.328
ARFGEF1	-0.77	0.523	-1.472	0.141	0.463	0.242	-2.218	0.027	0.166	1.291		ATP5O	-0.954	0.633	-1.506	0.132	0.385	0.244	-2.518	0.012	0.111	1.334		OGG1	-1.125	0.703	-1.6	0.11	0.325	0.228	-2.958	0.003	0.082	1.288
ANXA7	-0.955	0.649	-1.473	0.141	0.385	0.249	-2.467	0.014	0.108	1.371		CDKAL1	0.495	0.329	1.506	0.132	1.64	0.539	1.188	0.235	0.862	3.123		TSPYL2	-0.717	0.449	-1.596	0.11	0.488	0.219	-2.333	0.02	0.203	1.177
POLR2B	-1.146	0.779	-1.47	0.141	0.318	0.248	-2.753	0.006	0.069	1.465		DCSTAMP	1.165	0.774	1.506	0.132	3.206	2.48	0.89	0.374	0.704	14.601		NUCB2	-0.702	0.44	-1.597	0.11	0.495	0.218	-2.315	0.021	0.209	1.173
GRAP2	-1.445	0.982	-1.472	0.141	0.236	0.231	-3.303	0.001	0.034	1.615		FABP7	0.59	0.391	1.508	0.132	1.804	0.706	1.139	0.255	0.838	3.883		AMFR	-0.696	0.436	-1.597	0.11	0.499	0.217	-2.308	0.021	0.212	1.171
SSR4	-1.557	1.056	-1.474	0.141	0.211	0.223	-3.544	0	0.027	1.671		FGF8	-2.14	1.42	-1.508	0.132	0.118	0.167	-5.283	0	0.007	1.901		METAP1	0.889	0.556	1.599	0.11	2.432	1.351	1.06	0.289	0.818	7.225
CTRL	-1.768	1.2	-1.473	0.141	0.171	0.205	-4.049	0	0.016	1.794		GDF2	1.326	0.881	1.506	0.132	3.767	3.317	0.834	0.404	0.67	21.166		FUBP1	1.19	0.744	1.6	0.11	3.288	2.446	0.935	0.35	0.765	14.134
PBXIP1	-1.779	1.207	-1.473	0.141	0.169	0.204	-4.077	0	0.016	1.8		IL37	0.984	0.653	1.507	0.132	2.675	1.747	0.959	0.338	0.744	9.622		IP6K2	1.107	0.693	1.597	0.11	3.025	2.097	0.966	0.334	0.777	11.769
PRX	-2.1	1.428	-1.471	0.141	0.122	0.175	-5.019	0	0.007	2.011		LUC7L	-0.726	0.482	-1.505	0.132	0.484	0.233	-2.211	0.027	0.188	1.245		C11orf58	1.326	0.83	1.599	0.11	3.768	3.126	0.885	0.376	0.741	19.154
INTS8	-2.189	1.488	-1.471	0.141	0.112	0.167	-5.324	0	0.006	2.072		MCPH1	-1.425	0.946	-1.506	0.132	0.241	0.228	-3.336	0.001	0.038	1.537		ACTR2	-1.134	0.709	-1.599	0.11	0.322	0.228	-2.971	0.003	0.08	1.292
ITGB3BP	-2.469	1.676	-1.473	0.141	0.085	0.142	-6.449	0	0.003	2.261		SCP2	-1.875	1.244	-1.507	0.132	0.153	0.191	-4.438	0	0.013	1.755		ATPIF1	0.825	0.516	1.599	0.11	2.282	1.178	1.088	0.276	0.83	6.276
SCAP	-2.984	2.028	-1.471	0.141	0.051	0.103	-9.25	0	0.001	2.696		SERPINA6	-1.449	0.962	-1.506	0.132	0.235	0.226	-3.388	0.001	0.036	1.547		PABPC1	0.722	0.452	1.598	0.11	2.058	0.929	1.138	0.255	0.849	4.986
SERPINF2	-3.139	2.133	-1.471	0.141	0.043	0.092	-10.349	0	0.001	2.836		SLC4A7	-1.143	0.759	-1.505	0.132	0.319	0.242	-2.811	0.005	0.072	1.413		PDIA2	0.516	0.324	1.592	0.111	1.675	0.543	1.244	0.213	0.888	3.162
LEPREL4	2.856	1.947	1.467	0.142	17.392	33.865	0.484	0.628	0.383	790.206		SP2	-1.17	0.777	-1.506	0.132	0.311	0.241	-2.859	0.004	0.068	1.423		ZNF516	0.962	0.605	1.592	0.111	2.618	1.583	1.022	0.307	0.8	8.562
NIPAL3	2.383	1.624	1.467	0.142	10.837	17.603	0.559	0.576	0.449	261.538		TPBG	1.675	1.113	1.505	0.132	5.339	5.941	0.73	0.465	0.603	47.274		TSPAN1	-0.209	0.131	-1.593	0.111	0.811	0.106	-1.771	0.077	0.627	1.049
GCK	2.32	1.582	1.467	0.142	10.173	16.09	0.57	0.569	0.458	225.795		UNC93B1	-1.425	0.946	-1.507	0.132	0.24	0.227	-3.339	0.001	0.038	1.536		DHX32	-1.257	0.79	-1.592	0.111	0.285	0.225	-3.184	0.001	0.061	1.337
DLC1	1.954	1.331	1.467	0.142	7.054	9.391	0.645	0.519	0.519	95.85		ZCCHC14	1.441	0.957	1.505	0.132	4.225	4.045	0.797	0.425	0.647	27.587		PDK2	-1.419	0.891	-1.593	0.111	0.242	0.216	-3.516	0	0.042	1.387
LONRF3	1.678	1.143	1.468	0.142	5.356	6.122	0.712	0.477	0.57	50.315		ZFP64	1.976	1.312	1.506	0.132	7.212	9.46	0.657	0.511	0.552	94.317		PA2G4	0.826	0.518	1.595	0.111	2.283	1.182	1.086	0.278	0.828	6.297
SETD1A	1.404	0.956	1.468	0.142	4.072	3.895	0.789	0.43	0.625	26.543		AHSP	0.658	0.438	1.502	0.133	1.931	0.846	1.1	0.271	0.818	4.558		ISYNA1	0.595	0.373	1.594	0.111	1.813	0.676	1.201	0.23	0.872	3.766
CXCL1	0.41	0.279	1.467	0.142	1.506	0.421	1.203	0.229	0.871	2.604		DNM1L	-0.776	0.516	-1.504	0.133	0.46	0.237	-2.273	0.023	0.167	1.265		ABCG2	-1.237	0.779	-1.587	0.112	0.29	0.226	-3.137	0.002	0.063	1.337
TRAM1	-0.507	0.345	-1.468	0.142	0.603	0.208	-1.911	0.056	0.306	1.185		DYRK2	-0.953	0.634	-1.504	0.133	0.386	0.244	-2.514	0.012	0.111	1.335		TNFSF11	-0.783	0.492	-1.591	0.112	0.457	0.225	-2.413	0.016	0.174	1.199
PHB	-0.802	0.546	-1.468	0.142	0.449	0.245	-2.251	0.024	0.154	1.308		EPS8L1	-2.141	1.425	-1.503	0.133	0.117	0.167	-5.273	0	0.007	1.917		ADCYAP1R1	1.206	0.758	1.591	0.112	3.339	2.531	0.924	0.355	0.756	14.751
CLEC2D	-0.81	0.552	-1.467	0.142	0.445	0.246	-2.26	0.024	0.151	1.313		FAR2	-1.934	1.286	-1.504	0.133	0.145	0.186	-4.599	0	0.012	1.799		CDS1	-0.651	0.409	-1.59	0.112	0.522	0.214	-2.24	0.025	0.234	1.164
ICOSLG	-1.172	0.798	-1.469	0.142	0.31	0.247	-2.794	0.005	0.065	1.479		HLA-DMB	-0.591	0.393	-1.504	0.133	0.554	0.218	-2.05	0.04	0.256	1.196		RTN1	-0.61	0.384	-1.588	0.112	0.543	0.209	-2.188	0.029	0.256	1.154
POLR2G	-1.552	1.057	-1.468	0.142	0.212	0.224	-3.518	0	0.027	1.683		ITIH5	1.603	1.068	1.501	0.133	4.969	5.306	0.748	0.454	0.613	40.292		KCNK1	-0.362	0.228	-1.588	0.112	0.696	0.159	-1.914	0.056	0.445	1.089
C12orf49	-1.777	1.209	-1.47	0.142	0.169	0.204	-4.064	0	0.016	1.808		LONRF3	1.335	0.889	1.501	0.133	3.799	3.377	0.829	0.407	0.665	21.691		MBNL3	-0.848	0.534	-1.588	0.112	0.428	0.229	-2.5	0.012	0.15	1.22
KCNE4	-1.788	1.218	-1.468	0.142	0.167	0.204	-4.086	0	0.015	1.82		MCMBP	-1.048	0.698	-1.502	0.133	0.35	0.245	-2.654	0.008	0.089	1.377		PQLC2	-1.287	0.809	-1.591	0.112	0.276	0.223	-3.241	0.001	0.056	1.348
GPR20	-1.879	1.281	-1.467	0.142	0.153	0.196	-4.33	0	0.012	1.88		PDE4D	1.609	1.069	1.504	0.133	4.996	5.343	0.748	0.455	0.614	40.641		DDX10	1.013	0.637	1.59	0.112	2.754	1.755	0.999	0.318	0.79	9.604
PLK3	2.374	1.622	1.464	0.143	10.745	17.432	0.559	0.576	0.447	258.295		POU2F2	-0.967	0.644	-1.503	0.133	0.38	0.245	-2.534	0.011	0.108	1.342		PRICKLE3	0.957	0.603	1.587	0.112	2.604	1.57	1.022	0.307	0.799	8.49
KRT32	2.249	1.536	1.465	0.143	9.479	14.557	0.582	0.56	0.467	192.285		PRKAR2B	-0.936	0.623	-1.502	0.133	0.392	0.244	-2.487	0.013	0.116	1.33		RHOB	-0.47	0.295	-1.59	0.112	0.625	0.185	-2.029	0.042	0.351	1.116
CEP41	1.766	1.205	1.466	0.143	5.849	7.047	0.688	0.491	0.552	62.033		PTGER1	-1.777	1.184	-1.501	0.133	0.169	0.2	-4.149	0	0.017	1.723		TAF9B	-1.081	0.68	-1.589	0.112	0.339	0.231	-2.862	0.004	0.089	1.287
RTDR1	1.737	1.185	1.466	0.143	5.683	6.736	0.695	0.487	0.557	58.015		RAPGEF4	1.407	0.936	1.504	0.133	4.084	3.821	0.807	0.42	0.653	25.556		TRMT11	1.246	0.784	1.589	0.112	3.475	2.725	0.908	0.364	0.747	16.162
ANPEP	1.621	1.106	1.465	0.143	5.056	5.592	0.725	0.468	0.579	44.177		SMPDL3A	0.592	0.394	1.501	0.133	1.808	0.713	1.133	0.257	0.834	3.916		UTP14A	1.115	0.7	1.591	0.112	3.049	2.135	0.959	0.337	0.772	12.032
DMWD	1.372	0.935	1.466	0.143	3.942	3.687	0.798	0.425	0.63	24.656		SMPX	0.587	0.391	1.501	0.133	1.799	0.704	1.136	0.256	0.836	3.873		METTL2B	0.956	0.601	1.591	0.112	2.6	1.562	1.025	0.306	0.801	8.438
CSN1S1	1.296	0.885	1.465	0.143	3.655	3.234	0.821	0.412	0.645	20.7		TMEM214	-1.981	1.318	-1.504	0.133	0.138	0.182	-4.745	0	0.01	1.825		C1orf174	1.235	0.776	1.591	0.112	3.439	2.67	0.914	0.361	0.751	15.747
DEFB126	0.715	0.488	1.466	0.143	2.045	0.998	1.047	0.295	0.786	5.322		ANXA13	1.071	0.715	1.498	0.134	2.919	2.087	0.919	0.358	0.719	11.855		LMNB2	0.605	0.381	1.588	0.112	1.831	0.697	1.192	0.233	0.868	3.861
CEP290	-1.173	0.802	-1.463	0.143	0.309	0.248	-2.784	0.005	0.064	1.489		ATF3	1.348	0.9	1.497	0.134	3.848	3.464	0.822	0.411	0.659	22.463		AZIN1	0.955	0.601	1.589	0.112	2.598	1.56	1.024	0.306	0.8	8.43
KIFAP3	-1.534	1.047	-1.465	0.143	0.216	0.226	-3.473	0.001	0.028	1.678		BECN1	-1.028	0.686	-1.5	0.134	0.358	0.245	-2.619	0.009	0.093	1.371		EIF4G2	0.972	0.613	1.587	0.112	2.644	1.62	1.015	0.31	0.796	8.783
ATG13	-1.937	1.322	-1.466	0.143	0.144	0.19	-4.495	0	0.011	1.921		KRTAP9-9	0.869	0.58	1.498	0.134	2.384	1.382	1.001	0.317	0.765	7.424		SCML2	0.475	0.3	1.584	0.113	1.608	0.482	1.261	0.207	0.893	2.894
XRCC3	-2.174	1.486	-1.463	0.143	0.114	0.169	-5.246	0	0.006	2.092		NANS	-1.029	0.687	-1.499	0.134	0.357	0.245	-2.619	0.009	0.093	1.372		GPHN	0.986	0.623	1.584	0.113	2.681	1.669	1.007	0.314	0.791	9.082
CACTIN	-2.298	1.569	-1.465	0.143	0.101	0.158	-5.705	0	0.005	2.176		QPRT	1.768	1.179	1.499	0.134	5.857	6.904	0.703	0.482	0.581	59.036		ETV5	-0.479	0.302	-1.585	0.113	0.62	0.187	-2.032	0.042	0.343	1.12
ASTN2	2.457	1.684	1.459	0.144	11.673	19.657	0.543	0.587	0.43	316.623		SASH1	1.373	0.917	1.498	0.134	3.949	3.621	0.814	0.415	0.655	23.825		ADCY6	-0.524	0.33	-1.587	0.113	0.592	0.195	-2.085	0.037	0.31	1.131
GRAMD1C	2.322	1.59	1.46	0.144	10.201	16.221	0.567	0.571	0.452	230.268		SERPINB13	0.62	0.414	1.499	0.134	1.86	0.77	1.117	0.264	0.826	4.185		RAB30	-0.597	0.377	-1.585	0.113	0.55	0.207	-2.169	0.03	0.263	1.151
AGBL3	1.67	1.144	1.46	0.144	5.313	6.079	0.71	0.478	0.564	50.036		SLC38A2	-0.48	0.32	-1.498	0.134	0.619	0.198	-1.923	0.055	0.33	1.159		RRAGC	-1.298	0.818	-1.586	0.113	0.273	0.223	-3.252	0.001	0.055	1.358
NEK11	1.507	1.03	1.463	0.144	4.514	4.652	0.755	0.45	0.599	34.018		TUBB2A	-1.207	0.807	-1.497	0.134	0.299	0.241	-2.907	0.004	0.062	1.453		SLC25A23	-0.677	0.427	-1.584	0.113	0.508	0.217	-2.264	0.024	0.22	1.174
SI	1.504	1.029	1.462	0.144	4.5	4.629	0.756	0.45	0.599	33.785		ZNF550	1.136	0.759	1.497	0.134	3.115	2.365	0.894	0.371	0.703	13.798		TGIF1	-0.844	0.533	-1.585	0.113	0.43	0.229	-2.49	0.013	0.151	1.221
CEACAM1	1.095	0.748	1.463	0.144	2.989	2.237	0.889	0.374	0.689	12.959		BCAR3	1.567	1.049	1.493	0.135	4.79	5.027	0.754	0.451	0.612	37.462		PEPD	-0.868	0.548	-1.583	0.113	0.42	0.23	-2.521	0.012	0.143	1.23
KCNA3	-0.501	0.343	-1.461	0.144	0.606	0.208	-1.896	0.058	0.31	1.187		EFNA3	1.75	1.171	1.495	0.135	5.756	6.739	0.706	0.48	0.58	57.113		KANSL2	0.88	0.555	1.586	0.113	2.412	1.339	1.054	0.292	0.812	7.159
SDAD1	-0.706	0.483	-1.461	0.144	0.494	0.239	-2.122	0.034	0.192	1.273		HCLS1	-0.618	0.414	-1.494	0.135	0.539	0.223	-2.068	0.039	0.239	1.212		CELF1	1.342	0.846	1.587	0.113	3.825	3.235	0.874	0.382	0.729	20.063
RAP1A	-0.909	0.623	-1.46	0.144	0.403	0.251	-2.379	0.017	0.119	1.365		LHX6	1.884	1.259	1.496	0.135	6.581	8.286	0.673	0.501	0.558	77.635		ITGB3BP	0.831	0.524	1.585	0.113	2.295	1.203	1.077	0.282	0.822	6.411
WNT5B	1.985	1.36	1.459	0.145	7.28	9.903	0.634	0.526	0.506	104.724		MAP4K1	-1.159	0.775	-1.496	0.135	0.314	0.243	-2.823	0.005	0.069	1.432		MAP7D1	-0.952	0.601	-1.583	0.113	0.386	0.232	-2.646	0.008	0.119	1.254
MTUS2	1.869	1.283	1.456	0.145	6.483	8.32	0.659	0.51	0.524	80.201		ORMDL2	-1.101	0.736	-1.495	0.135	0.332	0.245	-2.727	0.006	0.079	1.408		UBE2J1	-0.534	0.337	-1.584	0.113	0.586	0.198	-2.094	0.036	0.302	1.135
TNNC1	1.363	0.935	1.458	0.145	3.907	3.653	0.796	0.426	0.625	24.418		RHAG	0.877	0.587	1.494	0.135	2.404	1.412	0.994	0.32	0.76	7.601		ABCA5	-0.664	0.42	-1.581	0.114	0.515	0.216	-2.245	0.025	0.226	1.172
SULT2A1	1.16	0.795	1.459	0.145	3.189	2.535	0.864	0.388	0.671	15.142		RNF208	-1.071	0.716	-1.497	0.135	0.343	0.245	-2.681	0.007	0.084	1.393		FAM63A	-0.674	0.426	-1.583	0.114	0.51	0.217	-2.259	0.024	0.221	1.174
MAP3K1	-0.93	0.638	-1.457	0.145	0.394	0.252	-2.405	0.016	0.113	1.378		TEX15	0.929	0.622	1.493	0.135	2.533	1.576	0.973	0.331	0.748	8.575		PCYT2	1.035	0.654	1.582	0.114	2.816	1.843	0.985	0.324	0.781	10.154
WDR82	-1.284	0.881	-1.456	0.145	0.277	0.244	-2.961	0.003	0.049	1.559		TSHR	-1.431	0.957	-1.495	0.135	0.239	0.229	-3.325	0.001	0.037	1.561		GTF2A1	-1.267	0.802	-1.58	0.114	0.282	0.226	-3.18	0.001	0.058	1.357
AMFR	-2.128	1.46	-1.457	0.145	0.119	0.174	-5.066	0	0.007	2.083		ZBTB1	-0.695	0.466	-1.494	0.135	0.499	0.232	-2.158	0.031	0.2	1.242		CRADD	0.823	0.521	1.58	0.114	2.278	1.187	1.076	0.282	0.82	6.328
GCC1	-2.342	1.606	-1.458	0.145	0.096	0.154	-5.852	0	0.004	2.24		ZFYVE21	1.631	1.091	1.495	0.135	5.11	5.575	0.737	0.461	0.602	43.35		HLA-DQB2	-0.242	0.153	-1.583	0.114	0.785	0.12	-1.79	0.073	0.582	1.059
DFNB31	-2.662	1.828	-1.457	0.145	0.07	0.128	-7.29	0	0.002	2.509		AKAP10	-0.921	0.618	-1.492	0.136	0.398	0.246	-2.449	0.014	0.119	1.335		GORASP1	1.183	0.747	1.582	0.114	3.263	2.438	0.928	0.353	0.754	14.115
TTC40	2.518	1.732	1.453	0.146	12.403	21.488	0.531	0.596	0.416	369.99		E2F5	-1.112	0.747	-1.49	0.136	0.329	0.245	-2.734	0.006	0.076	1.42		HGS	1.189	0.753	1.579	0.114	3.285	2.475	0.923	0.356	0.751	14.379
CCDC86	2.139	1.472	1.453	0.146	8.491	12.503	0.599	0.549	0.474	152.175		EEF1D	-0.916	0.614	-1.493	0.136	0.4	0.246	-2.443	0.015	0.12	1.332		IRF7	0.431	0.273	1.578	0.114	1.539	0.42	1.282	0.2	0.901	2.627
CMA1	1.591	1.094	1.454	0.146	4.907	5.369	0.728	0.467	0.575	41.889		LONP1	1.932	1.297	1.49	0.136	6.903	8.95	0.66	0.51	0.544	87.633		ZFHX4	1.136	0.721	1.575	0.115	3.114	2.246	0.941	0.347	0.758	12.8
MSRA	1.52	1.045	1.455	0.146	4.572	4.776	0.748	0.455	0.59	35.422		MAGOHB	-0.771	0.517	-1.491	0.136	0.462	0.239	-2.247	0.025	0.168	1.275		AKAP7	-0.621	0.394	-1.577	0.115	0.538	0.212	-2.185	0.029	0.249	1.163
PAM16	1.166	0.801	1.455	0.146	3.209	2.571	0.859	0.39	0.667	15.429		MX2	0.713	0.479	1.489	0.136	2.04	0.976	1.065	0.287	0.798	5.212		DYM	1.214	0.77	1.576	0.115	3.368	2.594	0.913	0.361	0.744	15.244
TRIM33	-0.841	0.578	-1.455	0.146	0.431	0.249	-2.282	0.022	0.139	1.339		NHP2	0.926	0.621	1.491	0.136	2.523	1.566	0.973	0.331	0.747	8.517		SERTAD3	-1.208	0.767	-1.575	0.115	0.299	0.229	-3.061	0.002	0.066	1.343
LUC7L	-0.93	0.64	-1.454	0.146	0.395	0.252	-2.399	0.016	0.113	1.382		PHACTR4	-0.815	0.547	-1.492	0.136	0.442	0.242	-2.305	0.021	0.152	1.292		SF3A2	1.106	0.701	1.577	0.115	3.021	2.119	0.954	0.34	0.764	11.944
GOSR1	-1.008	0.693	-1.454	0.146	0.365	0.253	-2.51	0.012	0.094	1.42		RRNAD1	1.876	1.259	1.49	0.136	6.525	8.215	0.673	0.501	0.553	76.949		POLD2	0.627	0.398	1.575	0.115	1.872	0.746	1.17	0.242	0.858	4.086
MFN1	-1.474	1.014	-1.454	0.146	0.229	0.232	-3.322	0.001	0.031	1.67		SETMAR	1.732	1.162	1.49	0.136	5.653	6.571	0.708	0.479	0.579	55.173		CHMP5	0.864	0.548	1.576	0.115	2.372	1.3	1.055	0.291	0.81	6.943
FAM8A1	-1.607	1.105	-1.454	0.146	0.201	0.222	-3.608	0	0.023	1.749		SNTG1	1.213	0.815	1.49	0.136	3.365	2.741	0.863	0.388	0.682	16.608		HNRNPD	1.223	0.776	1.576	0.115	3.398	2.637	0.909	0.363	0.742	15.556
JUND	1.855	1.278	1.451	0.147	6.391	8.17	0.66	0.509	0.522	78.286		SNX27	-1.238	0.83	-1.492	0.136	0.29	0.241	-2.953	0.003	0.057	1.474		PSMA4	1.103	0.7	1.576	0.115	3.012	2.108	0.955	0.34	0.764	11.872
C4orf6	0.665	0.458	1.451	0.147	1.945	0.892	1.06	0.289	0.792	4.776		VPREB1	-1.336	0.896	-1.49	0.136	0.263	0.236	-3.128	0.002	0.045	1.523		TENM4	-0.59	0.375	-1.573	0.116	0.555	0.208	-2.143	0.032	0.266	1.156
HLA-DRB4	-0.385	0.266	-1.449	0.147	0.681	0.181	-1.768	0.077	0.404	1.145		AKAP13	-0.517	0.348	-1.486	0.137	0.596	0.208	-1.946	0.052	0.301	1.179		ACTR3B	0.694	0.441	1.573	0.116	2.002	0.884	1.134	0.257	0.843	4.755
FBXO11	-0.773	0.533	-1.449	0.147	0.462	0.246	-2.186	0.029	0.162	1.313		ANKRD1	0.726	0.489	1.485	0.137	2.066	1.009	1.056	0.291	0.793	5.383		ITPR2	-0.728	0.462	-1.574	0.116	0.483	0.223	-2.315	0.021	0.195	1.195
BMS1	-0.812	0.56	-1.45	0.147	0.444	0.249	-2.237	0.025	0.148	1.331		B3GALT4	1.366	0.919	1.486	0.137	3.92	3.603	0.81	0.418	0.647	23.751		ATF7IP2	0.503	0.32	1.573	0.116	1.653	0.529	1.236	0.216	0.884	3.094
DR1	-0.834	0.575	-1.451	0.147	0.434	0.25	-2.266	0.023	0.141	1.34		CDC14B	1.51	1.015	1.488	0.137	4.527	4.595	0.768	0.443	0.619	33.1		CHEK1	0.828	0.527	1.573	0.116	2.289	1.206	1.069	0.285	0.815	6.426
PTPN6	-0.898	0.62	-1.449	0.147	0.408	0.253	-2.346	0.019	0.121	1.373		CLN3	-1.744	1.174	-1.486	0.137	0.175	0.205	-4.021	0	0.018	1.744		STK38	-0.942	0.598	-1.574	0.116	0.39	0.233	-2.615	0.009	0.121	1.26
GMFG	-1.062	0.731	-1.452	0.147	0.346	0.253	-2.586	0.01	0.082	1.45		COPS6	-1.315	0.885	-1.485	0.137	0.268	0.238	-3.078	0.002	0.047	1.522		SEH1L	0.804	0.511	1.572	0.116	2.234	1.142	1.08	0.28	0.82	6.087
VAMP7	-1.155	0.796	-1.451	0.147	0.315	0.251	-2.731	0.006	0.066	1.499		CYP2W1	-3.406	2.29	-1.487	0.137	0.033	0.076	-12.722	0	0	2.952		IFIT5	0.537	0.341	1.573	0.116	1.71	0.584	1.217	0.223	0.876	3.338
MED4	-1.304	0.9	-1.449	0.147	0.272	0.244	-2.982	0.003	0.047	1.584		FAM8A1	-1.205	0.811	-1.486	0.137	0.3	0.243	-2.882	0.004	0.061	1.469		ELP6	1.146	0.728	1.573	0.116	3.145	2.291	0.936	0.349	0.754	13.113
CTC1	-1.432	0.987	-1.451	0.147	0.239	0.236	-3.228	0.001	0.035	1.653		FOCAD	1.803	1.212	1.487	0.137	6.066	7.351	0.689	0.491	0.564	65.231		CSNK1G2	1.244	0.792	1.572	0.116	3.471	2.748	0.899	0.369	0.736	16.378
BATF3	-1.785	1.232	-1.449	0.147	0.168	0.207	-4.028	0	0.015	1.875		FXYD7	1.273	0.856	1.487	0.137	3.571	3.058	0.841	0.4	0.667	19.126		PPIH	0.711	0.452	1.573	0.116	2.035	0.92	1.126	0.26	0.839	4.935
ACTR6	-1.874	1.293	-1.45	0.147	0.153	0.198	-4.267	0	0.012	1.935		INVS	-1.477	0.992	-1.488	0.137	0.228	0.227	-3.406	0.001	0.033	1.597		PBLD	-1.194	0.761	-1.569	0.117	0.303	0.231	-3.023	0.003	0.068	1.347
FAM66D	-1.933	1.333	-1.45	0.147	0.145	0.193	-4.432	0	0.011	1.975		LECT2	0.964	0.648	1.487	0.137	2.622	1.7	0.954	0.34	0.736	9.346		CNTNAP1	0.665	0.424	1.566	0.117	1.944	0.825	1.144	0.253	0.846	4.467
HTR6	-2.173	1.498	-1.451	0.147	0.114	0.17	-5.199	0	0.006	2.142		NCOA2	-0.8	0.538	-1.487	0.137	0.449	0.242	-2.278	0.023	0.156	1.29		GCFC2	1.131	0.721	1.569	0.117	3.098	2.233	0.94	0.347	0.754	12.722
CDC42EP2	-2.766	1.91	-1.448	0.147	0.063	0.12	-7.799	0	0.001	2.656		NDUFA7	-1.3	0.875	-1.485	0.137	0.273	0.239	-3.05	0.002	0.049	1.515		DAK	0.752	0.48	1.569	0.117	2.122	1.018	1.103	0.27	0.829	5.432
CSTF2	-3.293	2.268	-1.452	0.147	0.037	0.084	-11.425	0	0	3.169		PCSK5	1.328	0.893	1.487	0.137	3.773	3.37	0.823	0.411	0.655	21.727		BRE	-1.171	0.748	-1.566	0.117	0.31	0.232	-2.975	0.003	0.072	1.343
SLC5A4	1.941	1.343	1.445	0.148	6.965	9.355	0.638	0.524	0.501	96.867		PKD2L2	1.518	1.021	1.486	0.137	4.562	4.658	0.765	0.444	0.617	33.757		SZT2	-1.238	0.788	-1.57	0.117	0.29	0.229	-3.104	0.002	0.062	1.36
CCL17	1.619	1.118	1.448	0.148	5.046	5.643	0.717	0.473	0.564	45.161		SORBS2	1.588	1.068	1.487	0.137	4.893	5.224	0.745	0.456	0.603	39.672		ICAM5	0.264	0.168	1.567	0.117	1.302	0.219	1.377	0.169	0.936	1.811
NCAM2	1.42	0.98	1.448	0.148	4.136	4.055	0.773	0.439	0.606	28.249		USPL1	-0.818	0.55	-1.487	0.137	0.441	0.243	-2.301	0.021	0.15	1.297		HECTD3	-1.197	0.765	-1.566	0.117	0.302	0.231	-3.023	0.003	0.067	1.351
SMAD2	-0.703	0.487	-1.445	0.148	0.495	0.241	-2.097	0.036	0.191	1.285		AP5S1	-1.49	1.003	-1.485	0.138	0.225	0.226	-3.426	0.001	0.032	1.61		MAU2	1.509	0.964	1.566	0.117	4.524	4.359	0.808	0.419	0.684	29.906
LYST	-1.104	0.763	-1.446	0.148	0.332	0.253	-2.64	0.008	0.074	1.48		ARL6IP5	-0.902	0.609	-1.482	0.138	0.406	0.247	-2.407	0.016	0.123	1.338		TOM1L1	0.602	0.385	1.566	0.117	1.826	0.703	1.176	0.24	0.859	3.882
SP2	-1.521	1.051	-1.447	0.148	0.219	0.23	-3.402	0.001	0.028	1.714		CELF2	-0.73	0.493	-1.482	0.138	0.482	0.237	-2.183	0.029	0.184	1.265		GFM1	1.22	0.779	1.567	0.117	3.388	2.639	0.905	0.365	0.736	15.591
NCF4	-1.552	1.073	-1.446	0.148	0.212	0.227	-3.467	0.001	0.026	1.735		DHX16	1.546	1.043	1.483	0.138	4.692	4.892	0.755	0.45	0.608	36.212		WDR74	0.846	0.54	1.567	0.117	2.33	1.257	1.057	0.29	0.809	6.71
AGK	-1.951	1.35	-1.445	0.148	0.142	0.192	-4.471	0	0.01	2.003		FBXL8	1.304	0.88	1.482	0.138	3.685	3.243	0.828	0.408	0.657	20.679		ATP5SL	1.214	0.774	1.569	0.117	3.367	2.605	0.909	0.364	0.739	15.34
SLC12A9	-2.642	1.824	-1.448	0.148	0.071	0.13	-7.151	0	0.002	2.543		FHIT	1.523	1.026	1.484	0.138	4.587	4.706	0.762	0.446	0.614	34.269		LSM6	0.789	0.503	1.569	0.117	2.202	1.108	1.085	0.278	0.822	5.903
WDR18	-2.948	2.036	-1.448	0.148	0.052	0.107	-8.871	0	0.001	2.838		FYB	-0.416	0.28	-1.482	0.138	0.66	0.185	-1.838	0.066	0.381	1.143		UBA2	1.063	0.677	1.569	0.117	2.894	1.96	0.966	0.334	0.767	10.912
TAF1B	2.48	1.717	1.445	0.149	11.945	20.508	0.534	0.594	0.413	345.61		KIF17	-1.864	1.257	-1.483	0.138	0.155	0.195	-4.335	0	0.013	1.821		UBE2E1	0.738	0.471	1.566	0.117	2.091	0.985	1.107	0.268	0.83	5.267
RWDD2B	1.364	0.945	1.443	0.149	3.911	3.695	0.788	0.431	0.614	24.912		MC2R	0.822	0.555	1.482	0.138	2.276	1.263	1.011	0.312	0.767	6.752		TPSAB1	-0.196	0.125	-1.565	0.118	0.822	0.103	-1.729	0.084	0.643	1.051
FGF20	1.337	0.926	1.444	0.149	3.808	3.527	0.796	0.426	0.62	23.394		RAMP2	-1.731	1.166	-1.485	0.138	0.177	0.206	-3.986	0	0.018	1.741		TMPRSS2	-0.322	0.206	-1.562	0.118	0.725	0.149	-1.842	0.065	0.484	1.085
EIF4EBP2	-0.517	0.358	-1.442	0.149	0.596	0.214	-1.887	0.059	0.295	1.204		S1PR4	-1.352	0.911	-1.483	0.138	0.259	0.236	-3.143	0.002	0.043	1.544		C5orf42	-0.769	0.492	-1.563	0.118	0.464	0.228	-2.352	0.019	0.177	1.216
SENP6	-0.609	0.422	-1.444	0.149	0.544	0.229	-1.988	0.047	0.238	1.243		SOWAHC	0.76	0.513	1.483	0.138	2.139	1.096	1.039	0.299	0.783	5.84		APBB2	-0.814	0.521	-1.563	0.118	0.443	0.231	-2.413	0.016	0.159	1.23
CNPY2	-1.014	0.702	-1.444	0.149	0.363	0.255	-2.503	0.012	0.092	1.437		SPOP	1.741	1.173	1.485	0.138	5.704	6.689	0.703	0.482	0.573	56.807		NSG1	-0.601	0.384	-1.564	0.118	0.548	0.211	-2.143	0.032	0.258	1.165
CCL11	-1.188	0.823	-1.444	0.149	0.305	0.251	-2.772	0.006	0.061	1.53		ZNF623	-1.602	1.078	-1.485	0.138	0.202	0.217	-3.673	0	0.024	1.669		ARMCX2	-0.598	0.382	-1.564	0.118	0.55	0.21	-2.14	0.032	0.26	1.164
RAD51C	-2.196	1.524	-1.441	0.149	0.111	0.169	-5.245	0	0.006	2.204		ACTR3	-0.35	0.236	-1.479	0.139	0.705	0.167	-1.771	0.077	0.443	1.12		GFI1B	0.337	0.215	1.565	0.118	1.401	0.302	1.329	0.184	0.918	2.136
TMEM39B	-2.388	1.654	-1.444	0.149	0.092	0.152	-5.984	0	0.004	2.346		ATAD5	-0.79	0.534	-1.479	0.139	0.454	0.242	-2.253	0.024	0.159	1.293		PIK3C2B	-0.795	0.509	-1.562	0.118	0.451	0.23	-2.386	0.017	0.166	1.225
CNNM2	1.731	1.201	1.44	0.15	5.644	6.781	0.685	0.493	0.536	59.468		ATP5L	0.786	0.532	1.478	0.139	2.195	1.167	1.024	0.306	0.774	6.222		SLC11A2	-0.639	0.409	-1.561	0.118	0.528	0.216	-2.187	0.029	0.236	1.177
SETD3	1.588	1.104	1.439	0.15	4.894	5.402	0.721	0.471	0.562	42.581		CPB2	1.114	0.752	1.481	0.139	3.046	2.291	0.893	0.372	0.697	13.304		OSBPL2	-1.42	0.91	-1.561	0.118	0.242	0.22	-3.45	0.001	0.041	1.437
MAP2	1.571	1.092	1.439	0.15	4.814	5.256	0.726	0.468	0.566	40.919		GNAS	-0.714	0.483	-1.479	0.139	0.489	0.236	-2.16	0.031	0.19	1.261		PPP5C	1.17	0.749	1.562	0.118	3.223	2.414	0.921	0.357	0.742	13.991
CYP4A11	1.526	1.06	1.439	0.15	4.6	4.878	0.738	0.46	0.576	36.756		MAP4	-1.146	0.775	-1.479	0.139	0.318	0.246	-2.77	0.006	0.07	1.451		APMAP	-0.957	0.611	-1.565	0.118	0.384	0.235	-2.623	0.009	0.116	1.273
KIF16B	1.45	1.008	1.439	0.15	4.264	4.296	0.76	0.447	0.592	30.72		MOCS3	-0.52	0.351	-1.48	0.139	0.595	0.209	-1.94	0.052	0.299	1.184		NCK1	0.758	0.485	1.563	0.118	2.134	1.035	1.096	0.273	0.825	5.519
CCL27	1.137	0.791	1.438	0.15	3.118	2.465	0.859	0.39	0.662	14.685		MORC1	1.22	0.824	1.48	0.139	3.386	2.79	0.855	0.392	0.673	17.023		OS9	-1.262	0.807	-1.564	0.118	0.283	0.228	-3.139	0.002	0.058	1.376
DSPP	1.105	0.768	1.438	0.15	3.018	2.318	0.871	0.384	0.67	13.596		PQLC2	1.974	1.334	1.479	0.139	7.2	9.608	0.645	0.519	0.527	98.458		NHP2	0.838	0.537	1.562	0.118	2.311	1.24	1.058	0.29	0.808	6.615
UTF1	1.073	0.745	1.44	0.15	2.924	2.178	0.883	0.377	0.679	12.593		SCAF11	-0.515	0.348	-1.48	0.139	0.598	0.208	-1.936	0.053	0.302	1.182		PSMB8	0.834	0.534	1.562	0.118	2.302	1.228	1.06	0.289	0.809	6.55
ARPC5	-0.634	0.441	-1.439	0.15	0.531	0.234	-2.008	0.045	0.224	1.258		ST6GALNAC5	1.564	1.058	1.479	0.139	4.778	5.054	0.748	0.455	0.601	37.983		KIAA1467	0.456	0.293	1.558	0.119	1.578	0.462	1.251	0.211	0.889	2.8
CAND1	-0.69	0.48	-1.438	0.15	0.501	0.241	-2.072	0.038	0.196	1.285		TBX3	1.198	0.81	1.479	0.139	3.313	2.683	0.862	0.389	0.678	16.197		RAB3D	-0.786	0.504	-1.56	0.119	0.456	0.23	-2.371	0.018	0.17	1.223
SPTSSA	-1.418	0.986	-1.438	0.15	0.242	0.239	-3.174	0.002	0.035	1.672		TNFRSF4	-1.948	1.317	-1.478	0.139	0.143	0.188	-4.563	0	0.011	1.886		FHL2	-0.487	0.312	-1.56	0.119	0.615	0.192	-2.009	0.045	0.334	1.133
ADAM17	-1.437	1	-1.438	0.15	0.238	0.237	-3.211	0.001	0.033	1.685		BCL10	-1.161	0.787	-1.475	0.14	0.313	0.246	-2.786	0.005	0.067	1.464		ORC1	0.789	0.507	1.558	0.119	2.202	1.116	1.077	0.281	0.816	5.943
ZHX2	-1.562	1.084	-1.441	0.15	0.21	0.227	-3.477	0.001	0.025	1.755		BNIP3L	-0.77	0.522	-1.474	0.14	0.463	0.242	-2.221	0.026	0.166	1.289		CNNM4	0.683	0.438	1.559	0.119	1.98	0.868	1.129	0.259	0.839	4.673
KLK5	-1.729	1.201	-1.44	0.15	0.177	0.213	-3.86	0	0.017	1.868		ESR1	1.564	1.06	1.476	0.14	4.776	5.061	0.746	0.456	0.599	38.11		GALNT10	-0.867	0.556	-1.559	0.119	0.42	0.234	-2.481	0.013	0.141	1.249
DCP1A	-1.817	1.261	-1.44	0.15	0.163	0.205	-4.085	0	0.014	1.926		GLRA3	0.863	0.585	1.475	0.14	2.369	1.385	0.988	0.323	0.753	7.454		XRCC4	1.276	0.817	1.561	0.119	3.582	2.928	0.882	0.378	0.722	17.778
REEP4	-2.383	1.655	-1.44	0.15	0.092	0.153	-5.944	0	0.004	2.365		GRID2	0.904	0.613	1.475	0.14	2.471	1.515	0.971	0.332	0.743	8.216		ZNF639	0.988	0.634	1.558	0.119	2.687	1.704	0.99	0.322	0.775	9.314
TNFSF14	-2.406	1.671	-1.439	0.15	0.09	0.151	-6.034	0	0.003	2.388		GYPB	1.006	0.682	1.475	0.14	2.736	1.866	0.93	0.352	0.718	10.417		IQSEC1	-0.611	0.391	-1.56	0.119	0.543	0.213	-2.15	0.032	0.252	1.17
ISYNA1	-2.429	1.689	-1.438	0.15	0.088	0.149	-6.126	0	0.003	2.413		KDELR2	-0.381	0.258	-1.477	0.14	0.683	0.176	-1.798	0.072	0.412	1.133		RAD51AP1	0.467	0.299	1.561	0.119	1.594	0.477	1.247	0.212	0.888	2.864
CYHR1	-2.471	1.716	-1.44	0.15	0.084	0.145	-6.315	0	0.003	2.44		LRRC41	-2.073	1.405	-1.475	0.14	0.126	0.177	-4.947	0	0.008	1.975		RFC5	0.627	0.402	1.559	0.119	1.871	0.752	1.158	0.247	0.851	4.115
NPTX1	1.849	1.287	1.437	0.151	6.354	8.175	0.655	0.513	0.51	79.106		MAK	1.269	0.86	1.475	0.14	3.556	3.059	0.836	0.403	0.659	19.199		BRIX1	0.836	0.537	1.558	0.119	2.307	1.238	1.056	0.291	0.806	6.605
CCDC19	1.592	1.108	1.436	0.151	4.913	5.445	0.719	0.472	0.56	43.128		PIN4	-1.419	0.963	-1.474	0.14	0.242	0.233	-3.255	0.001	0.037	1.596		SUB1	1.011	0.648	1.559	0.119	2.747	1.781	0.981	0.327	0.771	9.789
NPBWR2	1.321	0.919	1.437	0.151	3.748	3.447	0.797	0.425	0.618	22.725		RAD1	1.781	1.206	1.477	0.14	5.936	7.157	0.69	0.49	0.559	63.056		ADAMTS12	-1.076	0.691	-1.556	0.12	0.341	0.236	-2.795	0.005	0.088	1.322
KCNJ16	1.239	0.862	1.436	0.151	3.452	2.977	0.824	0.41	0.637	18.716		SPTBN5	-2.621	1.776	-1.475	0.14	0.073	0.129	-7.174	0	0.002	2.365		PRX	-1.784	1.149	-1.553	0.12	0.168	0.193	-4.311	0	0.018	1.596
STRA13	1.098	0.765	1.435	0.151	2.997	2.292	0.871	0.384	0.669	13.418		TLX1	0.983	0.666	1.477	0.14	2.674	1.78	0.94	0.347	0.725	9.858		GPLD1	-1.5	0.965	-1.554	0.12	0.223	0.215	-3.608	0	0.034	1.48
LCP1	-0.52	0.362	-1.435	0.151	0.595	0.215	-1.882	0.06	0.292	1.209		UPK1A	1.394	0.945	1.475	0.14	4.031	3.809	0.796	0.426	0.632	25.688		NEDD4L	0.575	0.37	1.554	0.12	1.778	0.658	1.181	0.237	0.86	3.674
MON2	-0.634	0.442	-1.435	0.151	0.531	0.234	-2.002	0.045	0.223	1.261		VPS13B	-0.546	0.37	-1.477	0.14	0.579	0.214	-1.965	0.049	0.281	1.196		C2CD2	0.901	0.579	1.557	0.12	2.463	1.426	1.026	0.305	0.792	7.662
SEC31A	-0.727	0.506	-1.436	0.151	0.483	0.245	-2.111	0.035	0.179	1.304		AMBN	1.011	0.686	1.474	0.141	2.747	1.884	0.927	0.354	0.716	10.535		BPGM	-1.291	0.83	-1.556	0.12	0.275	0.228	-3.179	0.001	0.054	1.398
TSPYL5	-0.797	0.555	-1.436	0.151	0.451	0.25	-2.196	0.028	0.152	1.337		BZRAP1	-2.054	1.396	-1.471	0.141	0.128	0.179	-4.869	0	0.008	1.979		CAMTA2	-0.879	0.565	-1.556	0.12	0.415	0.235	-2.492	0.013	0.137	1.256
ZBTB6	-1.03	0.717	-1.437	0.151	0.357	0.256	-2.513	0.012	0.088	1.454		CDK20	-2.547	1.729	-1.473	0.141	0.078	0.135	-6.807	0	0.003	2.321		BLNK	-0.551	0.354	-1.556	0.12	0.576	0.204	-2.075	0.038	0.288	1.154
PADI3	-2.017	1.405	-1.436	0.151	0.133	0.187	-4.639	0	0.008	2.087		DYSF	1.7	1.156	1.472	0.141	5.476	6.328	0.707	0.479	0.569	52.735		TSPYL1	-1.361	0.876	-1.555	0.12	0.256	0.224	-3.313	0.001	0.046	1.426
RSAD1	-3.478	2.423	-1.435	0.151	0.031	0.075	-12.953	0	0	3.564		EPHX2	0.843	0.572	1.473	0.141	2.324	1.331	0.995	0.32	0.757	7.138		HILPDA	0.325	0.209	1.554	0.12	1.384	0.289	1.327	0.185	0.919	2.085
FAM3A	-4.029	2.804	-1.437	0.151	0.018	0.05	-19.696	0	0	4.331		ID1	1.27	0.863	1.472	0.141	3.562	3.075	0.833	0.405	0.656	19.342		MED13L	0.717	0.461	1.555	0.12	2.048	0.944	1.11	0.267	0.83	5.054
MAMLD1	2.652	1.852	1.432	0.152	14.188	26.283	0.502	0.616	0.376	535.478		KCNA3	-0.349	0.237	-1.471	0.141	0.706	0.167	-1.76	0.078	0.444	1.123		CDK1	0.695	0.447	1.555	0.12	2.004	0.896	1.12	0.263	0.834	4.815
CHST10	2.55	1.78	1.433	0.152	12.801	22.781	0.518	0.604	0.391	418.849		LOC100289473	-1.181	0.802	-1.473	0.141	0.307	0.246	-2.815	0.005	0.064	1.478		DSTN	-0.75	0.482	-1.555	0.12	0.472	0.228	-2.316	0.021	0.184	1.216
UROD	2.324	1.623	1.432	0.152	10.213	16.577	0.556	0.578	0.424	245.921		MAGEC1	1.367	0.928	1.473	0.141	3.922	3.64	0.803	0.422	0.636	24.18		PPA2	0.817	0.526	1.553	0.12	2.264	1.191	1.061	0.289	0.807	6.349
COQ2	1.992	1.39	1.433	0.152	7.328	10.183	0.621	0.534	0.481	111.643		MKL1	1.101	0.748	1.471	0.141	3.006	2.248	0.892	0.372	0.694	13.021		ATP5G1	0.634	0.407	1.556	0.12	1.885	0.768	1.152	0.249	0.848	4.19
TMEM223	1.736	1.213	1.431	0.152	5.672	6.88	0.679	0.497	0.526	61.133		OR10J1	0.943	0.641	1.471	0.141	2.569	1.648	0.952	0.341	0.731	9.03		RPS19	0.641	0.412	1.556	0.12	1.899	0.782	1.149	0.251	0.847	4.257
MRPL4	1.617	1.129	1.432	0.152	5.039	5.691	0.71	0.478	0.551	46.088		ST3GAL1	-1.955	1.328	-1.473	0.141	0.142	0.188	-4.568	0	0.01	1.91		ETNK2	-0.43	0.277	-1.551	0.121	0.651	0.18	-1.937	0.053	0.378	1.12
MYOT	1.546	1.08	1.432	0.152	4.693	5.067	0.729	0.466	0.566	38.947		THEG	1.614	1.097	1.471	0.141	5.021	5.509	0.73	0.465	0.585	43.128		RNF8	1.246	0.804	1.549	0.121	3.475	2.794	0.886	0.376	0.719	16.804
NR6A1	1.46	1.02	1.432	0.152	4.308	4.395	0.753	0.452	0.583	31.815		WDR59	1.229	0.835	1.472	0.141	3.419	2.856	0.847	0.397	0.665	17.576		WASF1	0.45	0.29	1.552	0.121	1.568	0.455	1.25	0.211	0.889	2.769
PMEL	1.309	0.914	1.432	0.152	3.702	3.382	0.799	0.424	0.617	22.192		A4GNT	0.997	0.679	1.469	0.142	2.711	1.84	0.929	0.353	0.716	10.257		SERINC5	-0.724	0.467	-1.552	0.121	0.485	0.226	-2.278	0.023	0.194	1.21
TFPI	0.694	0.485	1.431	0.152	2.002	0.97	1.032	0.302	0.774	5.177		BTG4	0.904	0.616	1.468	0.142	2.469	1.521	0.966	0.334	0.739	8.256		COL9A3	-0.492	0.317	-1.552	0.121	0.611	0.194	-2.005	0.045	0.328	1.138
MIR3916	-0.535	0.374	-1.431	0.152	0.586	0.219	-1.892	0.059	0.282	1.219		CMA1	1.2	0.818	1.467	0.142	3.32	2.715	0.855	0.393	0.668	16.493		CASP9	-1.115	0.719	-1.551	0.121	0.328	0.236	-2.851	0.004	0.08	1.342
JAK1	-0.722	0.503	-1.434	0.152	0.486	0.245	-2.103	0.036	0.181	1.303		DCT	0.883	0.602	1.468	0.142	2.419	1.455	0.975	0.329	0.744	7.863		TOMM34	0.77	0.496	1.552	0.121	2.161	1.073	1.082	0.279	0.817	5.717
RPS6KA3	-1.032	0.721	-1.432	0.152	0.356	0.257	-2.506	0.012	0.087	1.464		EIF2D	1.691	1.151	1.469	0.142	5.426	6.246	0.709	0.479	0.568	51.795		C3	-0.276	0.178	-1.549	0.121	0.759	0.135	-1.784	0.074	0.535	1.076
SMURF2	-1.388	0.97	-1.431	0.152	0.25	0.242	-3.101	0.002	0.037	1.67		EML3	-1.988	1.354	-1.469	0.142	0.137	0.185	-4.656	0	0.01	1.945		TSC22D4	-1.023	0.659	-1.551	0.121	0.36	0.237	-2.702	0.007	0.099	1.309
SPC24	-1.964	1.371	-1.433	0.152	0.14	0.192	-4.47	0	0.01	2.059		FAM76A	1.658	1.13	1.467	0.142	5.248	5.93	0.716	0.474	0.573	48.058		CD151	-0.676	0.436	-1.549	0.121	0.509	0.222	-2.214	0.027	0.216	1.196
NDUFAF1	-2.257	1.577	-1.431	0.152	0.105	0.165	-5.425	0	0.005	2.301		KIF14	0.997	0.679	1.468	0.142	2.71	1.84	0.929	0.353	0.716	10.258		GADD45A	0.483	0.312	1.55	0.121	1.621	0.505	1.229	0.219	0.88	2.985
WNT11	2.716	1.903	1.427	0.153	15.127	28.787	0.491	0.624	0.363	630.449		MME	1.313	0.895	1.467	0.142	3.718	3.326	0.817	0.414	0.644	21.474		CCNI	1.132	0.729	1.552	0.121	3.102	2.263	0.929	0.353	0.743	12.959
SLCO4A1	2.679	1.873	1.43	0.153	14.577	27.307	0.497	0.619	0.371	573.05		PDE6C	1.152	0.785	1.467	0.142	3.165	2.484	0.871	0.384	0.679	14.743		UQCRC1	1.113	0.717	1.552	0.121	3.044	2.183	0.936	0.349	0.746	12.415
CLTCL1	2.48	1.734	1.43	0.153	11.935	20.702	0.528	0.597	0.399	357.445		PTDSS2	1.13	0.769	1.47	0.142	3.097	2.382	0.88	0.379	0.686	13.983		AMPD1	-1.507	0.974	-1.548	0.122	0.222	0.216	-3.608	0	0.033	1.494
ITPK1	2.053	1.435	1.43	0.153	7.787	11.179	0.607	0.544	0.467	129.805		PTPN18	-1.621	1.103	-1.47	0.142	0.198	0.218	-3.68	0	0.023	1.716		ACSL6	-1.66	1.074	-1.546	0.122	0.19	0.204	-3.967	0	0.023	1.56
TAF1A	1.677	1.175	1.427	0.153	5.348	6.282	0.692	0.489	0.535	53.47		ROR1	1.127	0.767	1.469	0.142	3.087	2.368	0.881	0.378	0.686	13.883		TYRO3	-0.575	0.372	-1.547	0.122	0.562	0.209	-2.091	0.036	0.271	1.166
GEMIN4	1.626	1.138	1.429	0.153	5.081	5.782	0.706	0.48	0.546	47.262		TMEM106B	-1.044	0.711	-1.468	0.142	0.352	0.25	-2.589	0.01	0.087	1.418		ZBTB7C	-0.492	0.318	-1.547	0.122	0.611	0.195	-1.998	0.046	0.328	1.141
ZPBP	1.59	1.113	1.429	0.153	4.903	5.457	0.715	0.474	0.554	43.431		CTNND2	1.465	1	1.465	0.143	4.329	4.329	0.769	0.442	0.61	30.731		ALS2CL	-0.476	0.308	-1.547	0.122	0.621	0.191	-1.982	0.047	0.34	1.135
ANXA13	1.341	0.939	1.428	0.153	3.822	3.589	0.786	0.432	0.607	24.077		FBP2	1.199	0.819	1.464	0.143	3.318	2.717	0.853	0.394	0.666	16.517		PCOLCE	-0.334	0.216	-1.545	0.122	0.716	0.155	-1.834	0.067	0.469	1.094
MYLPF	1.252	0.876	1.428	0.153	3.496	3.064	0.815	0.415	0.627	19.483		LLGL1	-3.27	2.233	-1.465	0.143	0.038	0.085	-11.334	0	0	3.022		DBF4B	1.169	0.757	1.545	0.122	3.22	2.436	0.911	0.362	0.731	14.186
FAM96B	0.887	0.62	1.43	0.153	2.427	1.505	0.948	0.343	0.72	8.183		MRPS2	1.245	0.85	1.465	0.143	3.474	2.952	0.838	0.402	0.657	18.374		REXO4	1.256	0.813	1.545	0.122	3.511	2.854	0.88	0.379	0.714	17.272
PHF10	-0.705	0.493	-1.429	0.153	0.494	0.244	-2.075	0.038	0.188	1.3		MT1G	-0.695	0.475	-1.465	0.143	0.499	0.237	-2.116	0.034	0.197	1.265		ITCH	-1.485	0.961	-1.546	0.122	0.227	0.218	-3.555	0	0.034	1.488
CD69	-0.768	0.537	-1.43	0.153	0.464	0.249	-2.151	0.031	0.162	1.329		NECAP1	-1.118	0.764	-1.464	0.143	0.327	0.25	-2.697	0.007	0.073	1.46		CELF2	-0.568	0.367	-1.548	0.122	0.567	0.208	-2.084	0.037	0.276	1.163
ATRX	-0.956	0.67	-1.428	0.153	0.384	0.257	-2.392	0.017	0.103	1.428		OXCT2	-1.107	0.757	-1.464	0.143	0.33	0.25	-2.679	0.007	0.075	1.456		MAP4K4	-0.789	0.51	-1.547	0.122	0.454	0.232	-2.355	0.019	0.167	1.235
SPCS1	-1.04	0.727	-1.431	0.153	0.354	0.257	-2.515	0.012	0.085	1.469		PPM1A	-0.778	0.531	-1.466	0.143	0.459	0.244	-2.219	0.026	0.162	1.3		PTDSS1	0.857	0.554	1.548	0.122	2.356	1.304	1.04	0.298	0.796	6.971
USPL1	-1.062	0.743	-1.43	0.153	0.346	0.257	-2.548	0.011	0.081	1.482		RGN	1.269	0.867	1.464	0.143	3.557	3.082	0.83	0.407	0.651	19.439		PSMD14	1.005	0.651	1.545	0.122	2.732	1.777	0.974	0.33	0.763	9.777
HDAC2	-1.462	1.022	-1.43	0.153	0.232	0.237	-3.241	0.001	0.031	1.719		RNF10	0.762	0.52	1.464	0.143	2.142	1.114	1.025	0.305	0.773	5.938		MISP	-0.36	0.234	-1.542	0.123	0.697	0.163	-1.856	0.063	0.441	1.103
POLA1	-1.471	1.029	-1.429	0.153	0.23	0.236	-3.259	0.001	0.031	1.727		SLC22A5	-1.896	1.294	-1.465	0.143	0.15	0.194	-4.374	0	0.012	1.896		GSTT2	-0.613	0.398	-1.542	0.123	0.542	0.215	-2.129	0.033	0.248	1.181
SAV1	-1.523	1.066	-1.43	0.153	0.218	0.232	-3.367	0.001	0.027	1.759		BTG1	-0.373	0.255	-1.463	0.144	0.688	0.176	-1.773	0.076	0.418	1.135		ST3GAL4	-0.488	0.316	-1.544	0.123	0.614	0.194	-1.989	0.047	0.331	1.141
MAP4K1	-1.528	1.069	-1.43	0.153	0.217	0.232	-3.379	0.001	0.027	1.761		CDH13	1.169	0.799	1.463	0.144	3.219	2.573	0.862	0.388	0.672	15.423		ZBTB14	-1.544	1.002	-1.541	0.123	0.213	0.214	-3.676	0	0.03	1.522
FAM216A	-1.799	1.259	-1.429	0.153	0.165	0.208	-4.006	0	0.014	1.952		FBLN1	-2.039	1.397	-1.46	0.144	0.13	0.182	-4.784	0	0.008	2.011		UBAP2	0.761	0.493	1.544	0.123	2.141	1.056	1.081	0.28	0.815	5.627
HMX1	-2.079	1.455	-1.429	0.153	0.125	0.182	-4.809	0	0.007	2.165		FUCA1	-1.133	0.775	-1.461	0.144	0.322	0.25	-2.714	0.007	0.071	1.472		MYB	0.294	0.19	1.543	0.123	1.341	0.255	1.337	0.181	0.924	1.947
ARHGEF7	-2.32	1.622	-1.43	0.153	0.098	0.159	-5.655	0	0.004	2.362		HIGD1A	-0.735	0.503	-1.462	0.144	0.48	0.241	-2.159	0.031	0.179	1.284		CALD1	-0.481	0.312	-1.544	0.123	0.618	0.193	-1.983	0.047	0.336	1.138
SPTBN2	-2.74	1.916	-1.43	0.153	0.065	0.124	-7.559	0	0.002	2.76		IL23A	1.144	0.783	1.462	0.144	3.141	2.459	0.871	0.384	0.677	14.566		PCM1	1.062	0.687	1.544	0.123	2.891	1.987	0.952	0.341	0.751	11.122
TELO2	-2.78	1.945	-1.43	0.153	0.062	0.121	-7.777	0	0.001	2.805		KCNAB2	2.281	1.56	1.463	0.144	9.788	15.264	0.576	0.565	0.46	208.056		ZNF267	0.931	0.603	1.544	0.123	2.537	1.53	1.004	0.315	0.778	8.272
ENO3	-3.316	2.322	-1.428	0.153	0.036	0.084	-11.431	0	0	3.442		MFSD11	1.761	1.206	1.46	0.144	5.817	7.015	0.687	0.492	0.547	61.841		PARP12	0.858	0.556	1.543	0.123	2.358	1.312	1.036	0.3	0.793	7.015
CYBRD1	2.045	1.433	1.427	0.154	7.73	11.077	0.608	0.543	0.466	128.2		NONO	-0.568	0.389	-1.462	0.144	0.566	0.22	-1.969	0.049	0.264	1.214		CALCOCO1	-0.86	0.557	-1.544	0.123	0.423	0.236	-2.446	0.014	0.142	1.261
FAM120C	1.86	1.304	1.426	0.154	6.426	8.382	0.647	0.517	0.498	82.844		PNPO	1.432	0.979	1.463	0.144	4.188	4.101	0.777	0.437	0.615	28.539		EI24	0.62	0.402	1.541	0.123	1.859	0.748	1.148	0.251	0.845	4.09
E2F8	1.725	1.21	1.426	0.154	5.614	6.792	0.679	0.497	0.524	60.14		PRDM5	1.521	1.041	1.461	0.144	4.576	4.763	0.751	0.453	0.595	35.186		NDUFS4	0.909	0.59	1.541	0.123	2.482	1.464	1.012	0.311	0.781	7.885
TRAK1	1.668	1.169	1.427	0.154	5.303	6.198	0.694	0.488	0.537	52.411		SNRPE	-0.521	0.356	-1.462	0.144	0.594	0.212	-1.918	0.055	0.296	1.194		GPRC5D	0.736	0.479	1.536	0.124	2.087	1	1.087	0.277	0.816	5.338
EGLN3	1.526	1.07	1.426	0.154	4.601	4.925	0.731	0.465	0.564	37.503		SRPX2	0.949	0.65	1.46	0.144	2.583	1.679	0.943	0.346	0.722	9.237		ENOX1	0.483	0.314	1.538	0.124	1.621	0.509	1.219	0.223	0.876	3
F8	1.48	1.038	1.426	0.154	4.392	4.557	0.744	0.457	0.575	33.562		TOR3A	1.623	1.11	1.462	0.144	5.066	5.623	0.723	0.47	0.575	44.603		TMEM255A	-0.805	0.523	-1.538	0.124	0.447	0.234	-2.363	0.018	0.16	1.247
DIO3	1.307	0.916	1.427	0.154	3.696	3.386	0.796	0.426	0.614	22.259		U2SURP	-0.445	0.305	-1.46	0.144	0.641	0.195	-1.838	0.066	0.353	1.165		RPP25	-0.755	0.492	-1.536	0.124	0.47	0.231	-2.295	0.022	0.179	1.232
GCM1	1.092	0.766	1.426	0.154	2.981	2.283	0.868	0.385	0.665	13.371		ZNF14	-0.983	0.673	-1.461	0.144	0.374	0.252	-2.486	0.013	0.1	1.399		GRB7	-0.538	0.35	-1.538	0.124	0.584	0.204	-2.037	0.042	0.294	1.159
GINS2	0.848	0.594	1.427	0.154	2.334	1.387	0.962	0.336	0.728	7.478		CNR1	0.898	0.616	1.457	0.145	2.456	1.514	0.962	0.336	0.734	8.222		ELL3	-0.583	0.379	-1.54	0.124	0.558	0.211	-2.09	0.037	0.266	1.173
FAM192A	-0.781	0.548	-1.424	0.154	0.458	0.251	-2.159	0.031	0.156	1.341		CTNNBIP1	-1.878	1.289	-1.457	0.145	0.153	0.197	-4.3	0	0.012	1.912		ZNF614	0.923	0.6	1.537	0.124	2.516	1.51	1.004	0.315	0.776	8.156
IGLL1	-1.089	0.763	-1.426	0.154	0.337	0.257	-2.581	0.01	0.075	1.503		FGF20	1.05	0.721	1.456	0.145	2.858	2.061	0.901	0.367	0.695	11.748		ZNF160	-0.53	0.345	-1.537	0.124	0.589	0.203	-2.026	0.043	0.299	1.157
GTPBP4	-1.258	0.882	-1.426	0.154	0.284	0.251	-2.855	0.004	0.05	1.602		LOC440434	-0.531	0.364	-1.457	0.145	0.588	0.214	-1.922	0.055	0.288	1.201		CDK18	0.477	0.311	1.536	0.124	1.612	0.501	1.222	0.222	0.877	2.963
TCEB1	-1.309	0.917	-1.427	0.154	0.27	0.248	-2.946	0.003	0.045	1.63		NPAS2	-1.767	1.213	-1.456	0.145	0.171	0.207	-4	0	0.016	1.842		DNAJC4	-0.831	0.541	-1.537	0.124	0.435	0.235	-2.398	0.017	0.151	1.257
ASB1	-1.504	1.055	-1.425	0.154	0.222	0.235	-3.315	0.001	0.028	1.759		PCDHB8	-1.221	0.838	-1.457	0.145	0.295	0.247	-2.852	0.004	0.057	1.525		CA4	1.835	1.198	1.532	0.125	6.265	7.503	0.702	0.483	0.599	65.513
TSN	-1.787	1.252	-1.427	0.154	0.167	0.21	-3.971	0	0.014	1.949		PTP4A1	-0.854	0.586	-1.457	0.145	0.426	0.249	-2.301	0.021	0.135	1.342		SCN11A	0.81	0.527	1.536	0.125	2.247	1.185	1.052	0.293	0.799	6.318
SHPK	-1.878	1.317	-1.426	0.154	0.153	0.201	-4.207	0	0.012	2.019		SYT5	-1.246	0.855	-1.457	0.145	0.288	0.246	-2.895	0.004	0.054	1.538		MEP1A	0.973	0.634	1.534	0.125	2.645	1.678	0.981	0.327	0.763	9.168
SLA	-2.073	1.453	-1.427	0.154	0.126	0.183	-4.783	0	0.007	2.17		TMEM246	1.17	0.804	1.456	0.145	3.223	2.591	0.858	0.391	0.667	15.575		ZHX3	-1.23	0.801	-1.536	0.125	0.292	0.234	-3.023	0.003	0.061	1.405
MRPS22	-2.438	1.712	-1.425	0.154	0.087	0.149	-6.108	0	0.003	2.501		TRMT61A	-1.914	1.313	-1.458	0.145	0.147	0.194	-4.403	0	0.011	1.933		CIB2	-0.789	0.514	-1.536	0.125	0.454	0.233	-2.338	0.019	0.166	1.243
PYCARD	-2.679	1.881	-1.424	0.154	0.069	0.129	-7.212	0	0.002	2.741		TXLNG	-1.146	0.787	-1.456	0.145	0.318	0.25	-2.727	0.006	0.068	1.487		WDR37	-1.561	1.018	-1.533	0.125	0.21	0.214	-3.696	0	0.029	1.544
MPPE1	-2.824	1.983	-1.424	0.154	0.059	0.118	-7.994	0	0.001	2.892		ALLC	1.153	0.793	1.453	0.146	3.167	2.512	0.863	0.388	0.669	14.987		PRKACB	-0.588	0.384	-1.532	0.125	0.555	0.213	-2.086	0.037	0.262	1.179
ESR1	1.966	1.383	1.422	0.155	7.145	9.879	0.622	0.534	0.475	107.386		ALMS1	-0.724	0.498	-1.454	0.146	0.485	0.241	-2.134	0.033	0.183	1.286		PODXL	0.44	0.287	1.535	0.125	1.553	0.445	1.242	0.214	0.885	2.725
DNAI2	1.844	1.298	1.421	0.155	6.319	8.199	0.649	0.517	0.497	80.374		CCDC130	0.94	0.647	1.453	0.146	2.56	1.656	0.942	0.346	0.72	9.098		MCM6	0.784	0.512	1.532	0.125	2.191	1.121	1.062	0.288	0.803	5.974
[truncated: 9,635 more rows]
